# Supplementary material for: Functional domain studies uncover novel roles for the ZTL Kelch repeat domain in clock function
Source: PLoS One. 2021 Mar 17;16(3):e0235938. doi: 10.1371/journal.pone.0235938 (PMC7968664; doi:10.1371/journal.pone.0235938)
Supplement: S1 Table — All results from the plants expressing the HIS-FLAG-tagged ZTL Kelch repeat domain, the plants expressing the HIS-FLAG-tagged GFP, and wild type plants are presented here. (XLSX) [file pone.0235938.s001.xlsx]

## Sheet: S1 Table
		Peptide Count
Protein	Description	COL ZT9	COL ZT15	GFP ZT9	GFP ZT15	ZTL Kelch ZT9	ZTL Kelch ZT15
unassigned	unassigned	13741	11164	11678	11262	20139	12642
RCA_ARATH	Ribulose bisphosphate carboxylase/oxygenase activase chloroplastic OS=Arabidopsis thaliana GN=RCA PE=1 SV=2	404	426	373	417	793	703
RH3_ARATH	DEAD-box ATP-dependent RNA helicase 3 chloroplastic OS=Arabidopsis thaliana GN=RH3 PE=1 SV=2	471	88	297	40	792	77
GLYM1_ARATH	Serine hydroxymethyltransferase 1 mitochondrial OS=Arabidopsis thaliana GN=SHM1 PE=1 SV=1	533	524	437	552	747	659
RH11_ARATH	DEAD-box ATP-dependent RNA helicase 11 OS=Arabidopsis thaliana GN=RH11 PE=1 SV=1	448	104	413	135	664	66
RBL_ARATH	Ribulose bisphosphate carboxylase large chain OS=Arabidopsis thaliana GN=rbcL PE=1 SV=1	463	408	424	586	583	501
CATA2_ARATH	Catalase-2 OS=Arabidopsis thaliana GN=CAT2 PE=2 SV=3	422	444	448	567	578	641
CATA3_ARATH	Catalase-3 OS=Arabidopsis thaliana GN=CAT3 PE=1 SV=3	321	365	304	461	560	458
ATPA_ARATH	ATP synthase subunit alpha chloroplastic OS=Arabidopsis thaliana GN=atpA PE=1 SV=1	331	215	275	380	515	363
GLNA2_ARATH	Glutamine synthetase chloroplastic/mitochondrial OS=Arabidopsis thaliana GN=GLN2 PE=1 SV=1	238	179	182	614	514	495
EFTU_ARATH	Elongation factor Tu chloroplastic OS=Arabidopsis thaliana GN=TUFA PE=1 SV=1	345	254	237	242	514	390
AGO2_ARATH	Protein argonaute 2 OS=Arabidopsis thaliana GN=AGO2 PE=1 SV=1	157	0	108	0	501	0
IF4G_ARATH	Eukaryotic translation initiation factor 4G OS=Arabidopsis thaliana GN=EIF4G PE=1 SV=2	497	207	314	0	499	134
BGAL1_ARATH	Beta-galactosidase 1 OS=Arabidopsis thaliana GN=BGAL1 PE=1 SV=1	146	161	100	176	436	211
G3PC2_ARATH	Glyceraldehyde-3-phosphate dehydrogenase GAPC2 cytosolic OS=Arabidopsis thaliana GN=GAPC2 PE=1 SV=1	36	265	24	287	429	354
MOS1_ARATH	Protein MODIFIER OF SNC1 1 OS=Arabidopsis thaliana GN=MOS1 PE=1 SV=2	466	50	237	18	429	0
ATPB_ARATH	ATP synthase subunit beta chloroplastic OS=Arabidopsis thaliana GN=atpB PE=1 SV=2	290	318	327	387	413	348
ACCA_ARATH	Acetyl-coenzyme A carboxylase carboxyl transferase subunit alpha chloroplastic OS=Arabidopsis thaliana GN=CAC3 PE=1 SV=1	148	101	181	323	387	407
DCP5_ARATH	Protein decapping 5 OS=Arabidopsis thaliana GN=DCP5 PE=1 SV=1	354	101	227	56	382	109
LOX2_ARATH	Lipoxygenase 2 chloroplastic OS=Arabidopsis thaliana GN=LOX2 PE=1 SV=1	244	242	345	420	361	383
XRN3_ARATH	5'-3' exoribonuclease 3 OS=Arabidopsis thaliana GN=XRN3 PE=2 SV=1	336	0	67	0	361	33
RENT1_ARATH	Regulator of nonsense transcripts 1 homolog OS=Arabidopsis thaliana GN=UPF1 PE=1 SV=2	276	185	161	0	358	245
PABP4_ARATH	Polyadenylate-binding protein 4 OS=Arabidopsis thaliana GN=PAB4 PE=1 SV=1	357	335	408	42	346	320
RH8_ARATH	DEAD-box ATP-dependent RNA helicase 8 OS=Arabidopsis thaliana GN=RH8 PE=2 SV=1	262	17	155	82	338	25
G3PB_ARATH	Glyceraldehyde-3-phosphate dehydrogenase GAPB chloroplastic OS=Arabidopsis thaliana GN=GAPB PE=1 SV=2	249	223	251	248	323	310
UBA2C_ARATH	UBP1-associated protein 2C OS=Arabidopsis thaliana GN=UBA2C PE=2 SV=1	219	117	139	109	323	53
SRRT_ARATH	Serrate RNA effector molecule OS=Arabidopsis thaliana GN=SE PE=1 SV=2	298	19	201	13	322	23
AGO1_ARATH	Protein argonaute 1 OS=Arabidopsis thaliana GN=AGO1 PE=1 SV=1	266	61	278	27	312	28
EF1A1_ARATH	Elongation factor 1-alpha 1 OS=Arabidopsis thaliana GN=A1 PE=1 SV=1	162	265	251	173	296	245
CP41B_ARATH	Chloroplast stem-loop binding protein of 41 kDa b chloroplastic OS=Arabidopsis thaliana GN=CSP41B PE=1 SV=1	177	148	173	193	293	283
TKTC1_ARATH	Transketolase-1 chloroplastic OS=Arabidopsis thaliana GN=TKL-1 PE=1 SV=1	277	228	254	342	290	387
SPT51_ARATH	Putative transcription elongation factor SPT5 homolog 1 OS=Arabidopsis thaliana GN=At4g08350 PE=1 SV=2	203	127	230	50	290	77
LRP1A_ARATH	La-related protein 1A OS=Arabidopsis thaliana GN=LARP1A PE=1 SV=1	227	182	199	43	289	94
SC24A_ARATH	Protein transport protein Sec24-like At3g07100 OS=Arabidopsis thaliana GN=At3g07100 PE=2 SV=2	200	243	160	68	279	267
G3PA2_ARATH	Glyceraldehyde-3-phosphate dehydrogenase GAPA2 chloroplastic OS=Arabidopsis thaliana GN=GAPA2 PE=2 SV=1	77	57	181	80	271	84
RS23_ARATH	40S ribosomal protein S2-3 OS=Arabidopsis thaliana GN=RPS2C PE=1 SV=2	220	169	107	122	269	111
THO4B_ARATH	THO complex subunit 4B OS=Arabidopsis thaliana GN=ALY2 PE=1 SV=1	228	0	97	0	268	9
MD36B_ARATH	Probable mediator of RNA polymerase II transcription subunit 36b OS=Arabidopsis thaliana GN=MED36B PE=1 SV=1	194	0	33	0	264	0
RH14_ARATH	DEAD-box ATP-dependent RNA helicase 14 OS=Arabidopsis thaliana GN=RH14 PE=1 SV=2	164	8	122	0	263	2
PTA16_ARATH	Protein plastid transcriptionally active 16 chloroplastic OS=Arabidopsis thaliana GN=PTAC16 PE=1 SV=1	170	162	225	120	260	230
GLTB1_ARATH	Ferredoxin-dependent glutamate synthase 1 chloroplastic/mitochondrial OS=Arabidopsis thaliana GN=GLU1 PE=1 SV=3	228	135	240	171	259	328
APS1_ARATH	ATP sulfurylase 1 chloroplastic OS=Arabidopsis thaliana GN=APS1 PE=1 SV=1	170	155	161	208	256	189
HSP7C_ARATH	Heat shock 70 kDa protein 3 OS=Arabidopsis thaliana GN=HSP70-3 PE=1 SV=1	26	22	8	4	253	44
RH37_ARATH	DEAD-box ATP-dependent RNA helicase 37 OS=Arabidopsis thaliana GN=RH37 PE=2 SV=2	192	141	189	158	252	186
GLO2_ARATH	Peroxisomal (S)-2-hydroxy-acid oxidase GLO2 OS=Arabidopsis thaliana GN=GLO2 PE=1 SV=1	215	244	225	268	248	326
GCSP1_ARATH	Glycine dehydrogenase (decarboxylating) 1 mitochondrial OS=Arabidopsis thaliana GN=GLDP1 PE=1 SV=2	91	105	73	206	243	113
UREG_ARATH	Urease accessory protein G OS=Arabidopsis thaliana GN=UREG PE=2 SV=1	114	38	33	68	242	34
C3H17_ARATH	Zinc finger CCCH domain-containing protein 17 OS=Arabidopsis thaliana GN=At2g02160 PE=1 SV=1	137	0	139	0	240	25
RBS1A_ARATH	Ribulose bisphosphate carboxylase small chain 1A chloroplastic OS=Arabidopsis thaliana GN=RBCS-1A PE=1 SV=2	179	90	87	128	232	113
PABP2_ARATH	Polyadenylate-binding protein 2 OS=Arabidopsis thaliana GN=PAB2 PE=1 SV=1	373	495	306	0	223	165
METE1_ARATH	5-methyltetrahydropteroyltriglutamate--homocysteine methyltransferase 1 OS=Arabidopsis thaliana GN=MS1 PE=1 SV=1	109	149	180	137	215	138
ATPG1_ARATH	ATP synthase gamma chain 1 chloroplastic OS=Arabidopsis thaliana GN=ATPC1 PE=1 SV=1	91	112	106	95	215	137
GCST_ARATH	Aminomethyltransferase mitochondrial OS=Arabidopsis thaliana GN=GDCST PE=2 SV=1	161	133	115	126	212	210
Y2416_ARATH	Uncharacterized protein At2g34160 OS=Arabidopsis thaliana GN=At2g34160 PE=1 SV=1	132	0	16	0	211	27
IF4B2_ARATH	Eukaryotic translation initiation factor 4B2 OS=Arabidopsis thaliana GN=EIF4B2 PE=1 SV=1	151	50	200	21	203	15
BXL1_ARATH	Beta-D-xylosidase 1 OS=Arabidopsis thaliana GN=BXL1 PE=1 SV=1	144	159	135	74	200	186
PGKH1_ARATH	Phosphoglycerate kinase 1 chloroplastic OS=Arabidopsis thaliana GN=PGK1 PE=1 SV=1	196	161	136	100	185	210
ACT2_ARATH	Actin-2 OS=Arabidopsis thaliana GN=ACT2 PE=1 SV=1	118	75	125	91	183	238
SGAT_ARATH	Serine--glyoxylate aminotransferase OS=Arabidopsis thaliana GN=AGT1 PE=1 SV=2	110	92	96	83	178	179
CLPC1_ARATH	Chaperone protein ClpC1 chloroplastic OS=Arabidopsis thaliana GN=CLPC1 PE=1 SV=1	198	185	162	233	176	228
ATPE_ARATH	ATP synthase epsilon chain chloroplastic OS=Arabidopsis thaliana GN=atpE PE=1 SV=2	97	65	99	86	174	128
RBS2B_ARATH	Ribulose bisphosphate carboxylase small chain 2B chloroplastic OS=Arabidopsis thaliana GN=RBCS-2B PE=2 SV=2	0	171	139	194	173	93
CATA1_ARATH	Catalase-1 OS=Arabidopsis thaliana GN=CAT1 PE=2 SV=3	109	124	108	142	170	148
LRP1C_ARATH	La-related protein 1C OS=Arabidopsis thaliana GN=LARP1C PE=1 SV=1	162	54	61	0	169	11
LRP6B_ARATH	La-related protein 6B OS=Arabidopsis thaliana GN=LARP6B PE=1 SV=2	206	15	128	17	169	0
RL91_ARATH	60S ribosomal protein L9-1 OS=Arabidopsis thaliana GN=RPL9B PE=1 SV=3	127	94	99	146	167	162
RS91_ARATH	40S ribosomal protein S9-1 OS=Arabidopsis thaliana GN=RPS9B PE=1 SV=1	80	63	45	51	165	67
METL1_ARATH	Methyltransferase-like protein 1 OS=Arabidopsis thaliana GN=EMB1691 PE=2 SV=1	106	19	40	0	165	0
RL31_ARATH	60S ribosomal protein L3-1 OS=Arabidopsis thaliana GN=ARP1 PE=2 SV=5	135	213	250	214	163	224
ADO1_ARATH	Adagio protein 1 OS=Arabidopsis thaliana GN=ADO1 PE=1 SV=2	0	0	0	0	163	129
PABN2_ARATH	Polyadenylate-binding protein 2 OS=Arabidopsis thaliana GN=PABN2 PE=1 SV=1	92	17	120	0	163	27
AHL14_ARATH	AT-hook motif nuclear-localized protein 14 OS=Arabidopsis thaliana GN=AHL14 PE=1 SV=1	101	11	78	0	161	22
RS81_ARATH	40S ribosomal protein S8-1 OS=Arabidopsis thaliana GN=RPS8A PE=2 SV=1	136	173	174	160	159	152
RS42_ARATH	40S ribosomal protein S4-2 OS=Arabidopsis thaliana GN=RPS4B PE=2 SV=4	137	0	0	0	157	0
BGL18_ARATH	Beta-D-glucopyranosyl abscisate beta-glucosidase OS=Arabidopsis thaliana GN=BGLU18 PE=1 SV=2	99	146	45	215	155	73
SAHH1_ARATH	Adenosylhomocysteinase 1 OS=Arabidopsis thaliana GN=SAHH1 PE=1 SV=1	99	76	31	146	153	141
CB5_ARATH	Chlorophyll a-b binding protein CP26 chloroplastic OS=Arabidopsis thaliana GN=LHCB5 PE=1 SV=1	129	165	162	172	152	240
IF4A2_ARATH	Eukaryotic initiation factor 4A-2 OS=Arabidopsis thaliana GN=TIF4A-2 PE=1 SV=1	0	0	0	9	152	130
URT1_ARATH	UTP:RNA uridylyltransferase 1 OS=Arabidopsis thaliana GN=URT1 PE=1 SV=2	165	0	79	0	151	0
EPN2_ARATH	Clathrin interactor EPSIN 2 OS=Arabidopsis thaliana GN=EPSIN2 PE=1 SV=1	69	96	102	0	148	94
ARGC_ARATH	Probable N-acetyl-gamma-glutamyl-phosphate reductase chloroplastic OS=Arabidopsis thaliana GN=At2g19940 PE=1 SV=2	83	78	66	49	147	171
SF3A1_ARATH	Probable splicing factor 3A subunit 1 OS=Arabidopsis thaliana GN=At1g14650 PE=1 SV=2	83	291	200	19	146	219
ALFC2_ARATH	Probable fructose-bisphosphate aldolase 2 chloroplastic OS=Arabidopsis thaliana GN=FBA2 PE=1 SV=2	128	109	110	212	146	81
RR4_ARATH	30S ribosomal protein S4 chloroplastic OS=Arabidopsis thaliana GN=rps4 PE=3 SV=1	54	34	30	0	142	57
CAP10_ARATH	Putative clathrin assembly protein At5g35200 OS=Arabidopsis thaliana GN=At5g35200 PE=1 SV=1	100	84	43	20	141	63
ATPAM_ARATH	ATP synthase subunit alpha mitochondrial OS=Arabidopsis thaliana GN=ATPA PE=1 SV=2	130	87	98	84	140	186
Y5957_ARATH	Uncharacterized protein At5g39570 OS=Arabidopsis thaliana GN=At5g39570 PE=1 SV=1	96	138	109	123	140	124
PSBQ1_ARATH	Oxygen-evolving enhancer protein 3-1 chloroplastic OS=Arabidopsis thaliana GN=PSBQ1 PE=1 SV=3	95	132	121	145	139	123
MPPB_ARATH	Probable mitochondrial-processing peptidase subunit beta OS=Arabidopsis thaliana GN=At3g02090 PE=2 SV=2	106	147	85	104	139	106
RH21_ARATH	DEAD-box ATP-dependent RNA helicase 21 OS=Arabidopsis thaliana GN=RH21 PE=2 SV=1	84	0	77	0	139	0
RBS1B_ARATH	Ribulose bisphosphate carboxylase small chain 1B chloroplastic OS=Arabidopsis thaliana GN=RBCS-1B PE=2 SV=1	67	39	66	67	136	85
RS3A1_ARATH	40S ribosomal protein S3a-1 OS=Arabidopsis thaliana GN=RPS3AA PE=1 SV=3	101	74	64	10	131	32
C3H4_ARATH	Zinc finger CCCH domain-containing protein 4 OS=Arabidopsis thaliana GN=At1g07360 PE=2 SV=1	57	94	78	0	129	82
BGL37_ARATH	Myrosinase 2 OS=Arabidopsis thaliana GN=TGG2 PE=1 SV=1	53	61	151	155	127	121
RH6_ARATH	DEAD-box ATP-dependent RNA helicase 6 OS=Arabidopsis thaliana GN=RH6 PE=2 SV=2	80	103	50	58	127	68
ASNS2_ARATH	Asparagine synthetase [glutamine-hydrolyzing] 2 OS=Arabidopsis thaliana GN=ASN2 PE=2 SV=1	30	17	22	49	126	115
PABN1_ARATH	Polyadenylate-binding protein 1 OS=Arabidopsis thaliana GN=PABN1 PE=1 SV=1	118	50	96	0	126	84
MTA70_ARATH	N6-adenosine-methyltransferase MT-A70-like OS=Arabidopsis thaliana GN=MTA PE=1 SV=2	101	9	46	0	126	23
ARGI2_ARATH	Arginase 2 mitochondrial OS=Arabidopsis thaliana GN=ARGAH2 PE=2 SV=1	103	55	143	126	125	105
TBB5_ARATH	Tubulin beta-5 chain OS=Arabidopsis thaliana GN=TUBB5 PE=2 SV=1	37	16	62	27	123	23
ODPA2_ARATH	Pyruvate dehydrogenase E1 component subunit alpha-2 mitochondrial OS=Arabidopsis thaliana GN=IAR4 PE=1 SV=2	38	62	47	107	121	92
PSB4_ARATH	Proteasome subunit beta type-4 OS=Arabidopsis thaliana GN=PBG1 PE=1 SV=2	76	59	36	51	121	62
G3PA1_ARATH	Glyceraldehyde-3-phosphate dehydrogenase GAPA1 chloroplastic OS=Arabidopsis thaliana GN=GAPA1 PE=1 SV=3	257	197	46	223	120	272
RK6_ARATH	50S ribosomal protein L6 chloroplastic OS=Arabidopsis thaliana GN=RPL6 PE=2 SV=1	131	203	154	164	120	186
ILVH2_ARATH	Acetolactate synthase small subunit 2 chloroplastic OS=Arabidopsis thaliana GN=At2g31810 PE=1 SV=1	65	127	48	145	119	143
RK2_ARATH	50S ribosomal protein L2 chloroplastic OS=Arabidopsis thaliana GN=rpl2-A PE=3 SV=1	85	64	104	106	119	92
RK4_ARATH	50S ribosomal protein L4 chloroplastic OS=Arabidopsis thaliana GN=RPL4 PE=2 SV=2	84	89	68	24	119	22
METK4_ARATH	S-adenosylmethionine synthase 4 OS=Arabidopsis thaliana GN=METK4 PE=1 SV=1	109	83	60	127	117	113
CHLP_ARATH	Geranylgeranyl diphosphate reductase chloroplastic OS=Arabidopsis thaliana GN=CHLP PE=1 SV=1	84	99	119	106	116	171
SRC2_ARATH	Protein SRC2 homolog OS=Arabidopsis thaliana GN=SRC2 PE=1 SV=1	79	90	50	110	115	40
MD37E_ARATH	Probable mediator of RNA polymerase II transcription subunit 37e OS=Arabidopsis thaliana GN=MED37E PE=1 SV=3	159	150	34	65	113	215
EFTM_ARATH	Elongation factor Tu mitochondrial OS=Arabidopsis thaliana GN=TUFA PE=1 SV=1	37	49	54	10	113	77
RR2_ARATH	30S ribosomal protein S2 chloroplastic OS=Arabidopsis thaliana GN=rps2 PE=3 SV=1	55	0	37	27	113	28
C3H41_ARATH	Zinc finger CCCH domain-containing protein 41 OS=Arabidopsis thaliana GN=At3g27700 PE=1 SV=1	94	0	61	0	113	0
BIM2_ARATH	Transcription factor BIM2 OS=Arabidopsis thaliana GN=BIM2 PE=1 SV=1	38	21	29	31	112	33
EIF3D_ARATH	Eukaryotic translation initiation factor 3 subunit D OS=Arabidopsis thaliana GN=TIF3D1 PE=1 SV=1	80	116	68	0	112	17
AHL9_ARATH	AT-hook motif nuclear-localized protein 9 OS=Arabidopsis thaliana GN=AHL9 PE=2 SV=1	103	19	43	0	112	0
RL4A_ARATH	60S ribosomal protein L4-1 OS=Arabidopsis thaliana GN=RPL4A PE=2 SV=1	118	169	227	108	111	140
RL72_ARATH	60S ribosomal protein L7-2 OS=Arabidopsis thaliana GN=RPL7B PE=2 SV=1	53	88	110	59	111	80
IF4E5_ARATH	Eukaryotic translation initiation factor NCBP OS=Arabidopsis thaliana GN=NCBP PE=2 SV=1	102	51	81	14	111	59
PLY18_ARATH	Probable pectate lyase 18 OS=Arabidopsis thaliana GN=At4g24780 PE=2 SV=2	31	17	31	24	110	11
FCA_ARATH	Flowering time control protein FCA OS=Arabidopsis thaliana GN=FCA PE=1 SV=2	97	0	0	0	110	0
BCA1_ARATH	Beta carbonic anhydrase 1 chloroplastic OS=Arabidopsis thaliana GN=BCA1 PE=1 SV=2	36	41	96	126	109	112
MENB_ARATH	14-dihydroxy-2-naphthoyl-CoA synthase peroxisomal OS=Arabidopsis thaliana GN=MENB PE=1 SV=2	120	129	100	44	109	37
CID7_ARATH	Polyadenylate-binding protein-interacting protein 7 OS=Arabidopsis thaliana GN=CID7 PE=1 SV=1	97	20	90	0	109	10
FLXL3_ARATH	Protein FLX-like 3 OS=Arabidopsis thaliana GN=FLXL3 PE=1 SV=1	77	0	85	0	109	0
DLDH1_ARATH	Dihydrolipoyl dehydrogenase 1 mitochondrial OS=Arabidopsis thaliana GN=LPD1 PE=1 SV=2	119	155	171	110	107	218
RS61_ARATH	40S ribosomal protein S6-1 OS=Arabidopsis thaliana GN=RPS6A PE=1 SV=2	118	70	107	76	107	73
AMY3_ARATH	Alpha-amylase 3 chloroplastic OS=Arabidopsis thaliana GN=AMY3 PE=2 SV=1	50	0	13	0	106	122
COPA2_ARATH	Coatomer subunit alpha-2 OS=Arabidopsis thaliana GN=At2g21390 PE=2 SV=1	0	31	11	0	106	69
DBR1_ARATH	Lariat debranching enzyme OS=Arabidopsis thaliana GN=DBR1 PE=2 SV=1	60	18	20	22	106	29
TBA2_ARATH	Tubulin alpha-2 chain OS=Arabidopsis thaliana GN=TUBA2 PE=2 SV=2	56	66	33	58	106	4
MAG5_ARATH	Protein transport protein SEC16A homolog OS=Arabidopsis thaliana GN=MAG5 PE=1 SV=1	39	7	0	0	105	86
PTBP2_ARATH	Polypyrimidine tract-binding protein homolog 2 OS=Arabidopsis thaliana GN=At5g53180 PE=1 SV=1	93	95	41	118	105	66
GLN11_ARATH	Glutamine synthetase cytosolic isozyme 1-1 OS=Arabidopsis thaliana GN=GLN1-1 PE=1 SV=2	32	26	49	52	104	40
ESP_ARATH	Epithiospecifier protein OS=Arabidopsis thaliana GN=ESP PE=1 SV=2	188	260	0	0	103	169
HPR1_ARATH	Glycerate dehydrogenase HPR peroxisomal OS=Arabidopsis thaliana GN=HPR PE=1 SV=1	106	70	37	52	103	75
RL61_ARATH	60S ribosomal protein L6-1 OS=Arabidopsis thaliana GN=RPL6A PE=2 SV=1	42	71	141	74	103	73
KNAT4_ARATH	Homeobox protein knotted-1-like 4 OS=Arabidopsis thaliana GN=KNAT4 PE=1 SV=3	50	25	47	0	103	10
RH12_ARATH	DEAD-box ATP-dependent RNA helicase 12 OS=Arabidopsis thaliana GN=RH12 PE=2 SV=1	41	0	67	0	103	0
GGT1_ARATH	Glutamate--glyoxylate aminotransferase 1 OS=Arabidopsis thaliana GN=GGAT1 PE=1 SV=1	96	83	63	123	102	105
KNAT3_ARATH	Homeobox protein knotted-1-like 3 OS=Arabidopsis thaliana GN=KNAT3 PE=1 SV=1	67	0	37	0	102	45
RU17_ARATH	U1 small nuclear ribonucleoprotein 70 kDa OS=Arabidopsis thaliana GN=RNU1 PE=1 SV=1	69	17	32	12	101	14
FREE1_ARATH	Protein FREE1 OS=Arabidopsis thaliana GN=FREE1 PE=1 SV=1	63	41	61	30	100	86
RS18_ARATH	40S ribosomal protein S18 OS=Arabidopsis thaliana GN=RPS18A PE=1 SV=1	48	44	45	16	100	44
TBB2_ARATH	Tubulin beta-2 chain OS=Arabidopsis thaliana GN=TUBB2 PE=2 SV=2	23	69	48	105	100	8
THO4C_ARATH	THO complex subunit 4C OS=Arabidopsis thaliana GN=ALY3 PE=1 SV=1	48	0	21	0	100	0
ATPBO_ARATH	ATP synthase subunit beta-3 mitochondrial OS=Arabidopsis thaliana GN=At5g08680 PE=2 SV=1	0	0	0	0	100	0
PABP8_ARATH	Polyadenylate-binding protein 8 OS=Arabidopsis thaliana GN=PAB8 PE=1 SV=1	219	293	352	0	99	197
RK5_ARATH	50S ribosomal protein L5 chloroplastic OS=Arabidopsis thaliana GN=RPL5 PE=2 SV=1	76	99	113	89	99	94
RS21_ARATH	40S ribosomal protein S2-1 OS=Arabidopsis thaliana GN=RPS2A PE=2 SV=2	94	61	161	64	99	75
RR13_ARATH	30S ribosomal protein S13 chloroplastic OS=Arabidopsis thaliana GN=RPS13 PE=2 SV=1	115	75	131	96	98	130
CP19A_ARATH	Peptidyl-prolyl cis-trans isomerase CYP19-1 OS=Arabidopsis thaliana GN=CYP19-1 PE=1 SV=1	46	42	36	41	98	71
CFIS2_ARATH	Pre-mRNA cleavage factor Im 25 kDa subunit 2 OS=Arabidopsis thaliana GN=CFIS2 PE=1 SV=1	60	34	38	35	98	32
RS254_ARATH	40S ribosomal protein S25-4 OS=Arabidopsis thaliana GN=RPS25E PE=2 SV=1	68	48	63	0	98	15
THO4D_ARATH	THO complex subunit 4D OS=Arabidopsis thaliana GN=ALY4 PE=1 SV=1	67	0	0	0	98	0
RK15_ARATH	50S ribosomal protein L15 chloroplastic OS=Arabidopsis thaliana GN=RPL15 PE=1 SV=2	101	141	145	58	97	111
PSAN_ARATH	Photosystem I reaction center subunit N chloroplastic OS=Arabidopsis thaliana GN=PSAN PE=1 SV=2	78	76	59	52	97	86
APS4_ARATH	ATP sulfurylase 4 chloroplastic OS=Arabidopsis thaliana GN=APS4 PE=2 SV=1	3	0	8	0	97	51
XTH4_ARATH	Xyloglucan endotransglucosylase/hydrolase protein 4 OS=Arabidopsis thaliana GN=XTH4 PE=1 SV=1	45	48	52	52	97	49
DLDH2_ARATH	Dihydrolipoyl dehydrogenase 2 mitochondrial OS=Arabidopsis thaliana GN=LPD2 PE=1 SV=1	36	60	29	50	97	45
BAM3_ARATH	Beta-amylase 3 chloroplastic OS=Arabidopsis thaliana GN=BAM3 PE=1 SV=3	16	50	56	122	96	98
GGT2_ARATH	Glutamate--glyoxylate aminotransferase 2 OS=Arabidopsis thaliana GN=GGAT2 PE=1 SV=1	70	72	38	37	96	83
SSY4_ARATH	Probable starch synthase 4 chloroplastic/amyloplastic OS=Arabidopsis thaliana GN=SS4 PE=2 SV=1	0	9	0	0	96	83
ATPG3_ARATH	ATP synthase subunit gamma mitochondrial OS=Arabidopsis thaliana GN=ATPC PE=2 SV=1	37	12	36	29	96	50
P5CS2_ARATH	Delta-1-pyrroline-5-carboxylate synthase B OS=Arabidopsis thaliana GN=P5CSB PE=2 SV=1	0	9	6	39	96	32
RH30_ARATH	DEAD-box ATP-dependent RNA helicase 30 OS=Arabidopsis thaliana GN=RH30 PE=2 SV=2	71	0	30	9	96	12
ODPA1_ARATH	Pyruvate dehydrogenase E1 component subunit alpha-1 mitochondrial OS=Arabidopsis thaliana GN=E1 ALPHA PE=2 SV=2	54	53	43	74	94	176
MDHC1_ARATH	Malate dehydrogenase cytoplasmic 1 OS=Arabidopsis thaliana GN=MDH1 PE=1 SV=2	41	65	58	24	94	48
RH50_ARATH	DEAD-box ATP-dependent RNA helicase 50 OS=Arabidopsis thaliana GN=RH50 PE=2 SV=2	87	0	0	0	94	0
FDH_ARATH	Formate dehydrogenase mitochondrial OS=Arabidopsis thaliana GN=FDH1 PE=1 SV=1	29	35	80	85	93	122
RS62_ARATH	40S ribosomal protein S6-2 OS=Arabidopsis thaliana GN=RPS6B PE=1 SV=3	44	18	52	19	92	36
RLM3_ARATH	Disease resistance protein RLM3 OS=Arabidopsis thaliana GN=RLM3 PE=2 SV=1	0	0	0	12	92	21
RS151_ARATH	40S ribosomal protein S15-1 OS=Arabidopsis thaliana GN=RPS15A PE=2 SV=1	44	17	63	0	92	8
CDPK3_ARATH	Calcium-dependent protein kinase 3 OS=Arabidopsis thaliana GN=CPK3 PE=1 SV=1	43	17	47	25	91	69
RL51_ARATH	60S ribosomal protein L5-1 OS=Arabidopsis thaliana GN=ATL5 PE=2 SV=2	108	122	69	47	90	35
PPR29_ARATH	Pentatricopeptide repeat-containing protein At1g10270 OS=Arabidopsis thaliana GN=GRP23 PE=1 SV=1	162	44	70	44	90	19
IF4B1_ARATH	Eukaryotic translation initiation factor 4B1 OS=Arabidopsis thaliana GN=EIF4B1 PE=1 SV=1	59	0	106	0	90	12
RR3_ARATH	30S ribosomal protein S3 chloroplastic OS=Arabidopsis thaliana GN=rps3 PE=3 SV=1	44	66	58	56	89	120
HHL1_ARATH	Protein HHL1 chloroplastic OS=Arabidopsis thaliana GN=HHL1 PE=1 SV=1	62	62	108	82	89	46
CPSF_ARATH	30-kDa cleavage and polyadenylation specificity factor 30 OS=Arabidopsis thaliana GN=CPSF30 PE=1 SV=1	65	30	35	14	89	12
RR5_ARATH	30S ribosomal protein S5 chloroplastic OS=Arabidopsis thaliana GN=rps5 PE=2 SV=1	53	80	86	20	88	99
RK31_ARATH	50S ribosomal protein L31 chloroplastic OS=Arabidopsis thaliana GN=RPL31 PE=2 SV=1	54	48	60	10	88	30
RS3A2_ARATH	40S ribosomal protein S3a-2 OS=Arabidopsis thaliana GN=RPS3AB PE=2 SV=3	70	14	69	24	88	9
GSTF8_ARATH	Glutathione S-transferase F8 chloroplastic OS=Arabidopsis thaliana GN=GSTF8 PE=1 SV=3	77	49	39	74	87	135
SPSA1_ARATH	Sucrose-phosphate synthase 1 OS=Arabidopsis thaliana GN=SPS1 PE=1 SV=1	0	0	0	73	87	116
RS141_ARATH	40S ribosomal protein S14-1 OS=Arabidopsis thaliana GN=RPS14A PE=1 SV=1	62	64	76	8	87	0
ADT1_ARATH	ADPATP carrier protein 1 mitochondrial OS=Arabidopsis thaliana GN=AAC1 PE=1 SV=2	32	86	88	63	86	112
APR2_ARATH	5'-adenylylsulfate reductase 2 chloroplastic OS=Arabidopsis thaliana GN=APR2 PE=1 SV=2	0	0	0	0	85	49
RS31_ARATH	40S ribosomal protein S3-1 OS=Arabidopsis thaliana GN=RPS3A PE=1 SV=1	51	87	6	78	85	0
CPNB1_ARATH	Chaperonin 60 subunit beta 1 chloroplastic OS=Arabidopsis thaliana GN=CPN60B1 PE=1 SV=3	69	52	22	79	84	159
SC24B_ARATH	Protein transport protein Sec24-like At4g32640 OS=Arabidopsis thaliana GN=At4g32640 PE=2 SV=3	33	111	68	38	84	129
GLN12_ARATH	Glutamine synthetase cytosolic isozyme 1-2 OS=Arabidopsis thaliana GN=GLN1-2 PE=1 SV=2	240	223	148	289	83	271
XRN4_ARATH	5'-3' exoribonuclease 4 OS=Arabidopsis thaliana GN=XRN4 PE=2 SV=1	88	17	62	0	83	45
BLH1_ARATH	BEL1-like homeodomain protein 1 OS=Arabidopsis thaliana GN=BLH1 PE=1 SV=1	71	30	38	0	83	29
THO4A_ARATH	THO complex subunit 4A OS=Arabidopsis thaliana GN=ALY1 PE=1 SV=1	50	0	34	0	83	0
LEUC_ARATH	3-isopropylmalate dehydratase large subunit OS=Arabidopsis thaliana GN=IIL1 PE=1 SV=1	106	42	80	55	82	95
SODM1_ARATH	Superoxide dismutase [Mn] 1 mitochondrial OS=Arabidopsis thaliana GN=MSD1 PE=1 SV=2	34	13	26	48	82	61
BCA2_ARATH	Beta carbonic anhydrase 2 chloroplastic OS=Arabidopsis thaliana GN=BCA2 PE=1 SV=3	133	87	24	24	82	44
IF2C_ARATH	Translation initiation factor IF-2 chloroplastic OS=Arabidopsis thaliana GN=At1g17220 PE=2 SV=2	24	0	67	0	82	22
PORB_ARATH	Protochlorophyllide reductase B chloroplastic OS=Arabidopsis thaliana GN=PORB PE=1 SV=3	72	42	33	44	81	93
GBLPA_ARATH	Receptor for activated C kinase 1A OS=Arabidopsis thaliana GN=RACK1A PE=1 SV=2	36	31	31	73	81	73
RK27_ARATH	50S ribosomal protein L27 chloroplastic OS=Arabidopsis thaliana GN=RPL27 PE=2 SV=1	73	54	64	54	81	61
TOP3B_ARATH	DNA topoisomerase 3-beta OS=Arabidopsis thaliana GN=At2g32000 PE=2 SV=1	57	0	0	0	81	0
ALFC1_ARATH	Probable fructose-bisphosphate aldolase 1 chloroplastic OS=Arabidopsis thaliana GN=FBA1 PE=1 SV=2	38	68	33	62	80	85
EFGC_ARATH	Elongation factor G chloroplastic OS=Arabidopsis thaliana GN=CPEFG PE=1 SV=1	99	44	46	40	80	78
NSRA_ARATH	Nuclear speckle RNA-binding protein A OS=Arabidopsis thaliana GN=NSRA PE=2 SV=1	57	0	29	0	80	0
MNIF1_ARATH	Cysteine desulfurase mitochondrial OS=Arabidopsis thaliana GN=NIFS1 PE=1 SV=1	26	16	24	45	79	51
CCR4F_ARATH	Carbon catabolite repressor protein 4 homolog 6 OS=Arabidopsis thaliana GN=CCR4-6 PE=2 SV=2	96	0	69	7	79	0
PSBR_ARATH	Photosystem II 10 kDa polypeptide chloroplastic OS=Arabidopsis thaliana GN=PSBR PE=1 SV=1	51	99	44	93	78	114
AAT1_ARATH	Aspartate aminotransferase mitochondrial OS=Arabidopsis thaliana GN=ASP1 PE=1 SV=1	0	0	0	36	78	90
SERB1_ARATH	Phosphoserine aminotransferase 1 chloroplastic OS=Arabidopsis thaliana GN=PSAT1 PE=1 SV=1	43	108	76	112	78	36
UBA2A_ARATH	UBP1-associated protein 2A OS=Arabidopsis thaliana GN=UBA2A PE=1 SV=1	81	27	39	9	78	0
CPNA1_ARATH	Chaperonin 60 subunit alpha 1 chloroplastic OS=Arabidopsis thaliana GN=CPN60A1 PE=1 SV=2	26	66	55	38	77	117
SC24C_ARATH	Protein transport protein Sec24-like CEF OS=Arabidopsis thaliana GN=CEF PE=2 SV=3	40	91	66	0	77	102
RK3A_ARATH	50S ribosomal protein L3-1 chloroplastic OS=Arabidopsis thaliana GN=RPL3A PE=2 SV=1	93	112	108	64	77	60
RS132_ARATH	40S ribosomal protein S13-2 OS=Arabidopsis thaliana GN=RPS13B PE=2 SV=1	66	0	42	0	77	0
THIK2_ARATH	3-ketoacyl-CoA thiolase 2 peroxisomal OS=Arabidopsis thaliana GN=PED1 PE=1 SV=2	37	67	47	65	76	122
PSAF_ARATH	Photosystem I reaction center subunit III chloroplastic OS=Arabidopsis thaliana GN=PSAF PE=1 SV=1	56	94	87	84	76	85
AHL10_ARATH	AT-hook motif nuclear-localized protein 10 OS=Arabidopsis thaliana GN=AHL10 PE=1 SV=2	46	13	24	0	76	0
TIC_ARATH	Protein TIME FOR COFFEE OS=Arabidopsis thaliana GN=TIC PE=1 SV=2	102	21	41	21	75	34
NDUS2_ARATH	NADH dehydrogenase [ubiquinone] iron-sulfur protein 2 OS=Arabidopsis thaliana GN=NAD7 PE=2 SV=2	10	22	38	34	75	20
PLY8_ARATH	Probable pectate lyase 8 OS=Arabidopsis thaliana GN=At3g07010 PE=2 SV=1	16	0	19	7	75	0
KASC1_ARATH	3-oxoacyl-[acyl-carrier-protein] synthase I chloroplastic OS=Arabidopsis thaliana GN=KAS1 PE=2 SV=2	41	20	52	43	74	115
NRL1_ARATH	Nitrilase 1 OS=Arabidopsis thaliana GN=NIT1 PE=1 SV=2	54	40	74	165	74	105
CB1A_ARATH	Chlorophyll a-b binding protein 2 chloroplastic OS=Arabidopsis thaliana GN=LHCB1.1 PE=1 SV=1	66	86	51	101	74	81
ARGI1_ARATH	Arginase 1 mitochondrial OS=Arabidopsis thaliana GN=ARGAH1 PE=2 SV=1	35	52	56	26	74	61
DNAJ2_ARATH	Chaperone protein dnaJ 2 OS=Arabidopsis thaliana GN=ATJ2 PE=1 SV=2	8	4	24	14	74	57
RR15_ARATH	30S ribosomal protein S15 chloroplastic OS=Arabidopsis thaliana GN=rps15 PE=3 SV=1	28	0	13	0	74	24
TKTC2_ARATH	Transketolase-2 chloroplastic OS=Arabidopsis thaliana GN=TKL-2 PE=1 SV=1	3	64	0	0	74	0
METK3_ARATH	S-adenosylmethionine synthase 3 OS=Arabidopsis thaliana GN=METK3 PE=1 SV=1	77	77	72	119	73	89
GSTF9_ARATH	Glutathione S-transferase F9 OS=Arabidopsis thaliana GN=GSTF9 PE=1 SV=1	58	46	65	67	72	67
MD37A_ARATH	Mediator of RNA polymerase II transcription subunit 37a OS=Arabidopsis thaliana GN=MED37A PE=1 SV=1	0	24	18	27	72	51
SYKC_ARATH	Lysine--tRNA ligase cytoplasmic OS=Arabidopsis thaliana GN=At3g11710 PE=1 SV=1	30	34	20	42	72	26
CLPP4_ARATH	ATP-dependent Clp protease proteolytic subunit 4 chloroplastic OS=Arabidopsis thaliana GN=CLPP4 PE=1 SV=1	29	26	20	42	72	25
SAB_ARATH	Protein SABRE OS=Arabidopsis thaliana GN=SAB PE=1 SV=1	0	0	0	0	72	0
RSSA1_ARATH	40S ribosomal protein Sa-1 OS=Arabidopsis thaliana GN=RPSaA PE=1 SV=3	76	77	92	99	71	82
RS102_ARATH	40S ribosomal protein S10-2 OS=Arabidopsis thaliana GN=RPS10B PE=2 SV=1	33	23	60	25	71	72
METK1_ARATH	S-adenosylmethionine synthase 1 OS=Arabidopsis thaliana GN=SAM1 PE=1 SV=2	0	45	18	59	71	34
RK13_ARATH	50S ribosomal protein L13 chloroplastic OS=Arabidopsis thaliana GN=RPL13 PE=2 SV=1	105	20	69	23	71	19
ACT5_ARATH	Putative actin-5 OS=Arabidopsis thaliana GN=ACT5 PE=5 SV=1	61	0	10	46	71	6
GLYC4_ARATH	Serine hydroxymethyltransferase 4 OS=Arabidopsis thaliana GN=SHM4 PE=1 SV=1	81	40	34	99	70	84
CP74A_ARATH	Allene oxide synthase chloroplastic OS=Arabidopsis thaliana GN=CYP74A PE=1 SV=3	73	68	84	128	70	57
CPNB3_ARATH	Chaperonin 60 subunit beta 3 chloroplastic OS=Arabidopsis thaliana GN=CPN60B3 PE=1 SV=1	58	49	0	4	70	8
SLU7B_ARATH	Pre-mRNA-splicing factor SLU7-B OS=Arabidopsis thaliana GN=At4g37120 PE=2 SV=3	72	0	17	0	70	0
RH52_ARATH	DEAD-box ATP-dependent RNA helicase 52 OS=Arabidopsis thaliana GN=RH52 PE=1 SV=1	60	0	30	120	70	0
NIR_ARATH	Ferredoxin--nitrite reductase chloroplastic OS=Arabidopsis thaliana GN=NIR1 PE=1 SV=1	38	37	15	65	69	83
LRP1B_ARATH	La-related protein 1B OS=Arabidopsis thaliana GN=LARP1B PE=1 SV=2	82	0	16	0	69	0
RH20_ARATH	DEAD-box ATP-dependent RNA helicase 20 OS=Arabidopsis thaliana GN=RH20 PE=2 SV=1	28	0	28	10	69	0
ACT7_ARATH	Actin-7 OS=Arabidopsis thaliana GN=ACT7 PE=1 SV=1	58	88	98	114	67	176
DXS_ARATH	1-deoxy-D-xylulose-5-phosphate synthase chloroplastic OS=Arabidopsis thaliana GN=DXS PE=1 SV=2	24	0	0	45	67	92
AEE7_ARATH	Acetate/butyrate--CoA ligase AAE7 peroxisomal OS=Arabidopsis thaliana GN=AAE7 PE=1 SV=1	20	39	48	37	67	35
IMPA2_ARATH	Importin subunit alpha-2 OS=Arabidopsis thaliana GN=IMPA2 PE=1 SV=1	11	0	20	0	67	21
BLH3_ARATH	BEL1-like homeodomain protein 3 OS=Arabidopsis thaliana GN=BLH3 PE=1 SV=1	20	0	41	0	67	11
TA15B_ARATH	Transcription initiation factor TFIID subunit 15b OS=Arabidopsis thaliana GN=TAF15B PE=1 SV=1	49	0	28	0	67	0
RL171_ARATH	60S ribosomal protein L17-1 OS=Arabidopsis thaliana GN=RPL17A PE=2 SV=1	91	80	91	0	66	73
GLN13_ARATH	Glutamine synthetase cytosolic isozyme 1-3 OS=Arabidopsis thaliana GN=GLN1-3 PE=1 SV=1	24	37	54	75	66	61
SMD3B_ARATH	Small nuclear ribonucleoprotein SmD3b OS=Arabidopsis thaliana GN=SMD3B PE=2 SV=1	57	58	41	2	65	66
RR8_ARATH	30S ribosomal protein S8 chloroplastic OS=Arabidopsis thaliana GN=rps8 PE=3 SV=1	54	36	36	23	65	58
MORF8_ARATH	Multiple organellar RNA editing factor 8 chloroplastic/mitochondrial OS=Arabidopsis thaliana GN=MORF8 PE=1 SV=1	29	30	27	22	65	39
KPPR_ARATH	Phosphoribulokinase chloroplastic OS=Arabidopsis thaliana GN=At1g32060 PE=2 SV=1	50	38	18	44	65	17
RS73_ARATH	40S ribosomal protein S7-3 OS=Arabidopsis thaliana GN=RPS7C PE=1 SV=2	55	18	58	0	65	14
SBT16_ARATH	Subtilisin-like protease SBT1.6 OS=Arabidopsis thaliana GN=SBT1.6 PE=2 SV=1	41	34	50	43	65	13
GLO5_ARATH	Peroxisomal (S)-2-hydroxy-acid oxidase GLO5 OS=Arabidopsis thaliana GN=GLO5 PE=1 SV=1	0	0	0	67	65	0
PHOT2_ARATH	Phototropin-2 OS=Arabidopsis thaliana GN=PHOT2 PE=1 SV=2	34	86	81	0	63	67
GLTB2_ARATH	Ferredoxin-dependent glutamate synthase 2 chloroplastic OS=Arabidopsis thaliana GN=GLU2 PE=1 SV=2	43	24	24	49	63	42
RK1_ARATH	50S ribosomal protein L1 chloroplastic OS=Arabidopsis thaliana GN=RPL1 PE=1 SV=1	49	38	37	30	63	41
BRN1L_ARATH	RNA-binding protein BRN1 OS=Arabidopsis thaliana GN=BRN1 PE=2 SV=1	66	51	41	0	63	34
CID4_ARATH	Polyadenylate-binding protein-interacting protein 4 OS=Arabidopsis thaliana GN=CID4 PE=2 SV=1	53	42	59	11	63	14
AHL13_ARATH	AT-hook motif nuclear-localized protein 13 OS=Arabidopsis thaliana GN=AHL13 PE=1 SV=1	78	10	63	0	63	0
CDKC2_ARATH	Cyclin-dependent kinase C-2 OS=Arabidopsis thaliana GN=CDKC-2 PE=1 SV=2	61	0	28	0	63	0
UCRIA_ARATH	Cytochrome b6-f complex iron-sulfur subunit chloroplastic OS=Arabidopsis thaliana GN=petC PE=1 SV=1	57	46	39	50	62	57
Y4645_ARATH	Uncharacterized protein At4g26450 OS=Arabidopsis thaliana GN=At4g26450 PE=4 SV=1	34	0	0	0	62	0
RR20_ARATH	30S ribosomal protein S20 chloroplastic OS=Arabidopsis thaliana GN=RPS20 PE=2 SV=1	46	91	70	58	61	100
RB47B_ARATH	Polyadenylate-binding protein RBP47B OS=Arabidopsis thaliana GN=RBP47B PE=2 SV=1	53	44	29	17	61	44
RBG8_ARATH	Glycine-rich RNA-binding protein 8 OS=Arabidopsis thaliana GN=RBG8 PE=1 SV=1	43	20	54	18	61	29
ESM1_ARATH	GDSL esterase/lipase ESM1 OS=Arabidopsis thaliana GN=ESM1 PE=1 SV=1	0	0	68	93	61	28
BIM1_ARATH	Transcription factor BIM1 OS=Arabidopsis thaliana GN=BIM1 PE=1 SV=2	55	42	54	0	61	25
FTHS_ARATH	Formate--tetrahydrofolate ligase OS=Arabidopsis thaliana GN=THFS PE=2 SV=1	33	5	25	74	60	52
RL223_ARATH	60S ribosomal protein L22-3 OS=Arabidopsis thaliana GN=RPL22C PE=2 SV=1	48	53	25	42	60	19
CAF1P_ARATH	CRS2-associated factor 1 chloroplastic OS=Arabidopsis thaliana GN=At2g20020 PE=2 SV=2	31	0	0	0	60	19
HESO1_ARATH	Protein HESO1 OS=Arabidopsis thaliana GN=HESO1 PE=1 SV=1	84	0	0	0	60	0
NUCL1_ARATH	Nucleolin 1 OS=Arabidopsis thaliana GN=NUCL1 PE=1 SV=1	73	7	138	35	60	0
PME3_ARATH	Pectinesterase/pectinesterase inhibitor 3 OS=Arabidopsis thaliana GN=PME3 PE=2 SV=2	28	42	18	58	59	30
VIP1_ARATH	Transcription factor VIP1 OS=Arabidopsis thaliana GN=VIP1 PE=1 SV=1	39	25	41	0	59	10
RP45C_ARATH	Polyadenylate-binding protein RBP45C OS=Arabidopsis thaliana GN=RBP45C PE=2 SV=1	56	90	42	22	58	59
RK16_ARATH	50S ribosomal protein L16 chloroplastic OS=Arabidopsis thaliana GN=rpl16 PE=3 SV=1	42	12	33	0	58	23
CPL1_ARATH	RNA polymerase II C-terminal domain phosphatase-like 1 OS=Arabidopsis thaliana GN=CPL1 PE=1 SV=1	68	0	18	20	58	22
AROG_ARATH	Phospho-2-dehydro-3-deoxyheptonate aldolase 2 chloroplastic OS=Arabidopsis thaliana GN=DHS2 PE=2 SV=2	25	37	17	35	58	22
SNF12_ARATH	SWI/SNF complex component SNF12 homolog OS=Arabidopsis thaliana GN=At5g14170 PE=1 SV=1	26	12	13	0	58	21
ACT11_ARATH	Actin-11 OS=Arabidopsis thaliana GN=ACT11 PE=1 SV=1	0	0	0	79	58	0
BLH2_ARATH	BEL1-like homeodomain protein 2 OS=Arabidopsis thaliana GN=BLH2 PE=1 SV=3	0	0	0	0	58	0
P5CS1_ARATH	Delta-1-pyrroline-5-carboxylate synthase A OS=Arabidopsis thaliana GN=P5CSA PE=1 SV=1	51	35	15	14	57	89
SYTM2_ARATH	Threonine--tRNA ligase chloroplastic/mitochondrial 2 OS=Arabidopsis thaliana GN=EMB2761 PE=2 SV=1	32	0	23	66	57	73
TSS_ARATH	Protein TSS OS=Arabidopsis thaliana GN=TSS PE=1 SV=1	29	0	31	0	57	43
RZ1C_ARATH	Glycine-rich RNA-binding protein RZ1C OS=Arabidopsis thaliana GN=RZ1C PE=1 SV=1	69	0	38	0	57	0
FIPS5_ARATH	FIP1[V]-like protein OS=Arabidopsis thaliana GN=FIPS5 PE=1 SV=1	47	0	60	0	57	0
SYD_ARATH	Chromatin structure-remodeling complex protein SYD OS=Arabidopsis thaliana GN=SYD PE=1 SV=1	0	26	26	0	57	0
CCT15_ARATH	Cyclin-T1-5 OS=Arabidopsis thaliana GN=CYCT1-5 PE=1 SV=2	0	0	0	0	57	0
RL62_ARATH	60S ribosomal protein L6-2 OS=Arabidopsis thaliana GN=RPL6B PE=2 SV=1	156	0	0	0	56	84
FTSH2_ARATH	ATP-dependent zinc metalloprotease FTSH 2 chloroplastic OS=Arabidopsis thaliana GN=FTSH2 PE=1 SV=1	45	33	36	58	56	84
AB36G_ARATH	ABC transporter G family member 36 OS=Arabidopsis thaliana GN=ABCG36 PE=1 SV=1	0	0	0	0	56	44
CALS7_ARATH	Callose synthase 7 OS=Arabidopsis thaliana GN=CALS7 PE=3 SV=3	18	27	0	16	56	27
TCPD_ARATH	T-complex protein 1 subunit delta OS=Arabidopsis thaliana GN=CCT4 PE=1 SV=1	0	0	0	0	56	21
RBG7_ARATH	Glycine-rich RNA-binding protein 7 OS=Arabidopsis thaliana GN=RBG7 PE=1 SV=1	45	30	96	12	56	13
RS191_ARATH	40S ribosomal protein S19-1 OS=Arabidopsis thaliana GN=RPS19A PE=2 SV=1	18	30	50	18	56	0
NFXL1_ARATH	NF-X1-type zinc finger protein NFXL1 OS=Arabidopsis thaliana GN=NFXL1 PE=2 SV=1	0	0	0	0	56	0
RAD50_ARATH	DNA repair protein RAD50 OS=Arabidopsis thaliana GN=RAD50 PE=1 SV=2	0	0	0	0	56	0
TAF15_ARATH	Transcription initiation factor TFIID subunit 15 OS=Arabidopsis thaliana GN=TAF15 PE=1 SV=1	0	0	0	0	56	0
RK18_ARATH	50S ribosomal protein L18 chloroplastic OS=Arabidopsis thaliana GN=RPL18 PE=2 SV=1	75	45	80	55	55	92
AB1F_ARATH	ABC transporter F family member 1 OS=Arabidopsis thaliana GN=ABCF1 PE=1 SV=1	15	0	30	45	55	42
R15A1_ARATH	40S ribosomal protein S15a-1 OS=Arabidopsis thaliana GN=RPS15AA PE=2 SV=2	68	21	57	20	55	31
RL183_ARATH	60S ribosomal protein L18-3 OS=Arabidopsis thaliana GN=RPL18C PE=2 SV=1	18	104	68	16	55	13
RL83_ARATH	60S ribosomal protein L8-3 OS=Arabidopsis thaliana GN=RPL8C PE=1 SV=2	10	23	24	85	55	11
RZ1A_ARATH	Glycine-rich RNA-binding protein RZ1A OS=Arabidopsis thaliana GN=RZ1A PE=1 SV=1	51	0	16	0	55	0
IF4E1_ARATH	Eukaryotic translation initiation factor 4E-1 OS=Arabidopsis thaliana GN=EIF4E1 PE=1 SV=1	35	23	25	0	55	0
PLDG3_ARATH	Phospholipase D gamma 3 OS=Arabidopsis thaliana GN=PLDGAMMA3 PE=1 SV=1	15	8	13	11	55	0
C3H52_ARATH	Zinc finger CCCH domain-containing protein 52 OS=Arabidopsis thaliana GN=At5g06770 PE=2 SV=1	64	43	55	17	54	27
PRS6B_ARATH	26S protease regulatory subunit 6B homolog OS=Arabidopsis thaliana GN=RPT3 PE=1 SV=1	17	0	0	16	54	25
CHLD_ARATH	Magnesium-chelatase subunit ChlD chloroplastic OS=Arabidopsis thaliana GN=CHLD PE=1 SV=3	8	0	40	0	54	25
CSP3_ARATH	Cold shock domain-containing protein 3 OS=Arabidopsis thaliana GN=CSP3 PE=1 SV=1	19	0	26	41	54	24
RS101_ARATH	40S ribosomal protein S10-1 OS=Arabidopsis thaliana GN=RPS10A PE=2 SV=1	70	39	46	43	54	22
DOT2_ARATH	SART-1 family protein DOT2 OS=Arabidopsis thaliana GN=DOT2 PE=1 SV=1	65	0	33	0	54	0
RS72_ARATH	40S ribosomal protein S7-2 OS=Arabidopsis thaliana GN=RPS7B PE=2 SV=1	35	6	23	5	54	0
RS71_ARATH	40S ribosomal protein S7-1 OS=Arabidopsis thaliana GN=RPS7A PE=2 SV=1	23	0	20	0	54	0
RL4B_ARATH	60S ribosomal protein L4-2 OS=Arabidopsis thaliana GN=RPL4D PE=2 SV=2	58	107	120	19	53	80
SYPC_ARATH	Proline--tRNA ligase cytoplasmic OS=Arabidopsis thaliana GN=At3g62120 PE=2 SV=1	0	30	9	43	53	62
RS253_ARATH	40S ribosomal protein S25-3 OS=Arabidopsis thaliana GN=RPS25D PE=3 SV=2	36	7	19	0	53	34
PABP5_ARATH	Polyadenylate-binding protein 5 OS=Arabidopsis thaliana GN=PAB5 PE=1 SV=3	32	54	33	16	53	28
RL141_ARATH	60S ribosomal protein L14-1 OS=Arabidopsis thaliana GN=RPL14A PE=2 SV=1	43	8	14	46	53	7
CAB6_ARATH	Chlorophyll a-b binding protein 6 chloroplastic OS=Arabidopsis thaliana GN=LHCA1 PE=1 SV=1	17	26	18	45	52	75
PHS2_ARATH	Alpha-glucan phosphorylase 2 cytosolic OS=Arabidopsis thaliana GN=PHS2 PE=1 SV=1	34	0	0	95	52	51
PP321_ARATH	Pentatricopeptide repeat-containing protein At4g18840 OS=Arabidopsis thaliana GN=PCMP-E101 PE=3 SV=2	0	0	0	11	52	0
NDUS1_ARATH	NADH dehydrogenase [ubiquinone] iron-sulfur protein 1 mitochondrial OS=Arabidopsis thaliana GN=EMB1467 PE=1 SV=2	24	30	43	67	51	36
SKIP_ARATH	SNW/SKI-interacting protein OS=Arabidopsis thaliana GN=SKIP PE=1 SV=1	50	44	40	0	51	24
CAPP2_ARATH	Phosphoenolpyruvate carboxylase 2 OS=Arabidopsis thaliana GN=PPC2 PE=1 SV=2	29	0	0	54	51	19
AHL3_ARATH	AT-hook motif nuclear-localized protein 3 OS=Arabidopsis thaliana GN=AHL3 PE=1 SV=1	57	0	24	0	51	0
NDBAA_ARATH	NADH dehydrogenase [ubiquinone] 1 beta subcomplex subunit 10-A OS=Arabidopsis thaliana GN=At1g49140 PE=3 SV=1	14	9	8	0	51	0
TEB_ARATH	Helicase and polymerase-containing protein TEBICHI OS=Arabidopsis thaliana GN=TEB PE=2 SV=1	0	0	0	0	51	0
MDAR5_ARATH	Monodehydroascorbate reductase 5 mitochondrial OS=Arabidopsis thaliana GN=MDAR5 PE=1 SV=3	34	60	42	98	50	87
SDHA1_ARATH	Succinate dehydrogenase [ubiquinone] flavoprotein subunit 1 mitochondrial OS=Arabidopsis thaliana GN=SDH1-1 PE=1 SV=1	23	53	53	51	50	55
SYIM_ARATH	Isoleucine--tRNA ligase chloroplastic/mitochondrial OS=Arabidopsis thaliana GN=OVA2 PE=2 SV=1	0	0	0	0	50	40
LSM4_ARATH	Sm-like protein LSM4 OS=Arabidopsis thaliana GN=LSM4 PE=1 SV=1	43	40	47	14	50	39
H4_ARATH	Histone H4 OS=Arabidopsis thaliana GN=At1g07660 PE=1 SV=2	42	26	57	22	50	30
DNAJ3_ARATH	Chaperone protein dnaJ 3 OS=Arabidopsis thaliana GN=ATJ3 PE=1 SV=2	34	31	11	40	50	17
FLK_ARATH	Flowering locus K homology domain OS=Arabidopsis thaliana GN=FLK PE=1 SV=1	16	29	14	31	49	74
RL23_ARATH	60S ribosomal protein L23 OS=Arabidopsis thaliana GN=RPL23A PE=2 SV=3	58	29	78	31	49	31
DR111_ARATH	DNA-damage-repair/toleration protein DRT111 chloroplastic OS=Arabidopsis thaliana GN=DRT111 PE=1 SV=2	56	0	59	0	49	27
PP190_ARATH	Pentatricopeptide repeat-containing protein At2g37230 OS=Arabidopsis thaliana GN=At2g37230 PE=2 SV=1	0	16	14	26	49	26
CYSK1_ARATH	Cysteine synthase 1 OS=Arabidopsis thaliana GN=OASA1 PE=1 SV=2	16	11	30	37	49	22
R27A3_ARATH	60S ribosomal protein L27a-3 OS=Arabidopsis thaliana GN=RPL27AC PE=2 SV=2	45	69	0	41	49	11
RK21_ARATH	50S ribosomal protein L21 chloroplastic OS=Arabidopsis thaliana GN=RPL21 PE=2 SV=1	53	47	26	40	49	0
GRIP_ARATH	Protein GRIP OS=Arabidopsis thaliana GN=GRIP PE=1 SV=2	0	0	0	0	49	0
PUB37_ARATH	U-box domain-containing protein 37 OS=Arabidopsis thaliana GN=PUB37 PE=2 SV=1	0	0	0	0	49	0
LIP5_ARATH	Protein HOMOLOG OF MAMMALIAN LYST-INTERACTING PROTEIN 5 OS=Arabidopsis thaliana GN=LIP5 PE=1 SV=1	18	81	26	88	48	101
TCPH_ARATH	T-complex protein 1 subunit eta OS=Arabidopsis thaliana GN=CCT7 PE=1 SV=1	0	0	0	0	48	44
RS241_ARATH	40S ribosomal protein S24-1 OS=Arabidopsis thaliana GN=RPS24A PE=2 SV=1	62	24	31	54	48	29
CCR4C_ARATH	Carbon catabolite repressor protein 4 homolog 3 OS=Arabidopsis thaliana GN=CCR4-3 PE=2 SV=2	54	29	0	0	48	13
VAP42_ARATH	Vesicle-associated protein 4-2 OS=Arabidopsis thaliana GN=PVA42 PE=1 SV=1	48	0	13	6	48	11
BAS1A_ARATH	2-Cys peroxiredoxin BAS1 chloroplastic OS=Arabidopsis thaliana GN=BAS1 PE=1 SV=2	13	0	0	14	48	0
MCM5_ARATH	DNA replication licensing factor MCM5 OS=Arabidopsis thaliana GN=MCM5 PE=1 SV=1	0	0	0	0	48	0
RHM1_ARATH	Trifunctional UDP-glucose 46-dehydratase/UDP-4-keto-6-deoxy-D-glucose 35-epimerase/UDP-4-keto-L-rhamnose-reductase RHM1 OS=Arabidopsis thaliana GN=RHM1 PE=1 SV=1	19	0	0	27	47	78
PMG2_ARATH	Probable 23-bisphosphoglycerate-independent phosphoglycerate mutase 2 OS=Arabidopsis thaliana GN=At3g08590 PE=1 SV=1	0	49	26	18	47	71
VPS4_ARATH	Protein SUPPRESSOR OF K(+) TRANSPORT GROWTH DEFECT 1 OS=Arabidopsis thaliana GN=SKD1 PE=1 SV=1	0	0	0	0	47	47
RB45B_ARATH	Polyadenylate-binding protein RBP45B OS=Arabidopsis thaliana GN=RBP45B PE=1 SV=1	61	56	39	43	47	46
ILV5_ARATH	Ketol-acid reductoisomerase chloroplastic OS=Arabidopsis thaliana GN=At3g58610 PE=2 SV=2	38	25	20	57	47	45
XTH7_ARATH	Probable xyloglucan endotransglucosylase/hydrolase protein 7 OS=Arabidopsis thaliana GN=XTH7 PE=2 SV=2	25	73	44	62	47	41
H2B3_ARATH	Histone H2B.3 OS=Arabidopsis thaliana GN=At2g28720 PE=1 SV=3	10	4	34	0	47	4
LDL3_ARATH	Lysine-specific histone demethylase 1 homolog 3 OS=Arabidopsis thaliana GN=LDL3 PE=2 SV=1	0	0	0	0	47	0
HS902_ARATH	Heat shock protein 90-2 OS=Arabidopsis thaliana GN=HSP90-2 PE=1 SV=1	0	28	49	0	46	73
RR17_ARATH	30S ribosomal protein S17 chloroplastic OS=Arabidopsis thaliana GN=RPS17 PE=1 SV=1	34	45	62	57	46	67
ISPG_ARATH	4-hydroxy-3-methylbut-2-en-1-yl diphosphate synthase (ferredoxin) chloroplastic OS=Arabidopsis thaliana GN=ISPG PE=1 SV=1	22	0	59	41	46	66
HSP7G_ARATH	Heat shock 70 kDa protein 7 chloroplastic OS=Arabidopsis thaliana GN=HSP70-7 PE=2 SV=1	7	34	10	20	46	59
CDC5L_ARATH	Cell division cycle 5-like protein OS=Arabidopsis thaliana GN=CDC5 PE=1 SV=2	29	0	22	0	46	0
BQMT_ARATH	2-methyl-6-phytyl-14-hydroquinone methyltransferase chloroplastic OS=Arabidopsis thaliana GN=VTE3 PE=1 SV=1	21	13	22	0	45	79
GSTF2_ARATH	Glutathione S-transferase F2 OS=Arabidopsis thaliana GN=GSTF2 PE=1 SV=3	62	70	58	87	45	63
CSP1_ARATH	Cold shock protein 1 OS=Arabidopsis thaliana GN=CSP1 PE=1 SV=1	18	0	31	65	45	62
SPSA4_ARATH	Probable sucrose-phosphate synthase 4 OS=Arabidopsis thaliana GN=SPS4 PE=1 SV=1	0	0	0	0	45	24
R47CP_ARATH	Polyadenylate-binding protein RBP47C' OS=Arabidopsis thaliana GN=RBP47C' PE=2 SV=1	19	29	0	25	45	20
SWI3D_ARATH	SWI/SNF complex subunit SWI3D OS=Arabidopsis thaliana GN=SWI3D PE=1 SV=3	26	0	0	0	45	0
MED12_ARATH	Mediator of RNA polymerase II transcription subunit 12 OS=Arabidopsis thaliana GN=MED12 PE=1 SV=1	0	0	0	0	45	0
ARF1_ARATH	ADP-ribosylation factor 1 OS=Arabidopsis thaliana GN=ARF1 PE=1 SV=2	50	67	54	51	44	56
RAN1_ARATH	GTP-binding nuclear protein Ran-1 OS=Arabidopsis thaliana GN=RAN1 PE=1 SV=1	21	32	34	31	44	48
ELC_ARATH	Protein ELC OS=Arabidopsis thaliana GN=ELC PE=1 SV=1	31	84	37	0	44	41
KNAT5_ARATH	Homeobox protein knotted-1-like 5 OS=Arabidopsis thaliana GN=KNAT5 PE=1 SV=2	37	0	0	0	44	0
C3H36_ARATH	Zinc finger CCCH domain-containing protein 36 OS=Arabidopsis thaliana GN=At3g12130 PE=2 SV=1	32	0	12	0	44	0
RB47C_ARATH	Polyadenylate-binding protein RBP47C OS=Arabidopsis thaliana GN=RBP47C PE=2 SV=1	29	0	29	0	44	0
PLDB1_ARATH	Phospholipase D beta 1 OS=Arabidopsis thaliana GN=PLDBETA1 PE=1 SV=4	17	0	22	0	44	0
PMI15_ARATH	Protein PLASTID MOVEMENT IMPAIRED 15 OS=Arabidopsis thaliana GN=PMI15 PE=2 SV=3	0	0	30	0	44	0
VILI4_ARATH	Villin-4 OS=Arabidopsis thaliana GN=VLN4 PE=1 SV=1	0	0	0	0	44	0
AAT5_ARATH	Aspartate aminotransferase chloroplastic OS=Arabidopsis thaliana GN=ASP5 PE=1 SV=2	36	45	30	40	43	63
ERD15_ARATH	Protein EARLY RESPONSIVE TO DEHYDRATION 15 OS=Arabidopsis thaliana GN=ERD15 PE=1 SV=1	33	38	52	0	43	57
G6PD1_ARATH	Glucose-6-phosphate 1-dehydrogenase 1 chloroplastic OS=Arabidopsis thaliana GN=APG1 PE=2 SV=2	16	23	41	43	43	53
RL281_ARATH	60S ribosomal protein L28-1 OS=Arabidopsis thaliana GN=RPL28A PE=2 SV=1	68	35	39	0	43	37
Y3627_ARATH	VHS domain-containing protein At3g16270 OS=Arabidopsis thaliana GN=At3g16270 PE=1 SV=1	19	97	27	0	43	29
RL241_ARATH	60S ribosomal protein L24-1 OS=Arabidopsis thaliana GN=RPL24A PE=1 SV=2	0	0	31	0	43	28
GATB_ARATH	Glutamyl-tRNA(Gln) amidotransferase subunit B chloroplastic/mitochondrial OS=Arabidopsis thaliana GN=GATB PE=2 SV=1	0	0	0	0	43	22
C3H19_ARATH	Zinc finger CCCH domain-containing protein 19 OS=Arabidopsis thaliana GN=NERD PE=1 SV=3	40	0	27	0	43	0
RH53_ARATH	DEAD-box ATP-dependent RNA helicase 53 OS=Arabidopsis thaliana GN=RH53 PE=2 SV=1	7	0	0	0	43	0
IBR3_ARATH	Probable acyl-CoA dehydrogenase IBR3 OS=Arabidopsis thaliana GN=IBR3 PE=1 SV=1	0	0	0	0	43	0
APX1_ARATH	L-ascorbate peroxidase 1 cytosolic OS=Arabidopsis thaliana GN=APX1 PE=1 SV=2	19	44	37	70	42	64
FLXL1_ARATH	Protein FLX-like 1 OS=Arabidopsis thaliana GN=FLXL1 PE=1 SV=1	53	0	19	0	42	0
DCL4_ARATH	Dicer-like protein 4 OS=Arabidopsis thaliana GN=DCL4 PE=1 SV=2	0	0	0	30	42	0
AB10B_ARATH	ABC transporter B family member 10 OS=Arabidopsis thaliana GN=ABCB10 PE=1 SV=2	0	0	0	0	42	0
PSDE_ARATH	26S proteasome non-ATPase regulatory subunit 14 homolog OS=Arabidopsis thaliana GN=RPN11 PE=1 SV=1	40	83	57	62	41	62
PSB1_ARATH	Proteasome subunit beta type-1 OS=Arabidopsis thaliana GN=PBF1 PE=1 SV=2	48	91	27	50	41	42
DNMT3_ARATH	DNA (cytosine-5)-methyltransferase 3 OS=Arabidopsis thaliana GN=MET3 PE=3 SV=1	0	13	23	35	41	39
PATL1_ARATH	Patellin-1 OS=Arabidopsis thaliana GN=PATL1 PE=1 SV=2	0	18	14	35	41	37
PPR27_ARATH	Pentatricopeptide repeat-containing protein At1g09820 OS=Arabidopsis thaliana GN=At1g09820 PE=2 SV=1	0	0	0	0	41	36
DCE2_ARATH	Glutamate decarboxylase 2 OS=Arabidopsis thaliana GN=GAD2 PE=1 SV=1	0	0	13	13	41	27
WLIM1_ARATH	LIM domain-containing protein WLIM1 OS=Arabidopsis thaliana GN=WLIM1 PE=1 SV=1	22	0	16	21	41	0
CLPB3_ARATH	Chaperone protein ClpB3 chloroplastic OS=Arabidopsis thaliana GN=CLPB3 PE=2 SV=1	0	19	0	29	41	0
TI110_ARATH	Protein TIC110 chloroplastic OS=Arabidopsis thaliana GN=TIC110 PE=1 SV=1	0	0	27	0	40	47
EIN2_ARATH	Ethylene-insensitive protein 2 OS=Arabidopsis thaliana GN=EIN2 PE=1 SV=1	0	0	17	0	40	35
RS192_ARATH	40S ribosomal protein S19-2 OS=Arabidopsis thaliana GN=RPS19B PE=2 SV=1	46	0	18	18	40	26
CLPR3_ARATH	ATP-dependent Clp protease proteolytic subunit-related protein 3 chloroplastic OS=Arabidopsis thaliana GN=CLPR3 PE=1 SV=1	18	12	15	7	40	25
MCAT_ARATH	Mitochondrial carnitine/acylcarnitine carrier-like protein OS=Arabidopsis thaliana GN=BOU PE=2 SV=1	10	11	34	11	40	22
ENO2_ARATH	Bifunctional enolase 2/transcriptional activator OS=Arabidopsis thaliana GN=ENO2 PE=1 SV=1	10	21	9	14	40	17
PSAD1_ARATH	Photosystem I reaction center subunit II-1 chloroplastic OS=Arabidopsis thaliana GN=psaD1 PE=1 SV=1	42	59	61	59	40	0
RS271_ARATH	40S ribosomal protein S27-1 OS=Arabidopsis thaliana GN=RPS27A PE=3 SV=1	12	0	0	10	40	0
GOGC6_ARATH	Golgin candidate 6 OS=Arabidopsis thaliana GN=GC6 PE=1 SV=2	0	17	0	0	40	0
DHX15_ARATH	Probable pre-mRNA-splicing factor ATP-dependent RNA helicase OS=Arabidopsis thaliana GN=At2g47250 PE=2 SV=1	0	0	0	0	40	0
CA4_ARATH	Chlorophyll a-b binding protein 4 chloroplastic OS=Arabidopsis thaliana GN=LHCA4 PE=1 SV=1	20	28	4	40	39	72
PSBQ2_ARATH	Oxygen-evolving enhancer protein 3-2 chloroplastic OS=Arabidopsis thaliana GN=PSBQ2 PE=1 SV=2	47	99	45	78	39	54
PSBB_ARATH	Photosystem II CP47 reaction center protein OS=Arabidopsis thaliana GN=psbB PE=1 SV=1	62	118	58	75	39	38
TCPA_ARATH	T-complex protein 1 subunit alpha OS=Arabidopsis thaliana GN=CCT1 PE=1 SV=1	0	0	0	0	39	33
YCF2_ARATH	Protein Ycf2 OS=Arabidopsis thaliana GN=ycf2-A PE=3 SV=1	41	24	35	0	39	18
POF21_ARATH	Probable transcription factor PosF21 OS=Arabidopsis thaliana GN=POSF21 PE=2 SV=1	34	32	32	0	39	13
XTH32_ARATH	Probable xyloglucan endotransglucosylase/hydrolase protein 32 OS=Arabidopsis thaliana GN=XTH32 PE=2 SV=1	18	0	0	0	39	0
TPS1_ARATH	Alphaalpha-trehalose-phosphate synthase [UDP-forming] 1 OS=Arabidopsis thaliana GN=TPS1 PE=1 SV=1	0	19	25	8	39	0
DRP3A_ARATH	Dynamin-related protein 3A OS=Arabidopsis thaliana GN=DRP3A PE=1 SV=2	0	13	0	0	39	0
CCD4_ARATH	Probable carotenoid cleavage dioxygenase 4 chloroplastic OS=Arabidopsis thaliana GN=CCD4 PE=1 SV=1	0	13	0	0	39	0
ATCA8_ARATH	Alpha carbonic anhydrase 8 OS=Arabidopsis thaliana GN=ACA8 PE=3 SV=3	0	0	18	9	39	0
SYAP_ARATH	Alanine--tRNA ligase chloroplastic/mitochondrial OS=Arabidopsis thaliana GN=EMB86 PE=1 SV=2	0	0	0	19	39	0
IQM1_ARATH	IQ domain-containing protein IQM1 OS=Arabidopsis thaliana GN=IQM1 PE=1 SV=1	0	0	0	0	39	0
NRPB2_ARATH	DNA-directed RNA polymerase II subunit 2 OS=Arabidopsis thaliana GN=NRPB2 PE=1 SV=2	0	0	0	0	39	0
MPK8_ARATH	Mitogen-activated protein kinase 8 OS=Arabidopsis thaliana GN=MPK8 PE=1 SV=2	0	0	0	0	39	0
Y1501_ARATH	Putative WEB family protein At1g65010 chloroplastic OS=Arabidopsis thaliana GN=At1g65010 PE=1 SV=1	0	0	0	0	39	0
CB4B_ARATH	Chlorophyll a-b binding protein CP29.2 chloroplastic OS=Arabidopsis thaliana GN=LHCB4.2 PE=1 SV=1	19	45	100	39	38	108
MDHG1_ARATH	Malate dehydrogenase glyoxysomal OS=Arabidopsis thaliana GN=At5g09660 PE=2 SV=1	54	40	34	75	38	66
MDHP_ARATH	Malate dehydrogenase chloroplastic OS=Arabidopsis thaliana GN=At3g47520 PE=1 SV=1	0	8	32	0	38	33
NIA2_ARATH	Nitrate reductase [NADH] 2 OS=Arabidopsis thaliana GN=NIA2 PE=1 SV=1	63	111	66	32	38	30
PP273_ARATH	Pentatricopeptide repeat-containing protein At3g49240 OS=Arabidopsis thaliana GN=EMB1796 PE=2 SV=1	29	27	0	0	38	18
PAE12_ARATH	Pectin acetylesterase 12 OS=Arabidopsis thaliana GN=PAE12 PE=2 SV=1	25	48	28	34	38	14
RH38_ARATH	DEAD-box ATP-dependent RNA helicase 38 OS=Arabidopsis thaliana GN=RH38 PE=1 SV=2	0	0	18	9	38	14
LA1_ARATH	La protein 1 OS=Arabidopsis thaliana GN=LA1 PE=1 SV=1	0	0	70	0	38	0
FB229_ARATH	Putative F-box protein At4g10740 OS=Arabidopsis thaliana GN=At4g10740 PE=3 SV=1	0	0	0	0	38	0
UNE12_ARATH	Transcription factor UNE12 OS=Arabidopsis thaliana GN=UNE12 PE=2 SV=2	0	0	0	0	38	0
CAS_ARATH	Calcium sensing receptor chloroplastic OS=Arabidopsis thaliana GN=CAS PE=1 SV=1	30	113	102	28	37	107
ODPB1_ARATH	Pyruvate dehydrogenase E1 component subunit beta-1 mitochondrial OS=Arabidopsis thaliana GN=PDH2 PE=1 SV=2	31	39	56	7	37	37
CLPP6_ARATH	ATP-dependent Clp protease proteolytic subunit 6 chloroplastic OS=Arabidopsis thaliana GN=CLPP6 PE=1 SV=1	30	27	49	34	37	33
FUM2_ARATH	Fumarate hydratase 2 chloroplastic OS=Arabidopsis thaliana GN=FUM2 PE=2 SV=1	0	0	0	23	37	30
RS231_ARATH	40S ribosomal protein S23-1 OS=Arabidopsis thaliana GN=RPS23A PE=2 SV=2	31	9	28	16	37	25
ARID4_ARATH	AT-rich interactive domain-containing protein 4 OS=Arabidopsis thaliana GN=ARID4 PE=2 SV=1	33	8	20	5	37	10
AHL11_ARATH	AT-hook motif nuclear-localized protein 11 OS=Arabidopsis thaliana GN=AHL11 PE=2 SV=1	66	20	27	0	37	0
TPX2_ARATH	Protein TPX2 OS=Arabidopsis thaliana GN=TPX2 PE=1 SV=1	0	0	0	0	37	0
CYSC1_ARATH	Bifunctional L-3-cyanoalanine synthase/cysteine synthase C1 mitochondrial OS=Arabidopsis thaliana GN=CYSC1 PE=1 SV=1	61	24	59	46	36	47
ACCD_ARATH	Acetyl-coenzyme A carboxylase carboxyl transferase subunit beta chloroplastic OS=Arabidopsis thaliana GN=accD PE=1 SV=2	16	5	13	26	36	43
CP41A_ARATH	Chloroplast stem-loop binding protein of 41 kDa a chloroplastic OS=Arabidopsis thaliana GN=CSP41A PE=1 SV=1	9	11	65	70	36	39
PLR1_ARATH	Pyridoxal reductase chloroplastic OS=Arabidopsis thaliana GN=PLR1 PE=1 SV=1	18	29	7	12	36	36
BIG_ARATH	Auxin transport protein BIG OS=Arabidopsis thaliana GN=BIG PE=1 SV=2	0	0	0	0	36	34
PSBP1_ARATH	Oxygen-evolving enhancer protein 2-1 chloroplastic OS=Arabidopsis thaliana GN=PSBP1 PE=1 SV=2	44	56	53	86	36	26
TPR2_ARATH	Topless-related protein 2 OS=Arabidopsis thaliana GN=TPR2 PE=1 SV=2	0	22	0	0	36	25
HDA19_ARATH	Histone deacetylase 19 OS=Arabidopsis thaliana GN=HDA19 PE=1 SV=2	0	0	0	0	36	22
ACO2M_ARATH	Aconitate hydratase 2 mitochondrial OS=Arabidopsis thaliana GN=ACO2 PE=1 SV=2	39	34	58	0	36	21
CISY2_ARATH	Citrate synthase 2 peroxisomal OS=Arabidopsis thaliana GN=CSY2 PE=2 SV=1	27	0	4	16	36	11
MOM1_ARATH	Helicase protein MOM1 OS=Arabidopsis thaliana GN=MOM1 PE=1 SV=1	36	0	0	0	36	0
R10A3_ARATH	60S ribosomal protein L10a-3 OS=Arabidopsis thaliana GN=RPL10AC PE=1 SV=1	0	0	14	0	36	0
RS262_ARATH	40S ribosomal protein S26-2 OS=Arabidopsis thaliana GN=RPS26B PE=2 SV=2	0	0	0	21	36	0
PS6AA_ARATH	26S protease regulatory subunit 6A homolog A OS=Arabidopsis thaliana GN=RPT5A PE=1 SV=1	0	0	0	3	36	0
GRV2_ARATH	DnaJ homolog subfamily C GRV2 OS=Arabidopsis thaliana GN=GRV2 PE=1 SV=1	0	0	0	0	36	0
PLY1_ARATH	Probable pectate lyase 1 OS=Arabidopsis thaliana GN=At1g04680 PE=2 SV=2	0	0	0	0	36	0
TAF4_ARATH	Transcription initiation factor TFIID subunit 4 OS=Arabidopsis thaliana GN=TAF4 PE=1 SV=1	0	0	0	0	36	0
PUM6_ARATH	Pumilio homolog 6 chloroplastic OS=Arabidopsis thaliana GN=APUM6 PE=1 SV=1	0	0	0	0	36	0
SAR1A_ARATH	GTP-binding protein SAR1A OS=Arabidopsis thaliana GN=SAR1A PE=2 SV=1	23	56	25	46	35	78
HEM61_ARATH	Coproporphyrinogen-III oxidase 1 chloroplastic OS=Arabidopsis thaliana GN=CPX1 PE=2 SV=1	44	33	31	47	35	53
CLPP5_ARATH	ATP-dependent Clp protease proteolytic subunit 5 chloroplastic OS=Arabidopsis thaliana GN=CLPP5 PE=1 SV=1	29	33	36	26	35	47
ATPD_ARATH	ATP synthase subunit delta chloroplastic OS=Arabidopsis thaliana GN=ATPD PE=1 SV=1	27	13	13	31	35	41
PEAM3_ARATH	Phosphoethanolamine N-methyltransferase 3 OS=Arabidopsis thaliana GN=NMT3 PE=2 SV=2	0	0	15	0	35	23
RL92_ARATH	60S ribosomal protein L9-2 OS=Arabidopsis thaliana GN=RPL9D PE=2 SV=1	0	0	0	0	35	23
RR19_ARATH	30S ribosomal protein S19 chloroplastic OS=Arabidopsis thaliana GN=rps19 PE=3 SV=1	38	5	28	19	35	18
CAPP3_ARATH	Phosphoenolpyruvate carboxylase 3 OS=Arabidopsis thaliana GN=PPC3 PE=2 SV=2	0	0	0	3	35	0
FPP2_ARATH	Filament-like plant protein 2 OS=Arabidopsis thaliana GN=FPP2 PE=1 SV=1	0	0	0	0	35	0
CLPD_ARATH	Chaperone protein ClpD chloroplastic OS=Arabidopsis thaliana GN=CLPD PE=1 SV=1	27	17	21	26	34	22
PSD3A_ARATH	26S proteasome non-ATPase regulatory subunit 3 homolog A OS=Arabidopsis thaliana GN=RPN3A PE=1 SV=3	0	0	0	0	34	17
IF4G1_ARATH	Eukaryotic translation initiation factor isoform 4G-1 OS=Arabidopsis thaliana GN=EIF(ISO)4G1 PE=1 SV=1	12	20	19	0	34	0
SNC1_ARATH	Protein SUPPRESSOR OF npr1-1 CONSTITUTIVE 1 OS=Arabidopsis thaliana GN=SNC1 PE=1 SV=3	0	0	0	0	34	0
MACP2_ARATH	MACPF domain-containing protein At4g24290 OS=Arabidopsis thaliana GN=At4g24290 PE=2 SV=1	0	0	0	0	34	0
CYP59_ARATH	Peptidyl-prolyl cis-trans isomerase CYP59 OS=Arabidopsis thaliana GN=CYP59 PE=1 SV=1	0	0	0	0	34	0
CCR4D_ARATH	Carbon catabolite repressor protein 4 homolog 4 OS=Arabidopsis thaliana GN=CCR4-4 PE=1 SV=1	0	0	0	0	34	0
RL73_ARATH	60S ribosomal protein L7-3 OS=Arabidopsis thaliana GN=RPL7C PE=2 SV=1	27	40	79	21	33	79
VATA_ARATH	V-type proton ATPase catalytic subunit A OS=Arabidopsis thaliana GN=VHA-A PE=1 SV=1	26	13	57	60	33	63
GME_ARATH	GDP-mannose 35-epimerase OS=Arabidopsis thaliana GN=At5g28840 PE=1 SV=1	14	45	0	73	33	52
PDX13_ARATH	Pyridoxal 5'-phosphate synthase subunit PDX1.3 OS=Arabidopsis thaliana GN=PDX13 PE=1 SV=2	15	37	22	34	33	35
DGK5_ARATH	Diacylglycerol kinase 5 OS=Arabidopsis thaliana GN=DGK5 PE=2 SV=1	0	0	0	0	33	31
RPI3_ARATH	Probable ribose-5-phosphate isomerase 3 chloroplastic OS=Arabidopsis thaliana GN=RPI3 PE=1 SV=1	39	38	18	51	33	30
ARFD_ARATH	Auxin response factor 4 OS=Arabidopsis thaliana GN=ARF4 PE=1 SV=1	0	0	0	0	33	30
PXM16_ARATH	Zinc-metallopeptidase peroxisomal OS=Arabidopsis thaliana GN=PXM16 PE=2 SV=1	0	0	0	0	33	28
GLGS_ARATH	Glucose-1-phosphate adenylyltransferase small subunit chloroplastic OS=Arabidopsis thaliana GN=APS1 PE=2 SV=2	0	26	42	23	33	27
RGAP7_ARATH	Rho GTPase-activating protein 7 OS=Arabidopsis thaliana GN=ROPGAP7 PE=2 SV=1	0	18	0	0	33	23
METE2_ARATH	5-methyltetrahydropteroyltriglutamate--homocysteine methyltransferase 2 OS=Arabidopsis thaliana GN=MS2 PE=1 SV=1	7	6	7	172	33	8
RL103_ARATH	60S ribosomal protein L10-3 OS=Arabidopsis thaliana GN=RPL10C PE=2 SV=1	7	7	36	3	33	4
VAR3_ARATH	Zinc finger protein VAR3 chloroplastic OS=Arabidopsis thaliana GN=VAR3 PE=1 SV=2	26	11	33	0	33	0
CRK21_ARATH	Cysteine-rich receptor-like protein kinase 21 OS=Arabidopsis thaliana GN=CRK21 PE=2 SV=1	8	0	21	0	33	0
GLO4_ARATH	Peroxisomal (S)-2-hydroxy-acid oxidase GLO4 OS=Arabidopsis thaliana GN=GLO4 PE=2 SV=1	0	0	0	13	33	0
AGO3_ARATH	Protein argonaute 3 OS=Arabidopsis thaliana GN=AGO3 PE=3 SV=1	0	0	0	0	33	0
TAF4B_ARATH	Transcription initiation factor TFIID subunit 4b OS=Arabidopsis thaliana GN=TAF4B PE=1 SV=1	0	0	0	0	33	0
QWRF4_ARATH	QWRF motif-containing protein 4 OS=Arabidopsis thaliana GN=QWRF4 PE=2 SV=1	0	0	0	0	33	0
TCPB_ARATH	T-complex protein 1 subunit beta OS=Arabidopsis thaliana GN=CCT2 PE=1 SV=1	0	0	0	0	32	56
PSA4A_ARATH	Proteasome subunit alpha type-4-A OS=Arabidopsis thaliana GN=PAC1 PE=1 SV=1	27	21	21	11	32	47
ACCC_ARATH	Biotin carboxylase chloroplastic OS=Arabidopsis thaliana GN=CAC2 PE=1 SV=1	0	0	51	34	32	34
SSY2_ARATH	Starch synthase 2 chloroplastic/amyloplastic OS=Arabidopsis thaliana GN=SS2 PE=1 SV=1	0	0	0	0	32	24
PS10A_ARATH	26S protease regulatory subunit 10B homolog A OS=Arabidopsis thaliana GN=RPT4A PE=1 SV=1	0	0	0	0	32	19
PUM5_ARATH	Pumilio homolog 5 OS=Arabidopsis thaliana GN=APUM5 PE=1 SV=2	36	10	0	19	32	16
C3H33_ARATH	Zinc finger CCCH domain-containing protein 33 OS=Arabidopsis thaliana GN=ZFN1 PE=1 SV=1	16	7	11	8	32	10
DRG3_ARATH	Developmentally-regulated G-protein 3 OS=Arabidopsis thaliana GN=DRG3 PE=1 SV=1	0	0	0	11	32	5
NET1D_ARATH	Protein NETWORKED 1D OS=Arabidopsis thaliana GN=NET1D PE=3 SV=1	0	0	10	24	32	0
CSP4_ARATH	Cold shock domain-containing protein 4 OS=Arabidopsis thaliana GN=CSP4 PE=1 SV=1	0	0	10	0	32	0
PPR50_ARATH	Putative pentatricopeptide repeat-containing protein At1g19290 OS=Arabidopsis thaliana GN=At1g19290 PE=3 SV=2	0	0	0	0	32	0
GLO1_ARATH	Peroxisomal (S)-2-hydroxy-acid oxidase GLO1 OS=Arabidopsis thaliana GN=GLO1 PE=1 SV=1	26	60	55	44	31	97
AROC_ARATH	Chorismate synthase chloroplastic OS=Arabidopsis thaliana GN=EMB1144 PE=2 SV=2	27	15	42	29	31	44
URIC_ARATH	Uricase OS=Arabidopsis thaliana GN=At2g26230 PE=1 SV=2	47	49	27	50	31	42
TCPQ_ARATH	T-complex protein 1 subunit theta OS=Arabidopsis thaliana GN=CCT8 PE=1 SV=1	0	0	0	0	31	42
RNP1_ARATH	Heterogeneous nuclear ribonucleoprotein 1 OS=Arabidopsis thaliana GN=RNP1 PE=1 SV=1	10	49	14	29	31	26
IPYR6_ARATH	Soluble inorganic pyrophosphatase 6 chloroplastic OS=Arabidopsis thaliana GN=PPA6 PE=1 SV=1	23	19	15	31	31	18
CML50_ARATH	Probable calcium-binding protein CML50 OS=Arabidopsis thaliana GN=CML50 PE=2 SV=1	18	0	0	29	31	18
FTSH7_ARATH	ATP-dependent zinc metalloprotease FTSH 7 chloroplastic OS=Arabidopsis thaliana GN=FTSH7 PE=2 SV=1	0	0	4	0	31	13
PP153_ARATH	Pentatricopeptide repeat-containing protein At2g15690 OS=Arabidopsis thaliana GN=PCMP-H66 PE=2 SV=2	13	0	0	0	31	8
CML49_ARATH	Probable calcium-binding protein CML49 OS=Arabidopsis thaliana GN=CML49 PE=2 SV=1	15	0	0	20	31	6
SH3P2_ARATH	SH3 domain-containing protein 2 OS=Arabidopsis thaliana GN=SH3P2 PE=1 SV=1	0	26	23	0	31	0
PP381_ARATH	Pentatricopeptide repeat-containing protein At5g14770 mitochondrial OS=Arabidopsis thaliana GN=At5g14770 PE=3 SV=2	0	0	0	0	31	0
ARFS_ARATH	Auxin response factor 19 OS=Arabidopsis thaliana GN=ARF19 PE=1 SV=2	0	0	0	0	31	0
RS24_ARATH	40S ribosomal protein S2-4 OS=Arabidopsis thaliana GN=RPS2D PE=2 SV=1	29	29	140	29	30	78
SFR2_ARATH	Beta-glucosidase-like SFR2 chloroplastic OS=Arabidopsis thaliana GN=SFR2 PE=1 SV=1	0	26	0	0	30	46
FTZ21_ARATH	Cell division protein FtsZ homolog 2-1 chloroplastic OS=Arabidopsis thaliana GN=FTSZ2-1 PE=1 SV=2	28	19	25	13	30	35
BH128_ARATH	Transcription factor bHLH128 OS=Arabidopsis thaliana GN=BHLH128 PE=1 SV=1	0	0	30	0	30	35
RL111_ARATH	60S ribosomal protein L11-1 OS=Arabidopsis thaliana GN=RPL11A PE=2 SV=2	42	27	50	45	30	30
RD21A_ARATH	Cysteine proteinase RD21a OS=Arabidopsis thaliana GN=RD21A PE=1 SV=1	40	21	25	31	30	27
DECR2_ARATH	Peroxisomal 24-dienoyl-CoA reductase OS=Arabidopsis thaliana GN=At3g12800 PE=2 SV=1	16	31	8	30	30	27
ADHX_ARATH	Alcohol dehydrogenase class-3 OS=Arabidopsis thaliana GN=ADH2 PE=1 SV=2	0	5	24	63	30	25
ATX5_ARATH	Histone-lysine N-methyltransferase ATX5 OS=Arabidopsis thaliana GN=ATX5 PE=2 SV=1	0	0	37	0	30	20
PRS8A_ARATH	26S protease regulatory subunit 8 homolog A OS=Arabidopsis thaliana GN=RPT6A PE=1 SV=1	0	0	0	18	30	16
CYF_ARATH	Cytochrome f OS=Arabidopsis thaliana GN=petA PE=3 SV=1	26	39	42	7	30	12
RBG6_ARATH	Glycine-rich RNA-binding protein 6 mitochondrial OS=Arabidopsis thaliana GN=RBG6 PE=2 SV=1	34	0	22	0	30	0
NUP1_ARATH	Nuclear pore complex protein NUP1 OS=Arabidopsis thaliana GN=NUP1 PE=1 SV=1	30	0	43	0	30	0
PMI2_ARATH	Protein PLASTID MOVEMENT IMPAIRED 2 OS=Arabidopsis thaliana GN=PMI2 PE=1 SV=1	0	0	14	0	30	0
NDUAC_ARATH	Probable NADH dehydrogenase [ubiquinone] 1 alpha subcomplex subunit 12 OS=Arabidopsis thaliana GN=At3g03100 PE=1 SV=1	0	0	13	0	30	0
IDH5_ARATH	Isocitrate dehydrogenase [NAD] catalytic subunit 5 mitochondrial OS=Arabidopsis thaliana GN=IDH5 PE=2 SV=1	0	0	0	15	30	0
UXS4_ARATH	UDP-glucuronic acid decarboxylase 4 OS=Arabidopsis thaliana GN=UXS4 PE=2 SV=1	0	0	0	0	30	0
AGD3_ARATH	ADP-ribosylation factor GTPase-activating protein AGD3 OS=Arabidopsis thaliana GN=AGD3 PE=1 SV=1	0	0	0	0	30	0
PWD_ARATH	Phosphoglucan water dikinase chloroplastic OS=Arabidopsis thaliana GN=GWD3 PE=1 SV=1	0	0	31	50	29	47
RS202_ARATH	40S ribosomal protein S20-2 OS=Arabidopsis thaliana GN=RPS20B PE=2 SV=1	8	42	13	24	29	43
RL7A1_ARATH	60S ribosomal protein L7a-1 OS=Arabidopsis thaliana GN=RPL7AA PE=1 SV=2	35	64	37	25	29	37
AHK2_ARATH	Histidine kinase 2 OS=Arabidopsis thaliana GN=AHK2 PE=1 SV=1	16	0	0	15	29	21
SPSA2_ARATH	Probable sucrose-phosphate synthase 2 OS=Arabidopsis thaliana GN=SPS2 PE=1 SV=1	0	0	29	34	29	21
AB22B_ARATH	ABC transporter B family member 22 OS=Arabidopsis thaliana GN=ABCB22 PE=3 SV=2	25	18	0	10	29	20
STR14_ARATH	Rhodanese-like domain-containing protein 14 chloroplastic OS=Arabidopsis thaliana GN=At4g27700 PE=2 SV=1	10	0	18	10	29	20
DPOLA_ARATH	DNA polymerase alpha catalytic subunit OS=Arabidopsis thaliana GN=POLA PE=3 SV=2	51	16	0	16	29	17
CSLD4_ARATH	Cellulose synthase-like protein D4 OS=Arabidopsis thaliana GN=CSLD4 PE=2 SV=1	0	0	0	0	29	14
NEET_ARATH	CDGSH iron-sulfur domain-containing protein NEET OS=Arabidopsis thaliana GN=NEET PE=1 SV=1	13	20	17	15	29	10
RS163_ARATH	40S ribosomal protein S16-3 OS=Arabidopsis thaliana GN=RPS16C PE=2 SV=1	17	21	18	6	29	5
NLAL1_ARATH	Putative H/ACA ribonucleoprotein complex subunit 1-like protein 1 OS=Arabidopsis thaliana GN=At3g03920 PE=2 SV=1	40	0	0	0	29	0
PP366_ARATH	Putative pentatricopeptide repeat-containing protein At5g06400 mitochondrial OS=Arabidopsis thaliana GN=At5g06400 PE=3 SV=1	24	9	0	0	29	0
XRN2_ARATH	5'-3' exoribonuclease 2 OS=Arabidopsis thaliana GN=XRN2 PE=2 SV=1	19	0	0	0	29	0
M3KE2_ARATH	MAP3K epsilon protein kinase 2 OS=Arabidopsis thaliana GN=MAP3KE2 PE=2 SV=1	0	26	0	23	29	0
BXL7_ARATH	Probable beta-D-xylosidase 7 OS=Arabidopsis thaliana GN=BXL7 PE=2 SV=2	0	15	18	24	29	0
BGAL5_ARATH	Beta-galactosidase 5 OS=Arabidopsis thaliana GN=BGAL5 PE=2 SV=1	0	0	3	6	29	0
MSH3_ARATH	DNA mismatch repair protein MSH3 OS=Arabidopsis thaliana GN=MSH3 PE=1 SV=2	0	0	0	0	29	0
ADO3_ARATH	Adagio protein 3 OS=Arabidopsis thaliana GN=ADO3 PE=1 SV=1	0	0	0	0	29	0
RPT3_ARATH	Root phototropism protein 3 OS=Arabidopsis thaliana GN=RPT3 PE=1 SV=2	0	0	0	0	29	0
PRL2_ARATH	Protein pleiotropic regulator PRL2 OS=Arabidopsis thaliana GN=PRL2 PE=2 SV=2	0	0	0	0	29	0
PLP7_ARATH	Patatin-like protein 7 OS=Arabidopsis thaliana GN=PLP7 PE=2 SV=1	0	0	0	0	29	0
CPSF2_ARATH	Cleavage and polyadenylation specificity factor subunit 2 OS=Arabidopsis thaliana GN=CPSF100 PE=1 SV=2	0	0	0	0	29	0
APS2_ARATH	ATP sulfurylase 2 OS=Arabidopsis thaliana GN=APS2 PE=1 SV=1	0	0	0	18	28	60
PHOT1_ARATH	Phototropin-1 OS=Arabidopsis thaliana GN=PHOT1 PE=1 SV=1	0	12	0	0	28	42
VATD_ARATH	V-type proton ATPase subunit D OS=Arabidopsis thaliana GN=VHA-D PE=1 SV=2	0	0	0	0	28	37
EIF3I_ARATH	Eukaryotic translation initiation factor 3 subunit I OS=Arabidopsis thaliana GN=TIF3I1 PE=2 SV=2	28	20	0	23	28	33
PSBA_ARATH	Photosystem II protein D1 OS=Arabidopsis thaliana GN=psbA PE=1 SV=2	41	27	16	38	28	25
RL121_ARATH	60S ribosomal protein L12-1 OS=Arabidopsis thaliana GN=RPL12A PE=2 SV=2	41	49	44	34	28	22
ICDHC_ARATH	Cytosolic isocitrate dehydrogenase [NADP] OS=Arabidopsis thaliana GN=CICDH PE=2 SV=1	7	0	30	69	28	22
RK192_ARATH	50S ribosomal protein L19-2 chloroplastic OS=Arabidopsis thaliana GN=At5g47190 PE=2 SV=1	0	8	9	0	28	18
LEU11_ARATH	2-isopropylmalate synthase 1 chloroplastic OS=Arabidopsis thaliana GN=IPMS1 PE=1 SV=2	0	0	24	0	28	15
RR14_ARATH	30S ribosomal protein S14 chloroplastic OS=Arabidopsis thaliana GN=rps14 PE=2 SV=2	16	0	11	0	28	14
R13A3_ARATH	60S ribosomal protein L13a-3 OS=Arabidopsis thaliana GN=RPL13AC PE=2 SV=1	10	11	26	9	28	13
MSL5_ARATH	Mechanosensitive ion channel protein 5 OS=Arabidopsis thaliana GN=MSL5 PE=2 SV=1	16	9	10	0	28	12
ITPK3_ARATH	Inositol-tetrakisphosphate 1-kinase 3 OS=Arabidopsis thaliana GN=ITPK3 PE=1 SV=2	14	17	13	18	28	12
SETH6_ARATH	BTB/POZ domain-containing protein SETH6 OS=Arabidopsis thaliana GN=SETH6 PE=2 SV=1	0	0	0	0	28	10
RH39_ARATH	DEAD-box ATP-dependent RNA helicase 39 OS=Arabidopsis thaliana GN=RH39 PE=2 SV=2	0	22	0	0	28	7
OBGC_ARATH	GTP-binding protein OBGC chloroplastic OS=Arabidopsis thaliana GN=OBGL PE=2 SV=1	33	0	14	0	28	0
RH40_ARATH	DEAD-box ATP-dependent RNA helicase 40 OS=Arabidopsis thaliana GN=RH40 PE=2 SV=1	21	0	9	7	28	0
GPLPC_ARATH	Receptor for activated C kinase 1C OS=Arabidopsis thaliana GN=RACK1C PE=1 SV=1	10	0	22	0	28	0
SCL1_ARATH	Scarecrow-like protein 1 OS=Arabidopsis thaliana GN=SCL1 PE=2 SV=1	0	0	0	29	28	0
MYO13_ARATH	Myosin-13 OS=Arabidopsis thaliana GN=XI-G PE=3 SV=1	0	0	0	0	28	0
RFS6_ARATH	Probable galactinol--sucrose galactosyltransferase 6 OS=Arabidopsis thaliana GN=RFS6 PE=2 SV=2	0	0	0	0	28	0
PP349_ARATH	Pentatricopeptide repeat-containing protein MRL1 chloroplastic OS=Arabidopsis thaliana GN=MRL1 PE=2 SV=2	0	0	0	0	28	0
RR12_ARATH	30S ribosomal protein S12 chloroplastic OS=Arabidopsis thaliana GN=rps12-A PE=2 SV=2	0	0	0	0	28	0
PTI13_ARATH	PTI1-like tyrosine-protein kinase 3 OS=Arabidopsis thaliana GN=PTI13 PE=1 SV=1	0	0	0	0	28	0
ERG11_ARATH	Squalene epoxidase 5 OS=Arabidopsis thaliana GN=SQE5 PE=2 SV=2	0	0	0	0	28	0
RK9_ARATH	50S ribosomal protein L9 chloroplastic OS=Arabidopsis thaliana GN=RPL9 PE=2 SV=1	82	137	80	6	27	103
SUSY1_ARATH	Sucrose synthase 1 OS=Arabidopsis thaliana GN=SUS1 PE=1 SV=3	0	0	0	48	27	59
CLPC2_ARATH	Chaperone protein ClpC2 chloroplastic OS=Arabidopsis thaliana GN=CLPC2 PE=1 SV=1	22	19	12	16	27	41
PGKH2_ARATH	Phosphoglycerate kinase 2 chloroplastic OS=Arabidopsis thaliana GN=At1g56190 PE=2 SV=3	28	44	119	90	27	37
RS51_ARATH	40S ribosomal protein S5-1 OS=Arabidopsis thaliana GN=RPS5A PE=1 SV=1	25	20	28	42	27	33
CSLD2_ARATH	Cellulose synthase-like protein D2 OS=Arabidopsis thaliana GN=CSLD2 PE=3 SV=1	18	7	10	25	27	28
HSP7E_ARATH	Heat shock 70 kDa protein 5 OS=Arabidopsis thaliana GN=HSP70-5 PE=2 SV=1	60	89	26	65	27	27
MTHR2_ARATH	Methylenetetrahydrofolate reductase 2 OS=Arabidopsis thaliana GN=MTHFR2 PE=1 SV=2	0	27	11	48	27	24
CLPP1_ARATH	Chloroplastic ATP-dependent Clp protease proteolytic subunit 1 OS=Arabidopsis thaliana GN=clpP1 PE=1 SV=2	25	25	10	32	27	15
WNK8_ARATH	Serine/threonine-protein kinase WNK8 OS=Arabidopsis thaliana GN=WNK8 PE=1 SV=1	0	0	16	5	27	10
UBQ9_ARATH	Polyubiquitin 9 OS=Arabidopsis thaliana GN=UBQ9 PE=3 SV=1	23	37	24	21	27	8
PLY20_ARATH	Probable pectate lyase 20 OS=Arabidopsis thaliana GN=At5g48900 PE=2 SV=1	0	0	7	0	27	0
S17P_ARATH	Sedoheptulose-17-bisphosphatase chloroplastic OS=Arabidopsis thaliana GN=At3g55800 PE=2 SV=1	0	0	5	6	27	0
C3H56_ARATH	Zinc finger CCCH domain-containing protein 56 OS=Arabidopsis thaliana GN=At5g12850 PE=2 SV=1	0	0	0	0	27	0
Y1710_ARATH	Uncharacterized protein At1g65710 OS=Arabidopsis thaliana GN=At1g65710 PE=2 SV=1	0	0	0	0	27	0
C3H67_ARATH	Zinc finger CCCH domain-containing protein 67 OS=Arabidopsis thaliana GN=At5g63260 PE=2 SV=2	0	0	0	0	27	0
THI4_ARATH	Thiamine thiazole synthase chloroplastic OS=Arabidopsis thaliana GN=THI1 PE=1 SV=1	32	54	72	0	26	76
FTSH5_ARATH	ATP-dependent zinc metalloprotease FTSH 5 chloroplastic OS=Arabidopsis thaliana GN=FTSH5 PE=1 SV=1	30	4	68	39	26	43
VATB2_ARATH	V-type proton ATPase subunit B2 OS=Arabidopsis thaliana GN=VHA-B2 PE=1 SV=1	6	4	15	22	26	41
CSP2_ARATH	Cold shock protein 2 OS=Arabidopsis thaliana GN=CSP2 PE=1 SV=1	25	15	27	47	26	27
R37A1_ARATH	Putative 60S ribosomal protein L37a-1 OS=Arabidopsis thaliana GN=RPL37AB PE=3 SV=1	16	14	24	24	26	25
LRK62_ARATH	L-type lectin-domain containing receptor kinase VI.2 OS=Arabidopsis thaliana GN=LECRK62 PE=2 SV=1	11	0	15	0	26	16
TCPG_ARATH	T-complex protein 1 subunit gamma OS=Arabidopsis thaliana GN=CCT3 PE=1 SV=1	0	0	0	0	26	16
NLP2_ARATH	Protein NLP2 OS=Arabidopsis thaliana GN=NLP2 PE=2 SV=3	9	0	0	0	26	9
PCS1_ARATH	Glutathione gamma-glutamylcysteinyltransferase 1 OS=Arabidopsis thaliana GN=PCS1 PE=1 SV=1	20	0	0	13	26	8
Y3701_ARATH	B3 domain-containing protein At3g17010 OS=Arabidopsis thaliana GN=At3g17010 PE=2 SV=1	0	0	0	0	26	7
AHL5_ARATH	AT-hook motif nuclear-localized protein 5 OS=Arabidopsis thaliana GN=AHL5 PE=1 SV=1	20	0	18	0	26	0
Y1105_ARATH	Probable receptor-like protein kinase At1g11050 OS=Arabidopsis thaliana GN=At1g11050 PE=2 SV=1	18	0	0	0	26	0
PXL2_ARATH	Leucine-rich repeat receptor-like protein kinase PXL2 OS=Arabidopsis thaliana GN=PXL2 PE=2 SV=1	12	0	17	0	26	0
IF4A3_ARATH	Eukaryotic initiation factor 4A-3 OS=Arabidopsis thaliana GN=TIF4A-3 PE=1 SV=1	9	4	0	0	26	0
BGL43_ARATH	Beta-glucosidase 43 OS=Arabidopsis thaliana GN=BGLU43 PE=2 SV=2	0	25	3	10	26	0
EXPA1_ARATH	Expansin-A1 OS=Arabidopsis thaliana GN=EXPA1 PE=2 SV=1	0	19	9	0	26	0
RL361_ARATH	60S ribosomal protein L36-1 OS=Arabidopsis thaliana GN=RPL36A PE=2 SV=1	0	16	0	0	26	0
SC31B_ARATH	Protein transport protein SEC31 homolog B OS=Arabidopsis thaliana GN=SEC31B PE=1 SV=1	0	0	0	25	26	0
PATL2_ARATH	Patellin-2 OS=Arabidopsis thaliana GN=PATL2 PE=1 SV=2	0	0	0	15	26	0
FRS7_ARATH	Protein FAR1-RELATED SEQUENCE 7 OS=Arabidopsis thaliana GN=FRS7 PE=2 SV=1	0	0	0	0	26	0
NU205_ARATH	Nuclear pore complex protein NUP205 OS=Arabidopsis thaliana GN=NUP205 PE=1 SV=1	0	0	0	0	26	0
F26_ARATH	6-phosphofructo-2-kinase/fructose-26-bisphosphatase OS=Arabidopsis thaliana GN=FKFBP PE=1 SV=1	0	0	0	0	26	0
NPR2_ARATH	Regulatory protein NPR2 OS=Arabidopsis thaliana GN=NPR2 PE=3 SV=1	0	0	0	0	26	0
AB3A_ARATH	ABC transporter A family member 3 OS=Arabidopsis thaliana GN=ABCA3 PE=2 SV=3	0	0	0	0	26	0
PP443_ARATH	Pentatricopeptide repeat-containing protein At5g62370 OS=Arabidopsis thaliana GN=At5g62370 PE=2 SV=1	0	0	0	0	26	0
AROF_ARATH	Phospho-2-dehydro-3-deoxyheptonate aldolase 1 chloroplastic OS=Arabidopsis thaliana GN=DHS1 PE=2 SV=2	7	0	26	53	25	97
PSBC_ARATH	Photosystem II CP43 reaction center protein OS=Arabidopsis thaliana GN=psbC PE=1 SV=3	52	75	57	55	25	64
P2SAF_ARATH	Photosystem II stability/assembly factor HCF136 chloroplastic OS=Arabidopsis thaliana GN=HCF136 PE=1 SV=1	0	42	34	14	25	44
ISOA3_ARATH	Isoamylase 3 chloroplastic OS=Arabidopsis thaliana GN=ISA3 PE=2 SV=2	0	0	14	34	25	42
PABP3_ARATH	Polyadenylate-binding protein 3 OS=Arabidopsis thaliana GN=PAB3 PE=2 SV=1	25	0	27	21	25	32
TCPZA_ARATH	T-complex protein 1 subunit zeta 1 OS=Arabidopsis thaliana GN=CCT6A PE=1 SV=1	0	0	0	10	25	32
FTSI1_ARATH	Probable inactive ATP-dependent zinc metalloprotease FTSHI 1 chloroplastic OS=Arabidopsis thaliana GN=FTSHI1 PE=1 SV=1	0	30	17	0	25	27
VP371_ARATH	Vacuolar protein-sorting-associated protein 37 homolog 1 OS=Arabidopsis thaliana GN=VPS37-1 PE=1 SV=1	19	21	27	0	25	25
RK10_ARATH	50S ribosomal protein L10 chloroplastic OS=Arabidopsis thaliana GN=RPL10 PE=2 SV=1	18	30	20	10	25	24
JAL35_ARATH	Jacalin-related lectin 35 OS=Arabidopsis thaliana GN=JAL35 PE=1 SV=1	26	36	19	58	25	21
CUT1B_ARATH	Protein CURVATURE THYLAKOID 1B chloroplastic OS=Arabidopsis thaliana GN=CURT1B PE=1 SV=2	20	24	30	19	25	21
LOX5_ARATH	Linoleate 9S-lipoxygenase 5 chloroplastic OS=Arabidopsis thaliana GN=LOX5 PE=2 SV=2	0	0	0	0	25	17
IF4G2_ARATH	Eukaryotic translation initiation factor isoform 4G-2 OS=Arabidopsis thaliana GN=EIF(ISO)4G2 PE=1 SV=1	0	20	0	25	25	13
PSA3_ARATH	Proteasome subunit alpha type-3 OS=Arabidopsis thaliana GN=PAG1 PE=1 SV=2	0	0	11	24	25	12
PP432_ARATH	Pentatricopeptide repeat-containing protein At5g55840 OS=Arabidopsis thaliana GN=At5g55840 PE=3 SV=2	14	16	8	14	25	10
TCP22_ARATH	Transcription factor TCP22 OS=Arabidopsis thaliana GN=TCP22 PE=2 SV=1	15	8	8	0	25	9
RK24_ARATH	50S ribosomal protein L24 chloroplastic OS=Arabidopsis thaliana GN=RPL24 PE=2 SV=2	69	31	31	19	25	8
MD37D_ARATH	Probable mediator of RNA polymerase II transcription subunit 37c OS=Arabidopsis thaliana GN=MED37D PE=1 SV=2	0	3	0	6	25	8
AHL2_ARATH	AT-hook motif nuclear-localized protein 2 OS=Arabidopsis thaliana GN=AHL2 PE=2 SV=1	31	0	11	0	25	0
GLYM2_ARATH	Serine hydroxymethyltransferase 2 mitochondrial OS=Arabidopsis thaliana GN=SHM2 PE=2 SV=2	20	24	34	36	25	0
CRK3_ARATH	Cysteine-rich receptor-like protein kinase 3 OS=Arabidopsis thaliana GN=CRK3 PE=2 SV=1	15	0	17	0	25	0
CDKD2_ARATH	Cyclin-dependent kinase D-2 OS=Arabidopsis thaliana GN=CDKD-2 PE=1 SV=1	13	0	19	0	25	0
HS905_ARATH	Heat shock protein 90-5 chloroplastic OS=Arabidopsis thaliana GN=HSP90-5 PE=1 SV=1	0	0	23	0	25	0
UBP25_ARATH	Ubiquitin carboxyl-terminal hydrolase 25 OS=Arabidopsis thaliana GN=UBP25 PE=2 SV=1	0	0	0	0	25	0
PPR3_ARATH	Pentatricopeptide repeat-containing protein At1g02150 OS=Arabidopsis thaliana GN=At1g02150 PE=2 SV=2	0	0	0	0	25	0
CDPK2_ARATH	Calcium-dependent protein kinase 2 OS=Arabidopsis thaliana GN=CPK2 PE=1 SV=1	0	0	0	0	25	0
RPOB_ARATH	DNA-directed RNA polymerase subunit beta OS=Arabidopsis thaliana GN=rpoB PE=3 SV=4	0	0	0	0	25	0
BRL3_ARATH	Receptor-like protein kinase BRI1-like 3 OS=Arabidopsis thaliana GN=BRL3 PE=1 SV=1	0	0	0	0	25	0
PPR44_ARATH	Pentatricopeptide repeat-containing protein At1g15480 mitochondrial OS=Arabidopsis thaliana GN=At1g15480 PE=2 SV=2	0	0	0	0	25	0
PGMP_ARATH	Phosphoglucomutase chloroplastic OS=Arabidopsis thaliana GN=PGMP PE=1 SV=2	10	17	19	31	24	49
GLGB2_ARATH	14-alpha-glucan-branching enzyme 2-2 chloroplastic/amyloplastic OS=Arabidopsis thaliana GN=SBE2.2 PE=2 SV=1	22	22	30	31	24	41
RUXG_ARATH	Probable small nuclear ribonucleoprotein G OS=Arabidopsis thaliana GN=At2g23930 PE=2 SV=1	15	16	9	0	24	24
R10A2_ARATH	60S ribosomal protein L10a-2 OS=Arabidopsis thaliana GN=RPL10AB PE=1 SV=1	13	15	14	18	24	19
F10AL_ARATH	FAM10 family protein At4g22670 OS=Arabidopsis thaliana GN=At4g22670 PE=1 SV=1	0	4	0	0	24	15
MUTYH_ARATH	A/G-specific adenine DNA glycosylase OS=Arabidopsis thaliana GN=MYH PE=3 SV=1	26	19	13	21	24	9
AB1D_ARATH	ABC transporter D family member 1 OS=Arabidopsis thaliana GN=ABCC1 PE=1 SV=1	0	0	0	0	24	5
MD36A_ARATH	Mediator of RNA polymerase II transcription subunit 36a OS=Arabidopsis thaliana GN=MED36A PE=1 SV=2	44	0	70	0	24	0
EIF3A_ARATH	Eukaryotic translation initiation factor 3 subunit A OS=Arabidopsis thaliana GN=TIF3A1 PE=1 SV=1	0	0	34	0	24	0
RNE_ARATH	Ribonuclease E/G-like protein chloroplastic OS=Arabidopsis thaliana GN=RNE PE=1 SV=1	0	0	13	0	24	0
CDPKA_ARATH	Calcium-dependent protein kinase 10 OS=Arabidopsis thaliana GN=CPK10 PE=1 SV=1	0	0	0	0	24	0
FBLK3_ARATH	F-box/LRR-repeat/kelch-repeat protein At2g27520 OS=Arabidopsis thaliana GN=At2g27520 PE=2 SV=1	0	0	0	0	24	0
RH31_ARATH	DEAD-box ATP-dependent RNA helicase 31 OS=Arabidopsis thaliana GN=RH31 PE=2 SV=2	0	0	0	0	24	0
CB4A_ARATH	Chlorophyll a-b binding protein CP29.1 chloroplastic OS=Arabidopsis thaliana GN=LHCB4.1 PE=1 SV=1	29	57	59	56	23	75
PDX11_ARATH	Pyridoxal 5'-phosphate synthase subunit PDX1.1 OS=Arabidopsis thaliana GN=PDX11 PE=1 SV=1	0	0	23	22	23	35
SYFM_ARATH	Phenylalanine--tRNA ligase chloroplastic/mitochondrial OS=Arabidopsis thaliana GN=At3g58140 PE=1 SV=1	19	10	27	22	23	33
VP372_ARATH	Vacuolar protein-sorting-associated protein 37 homolog 2 OS=Arabidopsis thaliana GN=VPS37-2 PE=1 SV=1	22	48	30	0	23	31
PHS1_ARATH	Alpha-glucan phosphorylase 1 OS=Arabidopsis thaliana GN=PHS1 PE=2 SV=1	0	11	0	34	23	30
MCM4_ARATH	DNA replication licensing factor MCM4 OS=Arabidopsis thaliana GN=MCM4 PE=1 SV=1	21	7	19	19	23	27
2ABB_ARATH	Serine/threonine protein phosphatase 2A 55 kDa regulatory subunit B beta isoform OS=Arabidopsis thaliana GN=PP2AB2 PE=1 SV=1	20	0	0	8	23	22
RS252_ARATH	40S ribosomal protein S25-2 OS=Arabidopsis thaliana GN=RPS25B PE=2 SV=1	24	44	46	15	23	16
AB35G_ARATH	ABC transporter G family member 35 OS=Arabidopsis thaliana GN=ABCG35 PE=2 SV=1	0	0	0	0	23	16
TBA1_ARATH	Tubulin alpha-1 chain OS=Arabidopsis thaliana GN=TUBA1 PE=2 SV=1	0	0	0	0	23	15
LEU12_ARATH	2-isopropylmalate synthase 2 chloroplastic OS=Arabidopsis thaliana GN=IPMS2 PE=1 SV=1	0	0	0	0	23	15
RS201_ARATH	40S ribosomal protein S20-1 OS=Arabidopsis thaliana GN=RPS20A PE=2 SV=2	26	7	38	34	23	14
SPSA3_ARATH	Probable sucrose-phosphate synthase 3 OS=Arabidopsis thaliana GN=SPS3 PE=2 SV=1	0	0	0	0	23	14
FOLD2_ARATH	Bifunctional protein FolD 2 OS=Arabidopsis thaliana GN=FOLD2 PE=2 SV=1	0	8	28	49	23	10
MYO4_ARATH	Myosin-4 OS=Arabidopsis thaliana GN=VIII-B PE=3 SV=1	0	10	0	10	23	9
AT18F_ARATH	Autophagy-related protein 18f OS=Arabidopsis thaliana GN=ATG18F PE=2 SV=1	0	0	0	0	23	8
FY_ARATH	Flowering time control protein FY OS=Arabidopsis thaliana GN=FY PE=1 SV=1	17	0	0	0	23	6
PLDB2_ARATH	Phospholipase D beta 2 OS=Arabidopsis thaliana GN=PLDBETA2 PE=2 SV=3	21	0	0	0	23	0
CDKD3_ARATH	Cyclin-dependent kinase D-3 OS=Arabidopsis thaliana GN=CDKD-3 PE=1 SV=1	19	0	12	0	23	0
ACOX3_ARATH	Acyl-coenzyme A oxidase 3 peroxisomal OS=Arabidopsis thaliana GN=ACX3 PE=1 SV=1	18	0	0	0	23	0
Y4539_ARATH	Receptor-like serine/threonine-protein kinase At4g25390 OS=Arabidopsis thaliana GN=At4g25390 PE=2 SV=1	16	0	14	0	23	0
U2AFB_ARATH	Splicing factor U2af small subunit B OS=Arabidopsis thaliana GN=U2AF35B PE=1 SV=1	0	10	0	0	23	0
THIK5_ARATH	3-ketoacyl-CoA thiolase 5 peroxisomal OS=Arabidopsis thaliana GN=KAT5 PE=2 SV=2	0	0	0	21	23	0
CMTA2_ARATH	Calmodulin-binding transcription activator 2 OS=Arabidopsis thaliana GN=CMTA2 PE=1 SV=1	0	0	0	0	23	0
LSG12_ARATH	GTPase LSG1-2 OS=Arabidopsis thaliana GN=LSG1-2 PE=1 SV=1	0	0	0	0	23	0
PER73_ARATH	Peroxidase 73 OS=Arabidopsis thaliana GN=PER73 PE=1 SV=1	0	0	0	0	23	0
Y5586_ARATH	WEB family protein At5g55860 OS=Arabidopsis thaliana GN=At5g55860 PE=1 SV=1	0	0	0	0	23	0
AK3_ARATH	Aspartokinase 3 chloroplastic OS=Arabidopsis thaliana GN=AK3 PE=1 SV=1	0	0	0	0	23	0
UXS2_ARATH	UDP-glucuronic acid decarboxylase 2 OS=Arabidopsis thaliana GN=UXS2 PE=1 SV=1	0	18	0	28	22	35
RL191_ARATH	60S ribosomal protein L19-1 OS=Arabidopsis thaliana GN=RPL19A PE=2 SV=1	21	40	40	17	22	28
6PGD1_ARATH	6-phosphogluconate dehydrogenase decarboxylating 1 chloroplastic OS=Arabidopsis thaliana GN=At1g64190 PE=1 SV=1	0	0	9	22	22	24
SAHH2_ARATH	Adenosylhomocysteinase 2 OS=Arabidopsis thaliana GN=SAHH2 PE=1 SV=1	0	0	75	15	22	21
FH20_ARATH	Formin-like protein 20 OS=Arabidopsis thaliana GN=FH20 PE=2 SV=3	0	0	12	0	22	21
RR11_ARATH	30S ribosomal protein S11 chloroplastic OS=Arabidopsis thaliana GN=rps11 PE=3 SV=1	6	10	11	10	22	20
NDUA5_ARATH	Probable NADH dehydrogenase [ubiquinone] 1 alpha subcomplex subunit 5 mitochondrial OS=Arabidopsis thaliana GN=At5g52840 PE=1 SV=1	6	7	21	13	22	18
COPD_ARATH	Coatomer subunit delta OS=Arabidopsis thaliana GN=At5g05010 PE=1 SV=2	0	36	27	0	22	18
AGD7_ARATH	ADP-ribosylation factor GTPase-activating protein AGD7 OS=Arabidopsis thaliana GN=AGD7 PE=1 SV=1	21	25	18	0	22	16
DXR_ARATH	1-deoxy-D-xylulose 5-phosphate reductoisomerase chloroplastic OS=Arabidopsis thaliana GN=DXR PE=2 SV=2	0	16	24	10	22	16
Y3649_ARATH	BTB/POZ domain-containing protein At3g26490 OS=Arabidopsis thaliana GN=At3g26490 PE=1 SV=1	0	0	10	0	22	13
Y3471_ARATH	Putative receptor-like protein kinase At3g47110 OS=Arabidopsis thaliana GN=At3g47110 PE=3 SV=1	0	11	17	0	22	12
HS901_ARATH	Heat shock protein 90-1 OS=Arabidopsis thaliana GN=HSP90-1 PE=1 SV=3	0	0	2	2	22	8
RS171_ARATH	40S ribosomal protein S17-1 OS=Arabidopsis thaliana GN=RPS17A PE=2 SV=3	32	34	32	9	22	7
GLDH_ARATH	L-galactono-14-lactone dehydrogenase mitochondrial OS=Arabidopsis thaliana GN=GLDH PE=1 SV=1	15	0	0	0	22	0
PCFS4_ARATH	Polyadenylation and cleavage factor homolog 4 OS=Arabidopsis thaliana GN=PCFS4 PE=1 SV=1	13	0	14	0	22	0
SCAR4_ARATH	Protein SCAR4 OS=Arabidopsis thaliana GN=SCAR4 PE=1 SV=1	9	0	0	14	22	0
SF3B6_ARATH	Splicing factor 3B subunit 6-like protein OS=Arabidopsis thaliana GN=At5g12190 PE=2 SV=1	0	9	7	0	22	0
LPR2_ARATH	Multicopper oxidase LPR2 OS=Arabidopsis thaliana GN=LPR2 PE=2 SV=1	0	8	0	0	22	0
PSA6B_ARATH	Proteasome subunit alpha type-6-B OS=Arabidopsis thaliana GN=PAA2 PE=1 SV=1	0	0	0	14	22	0
C7351_ARATH	Cytokinin hydroxylase OS=Arabidopsis thaliana GN=CYP735A1 PE=1 SV=1	0	0	0	0	22	0
FBL84_ARATH	F-box/LRR-repeat protein At5g35995 OS=Arabidopsis thaliana GN=At5g35995 PE=2 SV=1	0	0	0	0	22	0
GAUT6_ARATH	Probable galacturonosyltransferase 6 OS=Arabidopsis thaliana GN=GAUT6 PE=2 SV=1	0	0	0	0	22	0
MAM1_ARATH	Methylthioalkylmalate synthase 1 chloroplastic OS=Arabidopsis thaliana GN=MAM1 PE=1 SV=1	9	32	14	0	21	80
PORC_ARATH	Protochlorophyllide reductase C chloroplastic OS=Arabidopsis thaliana GN=PORC PE=1 SV=1	36	14	29	48	21	20
ADO2_ARATH	Adagio protein 2 OS=Arabidopsis thaliana GN=ADO2 PE=1 SV=1	0	0	0	0	21	20
NDHI_ARATH	NAD(P)H-quinone oxidoreductase subunit I chloroplastic OS=Arabidopsis thaliana GN=ndhI PE=3 SV=1	13	7	12	14	21	17
R15A3_ARATH	40S ribosomal protein S15a-3 OS=Arabidopsis thaliana GN=RPS15AC PE=2 SV=2	22	0	12	8	21	11
AML5_ARATH	Protein MEI2-like 5 OS=Arabidopsis thaliana GN=ML5 PE=1 SV=1	37	30	0	0	21	7
FBK59_ARATH	F-box/kelch-repeat protein At3g17530 OS=Arabidopsis thaliana GN=At3g17530 PE=2 SV=2	23	19	7	15	21	0
PME43_ARATH	Putative pectinesterase/pectinesterase inhibitor 43 OS=Arabidopsis thaliana GN=PME43 PE=2 SV=1	21	18	0	0	21	0
QCR71_ARATH	Cytochrome b-c1 complex subunit 7-1 OS=Arabidopsis thaliana GN=QCR7-1 PE=1 SV=1	21	14	37	0	21	0
CRK2_ARATH	Cysteine-rich receptor-like protein kinase 2 OS=Arabidopsis thaliana GN=CRK2 PE=2 SV=1	13	0	19	0	21	0
BEL1_ARATH	Homeobox protein BEL1 homolog OS=Arabidopsis thaliana GN=BEL1 PE=1 SV=2	10	0	12	0	21	0
CSCL1_ARATH	CSC1-like protein At1g32090 OS=Arabidopsis thaliana GN=At1g32090 PE=1 SV=1	0	19	0	0	21	0
PAI3_ARATH	N-(5'-phosphoribosyl)anthranilate isomerase 3 chloroplastic OS=Arabidopsis thaliana GN=PAI3 PE=2 SV=1	0	0	0	0	21	0
ARI14_ARATH	Probable E3 ubiquitin-protein ligase ARI14 OS=Arabidopsis thaliana GN=ARI14 PE=2 SV=1	0	0	0	0	21	0
QKIL1_ARATH	KH domain-containing protein At4g26480 OS=Arabidopsis thaliana GN=At4g26480 PE=2 SV=1	0	0	0	0	21	0
METE3_ARATH	5-methyltetrahydropteroyltriglutamate--homocysteine methyltransferase 3 chloroplastic OS=Arabidopsis thaliana GN=MS3 PE=1 SV=1	0	0	0	0	21	0
PGL1A_ARATH	PGR5-like protein 1A chloroplastic OS=Arabidopsis thaliana GN=PGRL1A PE=1 SV=1	0	21	16	0	20	50
CLPR1_ARATH	ATP-dependent Clp protease proteolytic subunit-related protein 1 chloroplastic OS=Arabidopsis thaliana GN=CLPR1 PE=1 SV=1	0	0	8	10	20	40
RL351_ARATH	60S ribosomal protein L35-1 OS=Arabidopsis thaliana GN=RPL35A PE=2 SV=1	14	24	57	14	20	31
RLM1A_ARATH	Disease resistance protein RML1A OS=Arabidopsis thaliana GN=RLM1A PE=3 SV=1	0	0	12	13	20	28
FOLM_ARATH	Folate synthesis bifunctional protein mitochondrial OS=Arabidopsis thaliana GN=MitHPPK/DHPS PE=2 SV=1	0	0	9	0	20	23
RR18_ARATH	30S ribosomal protein S18 chloroplastic OS=Arabidopsis thaliana GN=rps18 PE=3 SV=1	11	7	10	8	20	17
RR31_ARATH	30S ribosomal protein S31 chloroplastic OS=Arabidopsis thaliana GN=RPS31 PE=1 SV=1	12	17	14	20	20	14
CCR4A_ARATH	Carbon catabolite repressor protein 4 homolog 1 OS=Arabidopsis thaliana GN=CCR4-1 PE=2 SV=1	0	0	0	0	20	14
ACLA1_ARATH	ATP-citrate synthase alpha chain protein 1 OS=Arabidopsis thaliana GN=ACLA-1 PE=1 SV=1	0	0	0	0	20	12
TPR4_ARATH	Topless-related protein 4 OS=Arabidopsis thaliana GN=TPR4 PE=1 SV=2	0	17	0	0	20	6
NU98A_ARATH	Nuclear pore complex protein NUP98A OS=Arabidopsis thaliana GN=NUP98A PE=1 SV=1	99	20	44	0	20	0
BLH10_ARATH	BEL1-like homeodomain protein 10 OS=Arabidopsis thaliana GN=BLH10 PE=1 SV=1	30	0	0	0	20	0
SYLC_ARATH	Leucine--tRNA ligase cytoplasmic OS=Arabidopsis thaliana GN=At1g09620 PE=1 SV=1	25	0	0	16	20	0
Y1141_ARATH	G-type lectin S-receptor-like serine/threonine-protein kinase At1g11410 OS=Arabidopsis thaliana GN=At1g11410 PE=3 SV=3	11	0	23	0	20	0
PTA12_ARATH	Protein PLASTID TRANSCRIPTIONALLY ACTIVE 12 OS=Arabidopsis thaliana GN=PTAC12 PE=1 SV=1	10	59	34	0	20	0
VRN1_ARATH	B3 domain-containing transcription factor VRN1 OS=Arabidopsis thaliana GN=VRN1 PE=1 SV=1	7	0	0	0	20	0
CHLM_ARATH	Magnesium protoporphyrin IX methyltransferase chloroplastic OS=Arabidopsis thaliana GN=CHLM PE=1 SV=1	0	6	0	14	20	0
TBL40_ARATH	Protein trichome birefringence-like 40 OS=Arabidopsis thaliana GN=TBL40 PE=2 SV=2	0	0	12	0	20	0
AB27G_ARATH	ABC transporter G family member 27 OS=Arabidopsis thaliana GN=ABCG27 PE=2 SV=1	0	0	7	0	20	0
SIR_ARATH	Assimilatory sulfite reductase (ferredoxin) chloroplastic OS=Arabidopsis thaliana GN=SIR PE=1 SV=1	0	0	0	51	20	0
ACLB1_ARATH	ATP-citrate synthase beta chain protein 1 OS=Arabidopsis thaliana GN=ACLB-1 PE=2 SV=1	0	0	0	14	20	0
CESA1_ARATH	Cellulose synthase A catalytic subunit 1 [UDP-forming] OS=Arabidopsis thaliana GN=CESA1 PE=1 SV=1	0	0	0	0	20	0
CP123_ARATH	Calvin cycle protein CP12-3 chloroplastic OS=Arabidopsis thaliana GN=CP12-3 PE=1 SV=1	0	0	0	0	20	0
HDA18_ARATH	Histone deacetylase 18 OS=Arabidopsis thaliana GN=HDA18 PE=2 SV=1	0	0	0	0	20	0
Y3804_ARATH	Probably inactive leucine-rich repeat receptor-like protein kinase At3g28040 OS=Arabidopsis thaliana GN=At3g28040 PE=2 SV=1	0	0	0	0	20	0
FH7_ARATH	Formin-like protein 7 OS=Arabidopsis thaliana GN=FH7 PE=2 SV=1	0	0	0	0	20	0
BPC6_ARATH	Protein BASIC PENTACYSTEINE6 OS=Arabidopsis thaliana GN=BPC6 PE=1 SV=1	0	0	0	0	20	0
GDL85_ARATH	GDSL esterase/lipase At5g45950 OS=Arabidopsis thaliana GN=At5g45950 PE=2 SV=1	0	0	0	0	20	0
TO401_ARATH	Mitochondrial import receptor subunit TOM40-1 OS=Arabidopsis thaliana GN=TOM40-1 PE=1 SV=3	0	0	0	0	20	0
AT101_ARATH	Autophagy-related protein 101 OS=Arabidopsis thaliana GN=ATG101 PE=1 SV=1	0	0	0	0	20	0
RL222_ARATH	60S ribosomal protein L22-2 OS=Arabidopsis thaliana GN=RPL22B PE=2 SV=1	23	17	81	22	19	54
R13A2_ARATH	60S ribosomal protein L13a-2 OS=Arabidopsis thaliana GN=RPL13AB PE=1 SV=1	11	36	75	20	19	52
NRL3_ARATH	Nitrilase 3 OS=Arabidopsis thaliana GN=NIT3 PE=1 SV=1	25	24	36	72	19	43
RR7_ARATH	30S ribosomal protein S7 chloroplastic OS=Arabidopsis thaliana GN=rps7-A PE=1 SV=1	23	32	27	28	19	33
RL151_ARATH	60S ribosomal protein L15-1 OS=Arabidopsis thaliana GN=RPL15A PE=2 SV=1	10	37	34	20	19	32
CDKA1_ARATH	Cyclin-dependent kinase A-1 OS=Arabidopsis thaliana GN=CDKA-1 PE=1 SV=1	0	0	16	0	19	32
AB7I_ARATH	Protein ABCI7 chloroplastic OS=Arabidopsis thaliana GN=ABCI7 PE=1 SV=1	10	0	0	0	19	30
PLDA1_ARATH	Phospholipase D alpha 1 OS=Arabidopsis thaliana GN=PLDALPHA1 PE=1 SV=2	0	30	0	18	19	23
GUFP_ARATH	Translation factor GUF1 homolog chloroplastic OS=Arabidopsis thaliana GN=At5g08650 PE=2 SV=2	0	0	0	0	19	22
IDH1_ARATH	Isocitrate dehydrogenase [NAD] regulatory subunit 1 mitochondrial OS=Arabidopsis thaliana GN=IDH1 PE=2 SV=2	14	0	0	15	19	19
GMPP1_ARATH	Mannose-1-phosphate guanylyltransferase 1 OS=Arabidopsis thaliana GN=CYT1 PE=1 SV=1	0	0	0	19	19	15
SYGM1_ARATH	Glycine--tRNA ligase mitochondrial 1 OS=Arabidopsis thaliana GN=At1g29880 PE=1 SV=1	0	0	0	13	19	12
PUB28_ARATH	U-box domain-containing protein 28 OS=Arabidopsis thaliana GN=PUB28 PE=1 SV=1	11	11	17	0	19	11
XTH5_ARATH	Probable xyloglucan endotransglucosylase/hydrolase protein 5 OS=Arabidopsis thaliana GN=XTH5 PE=2 SV=1	0	14	10	14	19	11
PP303_ARATH	Pentatricopeptide repeat-containing protein At4g04370 OS=Arabidopsis thaliana GN=PCMP-E99 PE=3 SV=1	0	0	0	0	19	11
RM02_ARATH	60S ribosomal protein L2 mitochondrial OS=Arabidopsis thaliana GN=RPL2 PE=3 SV=1	0	0	0	0	19	11
IDH2_ARATH	Isocitrate dehydrogenase [NAD] regulatory subunit 2 mitochondrial OS=Arabidopsis thaliana GN=IDH2 PE=2 SV=2	3	0	0	37	19	10
DTX15_ARATH	Protein DETOXIFICATION 15 OS=Arabidopsis thaliana GN=DTX15 PE=3 SV=1	0	0	0	6	19	10
TCP8_ARATH	Transcription factor TCP8 OS=Arabidopsis thaliana GN=TCP8 PE=1 SV=1	0	6	0	0	19	8
TBB6_ARATH	Tubulin beta-6 chain OS=Arabidopsis thaliana GN=TUBB6 PE=2 SV=1	9	4	7	18	19	5
BH123_ARATH	Transcription factor bHLH123 OS=Arabidopsis thaliana GN=BHLH123 PE=2 SV=1	27	0	0	0	19	0
SPT41_ARATH	Transcription elongation factor SPT4 homolog 1 OS=Arabidopsis thaliana GN=At5g08565 PE=2 SV=3	11	8	10	0	19	0
RU1C_ARATH	U1 small nuclear ribonucleoprotein C OS=Arabidopsis thaliana GN=At4g03120 PE=2 SV=1	10	0	15	0	19	0
C8D11_ARATH	Cytochrome P450 81D11 OS=Arabidopsis thaliana GN=CYP81D11 PE=2 SV=1	4	9	10	26	19	0
MYST2_ARATH	Histone acetyltransferase of the MYST family 2 OS=Arabidopsis thaliana GN=HAM2 PE=1 SV=1	0	19	0	0	19	0
Y3857_ARATH	BTB/POZ domain-containing protein At3g08570 OS=Arabidopsis thaliana GN=At3g08570 PE=2 SV=2	0	0	10	0	19	0
TCLOT_ARATH	Thioredoxin-like protein Clot OS=Arabidopsis thaliana GN=At5g42850 PE=2 SV=1	0	0	10	0	19	0
AB14C_ARATH	ABC transporter C family member 14 OS=Arabidopsis thaliana GN=ABCC14 PE=1 SV=1	0	0	8	0	19	0
CID13_ARATH	Polyadenylate-binding protein-interacting protein 13 OS=Arabidopsis thaliana GN=CID13 PE=3 SV=1	0	0	0	0	19	0
CRK29_ARATH	Cysteine-rich receptor-like protein kinase 29 OS=Arabidopsis thaliana GN=CRK29 PE=2 SV=1	0	0	0	0	19	0
IP5P1_ARATH	Type I inositol polyphosphate 5-phosphatase 1 OS=Arabidopsis thaliana GN=IP5P1 PE=1 SV=2	0	0	0	0	19	0
PRH_ARATH	Pathogenesis-related homeodomain protein OS=Arabidopsis thaliana GN=PRH PE=2 SV=1	0	0	0	0	19	0
U202B_ARATH	UPF0202 protein At3g57940 OS=Arabidopsis thaliana GN=At3g57940 PE=2 SV=2	0	0	0	0	19	0
FDM5_ARATH	Factor of DNA methylation 5 OS=Arabidopsis thaliana GN=FDM5 PE=2 SV=1	0	0	0	0	19	0
FOLC_ARATH	Folate synthesis bifunctional protein OS=Arabidopsis thaliana GN=CytHPPK/DHPS PE=1 SV=1	0	0	0	0	19	0
WRK20_ARATH	Probable WRKY transcription factor 20 OS=Arabidopsis thaliana GN=WRKY20 PE=2 SV=1	0	0	0	0	19	0
TPS22_ARATH	Terpenoid synthase 22 OS=Arabidopsis thaliana GN=TPS22 PE=2 SV=2	0	0	0	0	19	0
ETFQO_ARATH	Electron transfer flavoprotein-ubiquinone oxidoreductase mitochondrial OS=Arabidopsis thaliana GN=ETFQO PE=2 SV=1	0	0	0	0	19	0
DRM1_ARATH	DNA (cytosine-5)-methyltransferase DRM1 OS=Arabidopsis thaliana GN=DRM1 PE=3 SV=2	0	0	0	0	19	0
GCSP2_ARATH	Glycine dehydrogenase (decarboxylating) 2 mitochondrial OS=Arabidopsis thaliana GN=GLDP2 PE=2 SV=1	54	9	78	24	18	107
PRXQ_ARATH	Peroxiredoxin Q chloroplastic OS=Arabidopsis thaliana GN=PRXQ PE=1 SV=1	18	38	11	42	18	28
SUFE1_ARATH	SufE-like protein 1 chloroplastic/mitochondrial OS=Arabidopsis thaliana GN=SUFE1 PE=1 SV=2	0	13	0	11	18	25
TRXB3_ARATH	NADPH-dependent thioredoxin reductase 3 OS=Arabidopsis thaliana GN=NTRC PE=1 SV=2	8	18	28	22	18	24
IMDH2_ARATH	Inosine-5'-monophosphate dehydrogenase 2 OS=Arabidopsis thaliana GN=At1g16350 PE=1 SV=1	0	0	0	59	18	23
RL261_ARATH	60S ribosomal protein L26-1 OS=Arabidopsis thaliana GN=RPL26A PE=2 SV=2	25	29	37	5	18	21
RH46_ARATH	DEAD-box ATP-dependent RNA helicase 46 OS=Arabidopsis thaliana GN=RH46 PE=2 SV=2	14	27	15	8	18	20
PSB6_ARATH	Proteasome subunit beta type-6 OS=Arabidopsis thaliana GN=PBA1 PE=1 SV=2	9	13	10	19	18	18
MCCA_ARATH	Methylcrotonoyl-CoA carboxylase subunit alpha mitochondrial OS=Arabidopsis thaliana GN=MCCA PE=1 SV=2	0	0	0	0	18	17
PIP21_ARATH	Aquaporin PIP2-1 OS=Arabidopsis thaliana GN=PIP2-1 PE=1 SV=1	0	0	0	0	18	14
PSAH1_ARATH	Photosystem I reaction center subunit VI-1 chloroplastic OS=Arabidopsis thaliana GN=PSAH1 PE=2 SV=1	7	7	7	30	18	13
CP18B_ARATH	Peptidyl-prolyl cis-trans isomerase CYP18-2 OS=Arabidopsis thaliana GN=CYP18-2 PE=2 SV=1	0	17	9	0	18	11
RS113_ARATH	40S ribosomal protein S11-3 OS=Arabidopsis thaliana GN=RPS11C PE=2 SV=2	18	21	8	13	18	8
GLN15_ARATH	Glutamine synthetase cytosolic isozyme 1-5 OS=Arabidopsis thaliana GN=GLN1-5 PE=1 SV=1	0	33	0	48	18	7
G6PD2_ARATH	Glucose-6-phosphate 1-dehydrogenase 2 chloroplastic OS=Arabidopsis thaliana GN=At5g13110 PE=1 SV=2	16	0	28	15	18	5
PUB25_ARATH	U-box domain-containing protein 25 OS=Arabidopsis thaliana GN=PUB25 PE=2 SV=1	10	13	10	0	18	5
CBF5_ARATH	H/ACA ribonucleoprotein complex subunit 4 OS=Arabidopsis thaliana GN=CBF5 PE=1 SV=1	18	0	13	0	18	0
UBP1B_ARATH	Oligouridylate-binding protein 1B OS=Arabidopsis thaliana GN=UBP1B PE=1 SV=1	11	0	27	0	18	0
EXPA6_ARATH	Expansin-A6 OS=Arabidopsis thaliana GN=EXPA6 PE=2 SV=2	7	0	23	0	18	0
PIN1_ARATH	Peptidyl-prolyl cis-trans isomerase Pin1 OS=Arabidopsis thaliana GN=PIN1 PE=1 SV=1	4	0	16	0	18	0
R23A1_ARATH	60S ribosomal protein L23a-1 OS=Arabidopsis thaliana GN=RPL23AA PE=2 SV=2	0	16	0	0	18	0
TYDP1_ARATH	Tyrosyl-DNA phosphodiesterase 1 OS=Arabidopsis thaliana GN=TDP1 PE=1 SV=1	0	5	9	7	18	0
CHUP1_ARATH	Protein CHUP1 chloroplastic OS=Arabidopsis thaliana GN=CHUP1 PE=1 SV=1	0	0	14	0	18	0
RSZ21_ARATH	Serine/arginine-rich splicing factor RSZ21 OS=Arabidopsis thaliana GN=RSZ21 PE=1 SV=1	0	0	12	0	18	0
FBL21_ARATH	Putative F-box/LRR-repeat protein 21 OS=Arabidopsis thaliana GN=FBL21 PE=3 SV=1	0	0	10	0	18	0
UGPA2_ARATH	Probable UTP--glucose-1-phosphate uridylyltransferase 2 OS=Arabidopsis thaliana GN=At3g03250 PE=1 SV=1	0	0	0	13	18	0
FH9_ARATH	Formin-like protein 9 OS=Arabidopsis thaliana GN=FH9 PE=2 SV=2	0	0	0	0	18	0
MSH2_ARATH	DNA mismatch repair protein MSH2 OS=Arabidopsis thaliana GN=MSH2 PE=1 SV=1	0	0	0	0	18	0
PPR58_ARATH	Pentatricopeptide repeat-containing protein At1g26460 mitochondrial OS=Arabidopsis thaliana GN=At1g26460 PE=2 SV=1	0	0	0	0	18	0
CARB_ARATH	Carbamoyl-phosphate synthase large chain chloroplastic OS=Arabidopsis thaliana GN=CARB PE=1 SV=1	0	0	0	0	18	0
TTL3_ARATH	Inactive TPR repeat-containing thioredoxin TTL3 OS=Arabidopsis thaliana GN=TTL3 PE=1 SV=2	0	0	0	0	18	0
ULP1A_ARATH	Ubiquitin-like-specific protease 1A OS=Arabidopsis thaliana GN=ULP1A PE=2 SV=2	0	0	0	0	18	0
RL81_ARATH	60S ribosomal protein L8-1 OS=Arabidopsis thaliana GN=RPL8A PE=1 SV=2	60	75	80	33	17	80
DCDA1_ARATH	Diaminopimelate decarboxylase 1 chloroplastic OS=Arabidopsis thaliana GN=LYSA1 PE=1 SV=1	0	0	0	16	17	47
CHLI1_ARATH	Magnesium-chelatase subunit ChlI-1 chloroplastic OS=Arabidopsis thaliana GN=CHLI1 PE=1 SV=1	17	50	30	21	17	35
CLPB4_ARATH	Chaperone protein ClpB4 mitochondrial OS=Arabidopsis thaliana GN=CLPB4 PE=2 SV=1	11	33	22	16	17	30
CIPKG_ARATH	CBL-interacting serine/threonine-protein kinase 16 OS=Arabidopsis thaliana GN=CIPK16 PE=1 SV=1	8	5	27	9	17	20
TL29_ARATH	Thylakoid lumenal 29 kDa protein chloroplastic OS=Arabidopsis thaliana GN=TL29 PE=1 SV=2	8	20	13	23	17	19
B3GTJ_ARATH	Probable beta-13-galactosyltransferase 19 OS=Arabidopsis thaliana GN=B3GALT19 PE=2 SV=2	35	0	0	22	17	16
AGD6_ARATH	Probable ADP-ribosylation factor GTPase-activating protein AGD6 OS=Arabidopsis thaliana GN=AGD6 PE=1 SV=1	0	0	32	0	17	16
AGD14_ARATH	Probable ADP-ribosylation factor GTPase-activating protein AGD14 OS=Arabidopsis thaliana GN=AGD14 PE=1 SV=2	0	0	0	0	17	15
4CLL2_ARATH	4-coumarate--CoA ligase-like 2 OS=Arabidopsis thaliana GN=4CLL2 PE=2 SV=2	0	0	0	11	17	14
AAT3_ARATH	Aspartate aminotransferase 3 chloroplastic OS=Arabidopsis thaliana GN=ASP3 PE=1 SV=1	0	0	0	8	17	14
M3K1_ARATH	Mitogen-activated protein kinase kinase kinase 1 OS=Arabidopsis thaliana GN=MEKK1 PE=1 SV=2	0	0	0	0	17	14
DSLE_ARATH	Zinc finger BED domain-containing protein DAYSLEEPER OS=Arabidopsis thaliana GN=HAT PE=1 SV=1	0	0	0	0	17	14
RS242_ARATH	40S ribosomal protein S24-2 OS=Arabidopsis thaliana GN=RPS24B PE=2 SV=2	8	32	27	0	17	11
C3H58_ARATH	Zinc finger CCCH domain-containing protein 58 OS=Arabidopsis thaliana GN=At5g18550 PE=2 SV=1	0	0	8	13	17	11
IF2B_ARATH	Eukaryotic translation initiation factor 2 subunit beta OS=Arabidopsis thaliana GN=EMB1401 PE=1 SV=3	0	17	0	0	17	8
RK28_ARATH	50S ribosomal protein L28 chloroplastic OS=Arabidopsis thaliana GN=RPL28 PE=2 SV=2	13	7	12	17	17	5
SMD3A_ARATH	Small nuclear ribonucleoprotein SmD3a OS=Arabidopsis thaliana GN=SMD3A PE=2 SV=1	25	6	28	12	17	4
PSAE2_ARATH	Photosystem I reaction center subunit IV B chloroplastic OS=Arabidopsis thaliana GN=PSAE2 PE=2 SV=1	4	0	0	0	17	4
SRK2H_ARATH	Serine/threonine-protein kinase SRK2H OS=Arabidopsis thaliana GN=SRK2H PE=1 SV=1	0	0	0	4	17	4
AHL4_ARATH	AT-hook motif nuclear-localized protein 4 OS=Arabidopsis thaliana GN=AHL4 PE=1 SV=1	54	0	23	0	17	0
NUCL2_ARATH	Nucleolin 2 OS=Arabidopsis thaliana GN=NUCL2 PE=2 SV=1	24	0	27	0	17	0
C3H47_ARATH	Zinc finger CCCH domain-containing protein 47 OS=Arabidopsis thaliana GN=At3g55980 PE=2 SV=1	18	0	0	0	17	0
PIRL9_ARATH	Plant intracellular Ras-group-related LRR protein 9 OS=Arabidopsis thaliana GN=PIRL9 PE=2 SV=1	14	0	0	20	17	0
RUXF_ARATH	Probable small nuclear ribonucleoprotein F OS=Arabidopsis thaliana GN=At4g30220 PE=2 SV=1	8	14	10	0	17	0
FB157_ARATH	F-box protein At3g17710 OS=Arabidopsis thaliana GN=At3g17710 PE=2 SV=1	0	17	0	11	17	0
RU1A_ARATH	U1 small nuclear ribonucleoprotein A OS=Arabidopsis thaliana GN=U1A PE=1 SV=1	0	12	0	0	17	0
BLH5_ARATH	BEL1-like homeodomain protein 5 OS=Arabidopsis thaliana GN=BLH5 PE=1 SV=2	0	0	0	0	17	0
C86A2_ARATH	Cytochrome P450 86A2 OS=Arabidopsis thaliana GN=CYP86A2 PE=1 SV=1	0	0	0	0	17	0
CDC6B_ARATH	Cell division control protein 6 homolog B OS=Arabidopsis thaliana GN=CDC6B PE=2 SV=1	0	0	0	0	17	0
F16P2_ARATH	Fructose-16-bisphosphatase cytosolic OS=Arabidopsis thaliana GN=At1g43670 PE=2 SV=1	0	0	0	0	17	0
GAUT4_ARATH	Probable galacturonosyltransferase 4 OS=Arabidopsis thaliana GN=GAUT4 PE=2 SV=1	0	0	0	0	17	0
P2C22_ARATH	Probable protein phosphatase 2C 22 OS=Arabidopsis thaliana GN=At2g25620 PE=2 SV=1	0	0	0	0	17	0
PKP4_ARATH	Plastidial pyruvate kinase 4 chloroplastic OS=Arabidopsis thaliana GN=PKP4 PE=2 SV=1	0	0	0	0	17	0
TPS5_ARATH	Alphaalpha-trehalose-phosphate synthase [UDP-forming] 5 OS=Arabidopsis thaliana GN=TPS5 PE=1 SV=2	0	0	0	0	17	0
IDM3_ARATH	Increased DNA methylation 3 OS=Arabidopsis thaliana GN=IDM3 PE=1 SV=1	0	0	0	0	17	0
SAC4_ARATH	Phosphoinositide phosphatase SAC4 OS=Arabidopsis thaliana GN=SAC4 PE=2 SV=1	0	0	0	0	17	0
ACP4_ARATH	Acyl carrier protein 4 chloroplastic OS=Arabidopsis thaliana GN=ACP4 PE=2 SV=1	0	0	0	0	17	0
KCS5_ARATH	3-ketoacyl-CoA synthase 5 OS=Arabidopsis thaliana GN=KCS5 PE=1 SV=1	0	0	0	0	17	0
ULP1B_ARATH	Putative ubiquitin-like-specific protease 1B OS=Arabidopsis thaliana GN=ULP1B PE=5 SV=2	0	0	0	0	17	0
HF101_ARATH	Fe-S cluster assembly factor HCF101 chloroplastic OS=Arabidopsis thaliana GN=HCF101 PE=1 SV=1	0	0	0	0	17	0
GRS14_ARATH	Monothiol glutaredoxin-S14 chloroplastic OS=Arabidopsis thaliana GN=GRXS14 PE=1 SV=2	0	0	0	0	17	0
R13A1_ARATH	60S ribosomal protein L13a-1 OS=Arabidopsis thaliana GN=RPL13AA PE=2 SV=1	0	46	37	59	16	44
ATPF_ARATH	ATP synthase subunit b chloroplastic OS=Arabidopsis thaliana GN=atpF PE=3 SV=1	7	32	53	24	16	43
RL101_ARATH	60S ribosomal protein L10-1 OS=Arabidopsis thaliana GN=RPL10A PE=1 SV=1	44	36	13	30	16	32
PNSL2_ARATH	Photosynthetic NDH subunit of lumenal location 2 chloroplastic OS=Arabidopsis thaliana GN=PNSL2 PE=1 SV=1	11	20	12	8	16	19
GLYP3_ARATH	Serine hydroxymethyltransferase 3 chloroplastic OS=Arabidopsis thaliana GN=SHM3 PE=1 SV=2	0	57	18	54	16	18
ATPO_ARATH	ATP synthase subunit O mitochondrial OS=Arabidopsis thaliana GN=At5g13450 PE=1 SV=2	0	0	6	9	16	16
SFGH_ARATH	S-formylglutathione hydrolase OS=Arabidopsis thaliana GN=SFGH PE=1 SV=2	0	0	0	9	16	15
R18A2_ARATH	60S ribosomal protein L18a-2 OS=Arabidopsis thaliana GN=RPL18AB PE=2 SV=2	13	28	36	12	16	14
CYSKP_ARATH	Cysteine synthase chloroplastic/chromoplastic OS=Arabidopsis thaliana GN=OASB PE=1 SV=2	25	12	21	5	16	12
IF4A1_ARATH	Eukaryotic initiation factor 4A-1 OS=Arabidopsis thaliana GN=TIF4A-1 PE=1 SV=1	109	88	79	129	16	11
Y4920_ARATH	Uncharacterized protein At4g37920 chloroplastic OS=Arabidopsis thaliana GN=At4g37920 PE=1 SV=2	0	0	0	0	16	7
Y3918_ARATH	B3 domain-containing protein At3g19184 OS=Arabidopsis thaliana GN=At3g19184 PE=2 SV=1	9	18	8	0	16	6
AUG2_ARATH	AUGMIN subunit 2 OS=Arabidopsis thaliana GN=AUG2 PE=1 SV=2	3	0	9	10	16	6
RHM3_ARATH	Trifunctional UDP-glucose 46-dehydratase/UDP-4-keto-6-deoxy-D-glucose 35-epimerase/UDP-4-keto-L-rhamnose-reductase RHM3 OS=Arabidopsis thaliana GN=RHM3 PE=1 SV=1	0	0	0	22	16	3
RS193_ARATH	40S ribosomal protein S19-3 OS=Arabidopsis thaliana GN=RPS19C PE=2 SV=1	0	0	0	0	16	3
MHK_ARATH	Serine/threonine-protein kinase MHK OS=Arabidopsis thaliana GN=MHK PE=2 SV=2	12	0	20	0	16	0
PGTB1_ARATH	Geranylgeranyl transferase type-1 subunit beta OS=Arabidopsis thaliana GN=GGB PE=1 SV=1	0	0	9	0	16	0
RFA1C_ARATH	Replication protein A 70 kDa DNA-binding subunit C OS=Arabidopsis thaliana GN=RPA1C PE=3 SV=1	0	0	9	0	16	0
PP103_ARATH	Pentatricopeptide repeat-containing protein At1g64100 OS=Arabidopsis thaliana GN=At1g64100 PE=2 SV=2	0	0	0	9	16	0
BAS1B_ARATH	2-Cys peroxiredoxin BAS1-like chloroplastic OS=Arabidopsis thaliana GN=At5g06290 PE=2 SV=3	0	0	0	7	16	0
KCS21_ARATH	Probable 3-ketoacyl-CoA synthase 21 OS=Arabidopsis thaliana GN=KCS21 PE=2 SV=1	0	0	0	0	16	0
NAC62_ARATH	NAC domain-containing protein 62 OS=Arabidopsis thaliana GN=NAC062 PE=1 SV=1	0	0	0	0	16	0
PER8_ARATH	Peroxidase 8 OS=Arabidopsis thaliana GN=PER8 PE=2 SV=1	0	0	0	0	16	0
RPP5_ARATH	Disease resistance protein RPP5 OS=Arabidopsis thaliana GN=RPP5 PE=1 SV=1	0	0	0	0	16	0
GRS16_ARATH	Bifunctional monothiol glutaredoxin-S16 chloroplastic OS=Arabidopsis thaliana GN=GRXS16 PE=1 SV=2	0	0	0	0	16	0
FBK43_ARATH	F-box/kelch-repeat protein At2g43270 OS=Arabidopsis thaliana GN=At2g43270 PE=2 SV=1	0	0	0	0	16	0
AHL8_ARATH	AT-hook motif nuclear-localized protein 8 OS=Arabidopsis thaliana GN=AHL8 PE=2 SV=1	0	0	0	0	16	0
AB26B_ARATH	ABC transporter B family member 26 chloroplastic OS=Arabidopsis thaliana GN=ABCB26 PE=2 SV=1	0	0	0	0	16	0
14331_ARATH	14-3-3-like protein GF14 chi OS=Arabidopsis thaliana GN=GRF1 PE=1 SV=3	0	0	0	0	16	0
SERA3_ARATH	D-3-phosphoglycerate dehydrogenase 3 chloroplastic OS=Arabidopsis thaliana GN=PGDH3 PE=1 SV=1	0	0	0	0	16	0
BUB32_ARATH	Mitotic checkpoint protein BUB3.2 OS=Arabidopsis thaliana GN=BUB3.2 PE=2 SV=1	0	0	0	0	16	0
TCPE_ARATH	T-complex protein 1 subunit epsilon OS=Arabidopsis thaliana GN=CCT5 PE=1 SV=1	0	0	0	0	15	42
PSBD_ARATH	Photosystem II D2 protein OS=Arabidopsis thaliana GN=psbD PE=1 SV=3	14	36	36	40	15	27
SYEM_ARATH	Glutamate--tRNA ligase chloroplastic/mitochondrial OS=Arabidopsis thaliana GN=OVA3 PE=2 SV=1	0	0	0	0	15	25
RH22_ARATH	DEAD-box ATP-dependent RNA helicase 22 OS=Arabidopsis thaliana GN=RH22 PE=2 SV=1	0	0	22	0	15	21
C3H25_ARATH	Zinc finger CCCH domain-containing protein 25 OS=Arabidopsis thaliana GN=At2g29580 PE=2 SV=1	38	0	13	0	15	20
ACT1_ARATH	Actin-1 OS=Arabidopsis thaliana GN=ACT1 PE=1 SV=1	39	12	12	21	15	19
STR10_ARATH	Rhodanese-like domain-containing protein 10 OS=Arabidopsis thaliana GN=STR10 PE=2 SV=1	0	0	0	0	15	19
ADF3_ARATH	Actin-depolymerizing factor 3 OS=Arabidopsis thaliana GN=ADF3 PE=1 SV=1	0	14	8	5	15	16
MCC07_ARATH	MATH domain and coiled-coil domain-containing protein At2g42465 OS=Arabidopsis thaliana GN=At2g42465 PE=3 SV=1	0	0	0	0	15	15
PRL1_ARATH	Protein pleiotropic regulatory locus 1 OS=Arabidopsis thaliana GN=PRL1 PE=1 SV=1	0	15	0	0	15	13
PEAM2_ARATH	Phosphomethylethanolamine N-methyltransferase OS=Arabidopsis thaliana GN=NMT2 PE=2 SV=2	0	0	22	26	15	12
PSB5A_ARATH	Proteasome subunit beta type-5-A OS=Arabidopsis thaliana GN=PBE1 PE=1 SV=1	0	0	0	0	15	12
Y1669_ARATH	Uncharacterized oxidoreductase At1g06690 chloroplastic OS=Arabidopsis thaliana GN=At1g06690 PE=1 SV=1	0	0	0	0	15	11
IDM2_ARATH	Increased DNA methylation 2 OS=Arabidopsis thaliana GN=IDM2 PE=1 SV=1	0	0	0	0	15	9
ARFG_ARATH	Auxin response factor 7 OS=Arabidopsis thaliana GN=ARF7 PE=1 SV=2	0	0	0	0	15	9
G3PP1_ARATH	Glyceraldehyde-3-phosphate dehydrogenase GAPCP1 chloroplastic OS=Arabidopsis thaliana GN=GAPCP1 PE=1 SV=1	0	5	0	0	15	8
ARFE_ARATH	Auxin response factor 5 OS=Arabidopsis thaliana GN=ARF5 PE=1 SV=3	0	0	0	11	15	7
PP386_ARATH	Pentatricopeptide repeat-containing protein At5g15340 mitochondrial OS=Arabidopsis thaliana GN=PCMP-H91 PE=2 SV=1	23	0	7	5	15	0
NOA1_ARATH	NO-associated protein 1 chloroplastic/mitochondrial OS=Arabidopsis thaliana GN=NOA1 PE=1 SV=1	15	29	0	19	15	0
H2AV3_ARATH	Probable histone H2A variant 3 OS=Arabidopsis thaliana GN=At1g52740 PE=1 SV=1	10	0	0	0	15	0
ETOL1_ARATH	ETO1-like protein 1 OS=Arabidopsis thaliana GN=EOL1 PE=1 SV=1	0	0	7	0	15	0
ASNS3_ARATH	Asparagine synthetase [glutamine-hydrolyzing] 3 OS=Arabidopsis thaliana GN=ASN3 PE=2 SV=1	0	0	0	28	15	0
MAOP2_ARATH	NADP-dependent malic enzyme 2 OS=Arabidopsis thaliana GN=NADP-ME2 PE=1 SV=1	0	0	0	18	15	0
CAND1_ARATH	Cullin-associated NEDD8-dissociated protein 1 OS=Arabidopsis thaliana GN=CAND1 PE=1 SV=1	0	0	0	0	15	0
CP20A_ARATH	Peptidyl-prolyl cis-trans isomerase CYP20-1 OS=Arabidopsis thaliana GN=CYP20-1 PE=1 SV=1	0	0	0	0	15	0
DRL3_ARATH	Probable disease resistance protein At1g15890 OS=Arabidopsis thaliana GN=At1g15890 PE=3 SV=2	0	0	0	0	15	0
ERF1Z_ARATH	Eukaryotic peptide chain release factor subunit 1-3 OS=Arabidopsis thaliana GN=ERF1-3 PE=1 SV=1	0	0	0	0	15	0
PMT8_ARATH	Probable methyltransferase PMT8 OS=Arabidopsis thaliana GN=At1g04430 PE=2 SV=1	0	0	0	0	15	0
C2GR2_ARATH	C2 and GRAM domain-containing protein At5g50170 OS=Arabidopsis thaliana GN=At5g50170 PE=2 SV=1	0	0	0	0	15	0
TPS06_ARATH	Terpenoid synthase 6 OS=Arabidopsis thaliana GN=TPS06 PE=2 SV=2	0	0	0	0	15	0
HMT2_ARATH	Homocysteine S-methyltransferase 2 OS=Arabidopsis thaliana GN=HMT-2 PE=1 SV=1	0	0	0	0	15	0
RBOHC_ARATH	Respiratory burst oxidase homolog protein C OS=Arabidopsis thaliana GN=RBOHC PE=2 SV=2	0	0	0	0	15	0
CLPR2_ARATH	ATP-dependent Clp protease proteolytic subunit-related protein 2 chloroplastic OS=Arabidopsis thaliana GN=CLPR2 PE=1 SV=1	26	24	14	0	14	58
PSA6A_ARATH	Proteasome subunit alpha type-6-A OS=Arabidopsis thaliana GN=PAA1 PE=1 SV=2	0	0	0	35	14	28
PCAP1_ARATH	Plasma membrane-associated cation-binding protein 1 OS=Arabidopsis thaliana GN=PCAP1 PE=1 SV=1	0	0	32	14	14	27
EPN1_ARATH	Clathrin interactor EPSIN 1 OS=Arabidopsis thaliana GN=EPSIN1 PE=1 SV=1	0	10	0	0	14	23
TPL_ARATH	Protein TOPLESS OS=Arabidopsis thaliana GN=TPL PE=1 SV=1	30	0	0	31	14	20
PSRP5_ARATH	50S ribosomal protein 5 chloroplastic OS=Arabidopsis thaliana GN=PSRP5 PE=1 SV=1	22	29	25	11	14	20
DRL21_ARATH	Putative disease resistance protein At3g14460 OS=Arabidopsis thaliana GN=At3g14460 PE=3 SV=1	0	0	0	0	14	18
RS29_ARATH	40S ribosomal protein S29 OS=Arabidopsis thaliana GN=RPS29A PE=3 SV=2	8	0	0	0	14	16
BGL38_ARATH	Myrosinase 1 OS=Arabidopsis thaliana GN=TGG1 PE=1 SV=1	0	0	16	64	14	16
NET3B_ARATH	Protein NETWORKED 3B OS=Arabidopsis thaliana GN=NET3B PE=1 SV=1	0	0	0	0	14	16
PSAO_ARATH	Photosystem I subunit O OS=Arabidopsis thaliana GN=PSAO PE=1 SV=1	0	0	0	0	14	15
PFPB2_ARATH	Pyrophosphate--fructose 6-phosphate 1-phosphotransferase subunit beta 2 OS=Arabidopsis thaliana GN=PFP-BETA2 PE=3 SV=1	0	10	0	0	14	12
ATX4_ARATH	Histone-lysine N-methyltransferase ATX4 OS=Arabidopsis thaliana GN=ATX4 PE=2 SV=3	0	0	7	0	14	10
RHON1_ARATH	Rho-N domain-containing protein 1 chloroplastic OS=Arabidopsis thaliana GN=RHON1 PE=1 SV=1	23	0	27	0	14	9
PP218_ARATH	Pentatricopeptide repeat-containing protein At3g07290 mitochondrial OS=Arabidopsis thaliana GN=At3g07290 PE=2 SV=1	0	0	0	0	14	9
CARA_ARATH	Carbamoyl-phosphate synthase small chain chloroplastic OS=Arabidopsis thaliana GN=CARA PE=1 SV=1	0	12	43	17	14	8
PMP22_ARATH	Peroxisomal membrane protein PMP22 OS=Arabidopsis thaliana GN=PMP22 PE=1 SV=1	0	0	0	0	14	7
FRO6_ARATH	Ferric reduction oxidase 6 OS=Arabidopsis thaliana GN=FRO6 PE=2 SV=1	12	0	17	16	14	0
HSP7N_ARATH	Heat shock 70 kDa protein 18 OS=Arabidopsis thaliana GN=HSP70-18 PE=2 SV=1	8	8	0	0	14	0
FTZ22_ARATH	Cell division protein FtsZ homolog 2-2 chloroplastic OS=Arabidopsis thaliana GN=FTSZ2-2 PE=1 SV=1	0	25	14	0	14	0
SPT52_ARATH	Putative transcription elongation factor SPT5 homolog 2 OS=Arabidopsis thaliana GN=At2g34210 PE=3 SV=2	0	14	11	0	14	0
Y4554_ARATH	Uncharacterized protein At4g15545 OS=Arabidopsis thaliana GN=At4g15545 PE=1 SV=1	0	8	0	0	14	0
H2A7_ARATH	Probable histone H2A.7 OS=Arabidopsis thaliana GN=At5g59870 PE=1 SV=1	0	0	13	10	14	0
CID10_ARATH	Polyadenylate-binding protein-interacting protein 10 OS=Arabidopsis thaliana GN=CID10 PE=2 SV=1	0	0	11	0	14	0
PP312_ARATH	Pentatricopeptide repeat-containing protein At4g14850 OS=Arabidopsis thaliana GN=LOI1 PE=1 SV=1	0	0	5	0	14	0
PAE10_ARATH	Pectin acetylesterase 10 OS=Arabidopsis thaliana GN=PAE10 PE=2 SV=1	0	0	0	17	14	0
VATE3_ARATH	V-type proton ATPase subunit E3 OS=Arabidopsis thaliana GN=VHA-E3 PE=2 SV=1	0	0	0	4	14	0
CRK5_ARATH	Cysteine-rich receptor-like protein kinase 5 OS=Arabidopsis thaliana GN=CRK5 PE=1 SV=1	0	0	0	0	14	0
DAR7_ARATH	Protein DA1-related 7 OS=Arabidopsis thaliana GN=DAR7 PE=2 SV=2	0	0	0	0	14	0
KSG8_ARATH	Shaggy-related protein kinase theta OS=Arabidopsis thaliana GN=ASK8 PE=2 SV=3	0	0	0	0	14	0
MCM2_ARATH	DNA replication licensing factor MCM2 OS=Arabidopsis thaliana GN=MCM2 PE=1 SV=1	0	0	0	0	14	0
NFYC1_ARATH	Nuclear transcription factor Y subunit C-1 OS=Arabidopsis thaliana GN=NFYC1 PE=1 SV=1	0	0	0	0	14	0
Y1661_ARATH	Putative G-type lectin S-receptor-like serine/threonine-protein kinase At1g61610 OS=Arabidopsis thaliana GN=At1g61610 PE=3 SV=1	0	0	0	0	14	0
DRL7_ARATH	Probable disease resistance protein At1g58390 OS=Arabidopsis thaliana GN=At1g58390 PE=2 SV=4	0	0	0	0	14	0
PP429_ARATH	Putative pentatricopeptide repeat-containing protein At5g52630 OS=Arabidopsis thaliana GN=PCMP-H52 PE=3 SV=1	0	0	0	0	14	0
FB163_ARATH	F-box protein At3g19470 OS=Arabidopsis thaliana GN=At3g19470 PE=2 SV=1	0	0	0	0	14	0
CNGC2_ARATH	Cyclic nucleotide-gated ion channel 2 OS=Arabidopsis thaliana GN=CNGC2 PE=1 SV=1	0	0	0	0	14	0
SIEL_ARATH	Protein SIEL OS=Arabidopsis thaliana GN=SIEL PE=1 SV=1	0	0	0	0	14	0
CRK42_ARATH	Cysteine-rich receptor-like protein kinase 42 OS=Arabidopsis thaliana GN=CRK42 PE=2 SV=1	0	0	0	0	14	0
ADT2_ARATH	ADPATP carrier protein 2 mitochondrial OS=Arabidopsis thaliana GN=AAC2 PE=2 SV=2	20	30	21	26	13	40
RB47A_ARATH	Polyadenylate-binding protein RBP47A OS=Arabidopsis thaliana GN=RBP47A PE=2 SV=1	8	0	0	0	13	24
6GPD3_ARATH	6-phosphogluconate dehydrogenase decarboxylating 3 OS=Arabidopsis thaliana GN=At3g02360 PE=2 SV=1	0	12	13	9	13	21
AAT2_ARATH	Aspartate aminotransferase cytoplasmic isozyme 1 OS=Arabidopsis thaliana GN=ASP2 PE=1 SV=2	0	0	0	21	13	16
SPP2_ARATH	Probable sucrose-phosphatase 2 OS=Arabidopsis thaliana GN=SPP2 PE=2 SV=2	22	0	16	0	13	15
BSL1_ARATH	Serine/threonine-protein phosphatase BSL1 OS=Arabidopsis thaliana GN=BSL1 PE=1 SV=2	10	0	15	0	13	13
PP2B7_ARATH	F-box protein PP2-B7 OS=Arabidopsis thaliana GN=PP2B7 PE=2 SV=1	7	10	11	18	13	11
TIP12_ARATH	Aquaporin TIP1-2 OS=Arabidopsis thaliana GN=TIP1-2 PE=1 SV=2	0	8	0	0	13	10
GCA3_ARATH	Gamma carbonic anhydrase 3 mitochondrial OS=Arabidopsis thaliana GN=GAMMACA3 PE=1 SV=1	15	0	22	0	13	8
OP161_ARATH	Outer envelope pore protein 16-1 chloroplastic OS=Arabidopsis thaliana GN=OEP161 PE=1 SV=1	0	0	0	0	13	8
RL32_ARATH	60S ribosomal protein L3-2 OS=Arabidopsis thaliana GN=ARP2 PE=2 SV=4	23	36	4	39	13	7
RHM2_ARATH	Trifunctional UDP-glucose 46-dehydratase/UDP-4-keto-6-deoxy-D-glucose 35-epimerase/UDP-4-keto-L-rhamnose-reductase RHM2 OS=Arabidopsis thaliana GN=RHM2 PE=1 SV=1	0	0	0	16	13	6
FB250_ARATH	F-box protein At5g03100 OS=Arabidopsis thaliana GN=At5g03100 PE=2 SV=1	0	4	0	0	13	5
ARFH_ARATH	Auxin response factor 8 OS=Arabidopsis thaliana GN=ARF8 PE=2 SV=2	0	0	0	0	13	3
RK29_ARATH	50S ribosomal protein L29 chloroplastic OS=Arabidopsis thaliana GN=RPL29 PE=1 SV=1	53	51	28	0	13	0
H3L5_ARATH	Histone H3-like 5 OS=Arabidopsis thaliana GN=At5g65350 PE=2 SV=3	18	8	7	12	13	0
ATG9_ARATH	Autophagy-related protein 9 OS=Arabidopsis thaliana GN=ATG9 PE=2 SV=1	15	0	9	0	13	0
ESD4_ARATH	Ubiquitin-like-specific protease ESD4 OS=Arabidopsis thaliana GN=ESD4 PE=1 SV=1	15	0	6	0	13	0
PEK15_ARATH	Proline-rich receptor-like protein kinase PERK15 OS=Arabidopsis thaliana GN=PERK15 PE=2 SV=1	14	0	0	0	13	0
XTH6_ARATH	Probable xyloglucan endotransglucosylase/hydrolase protein 6 OS=Arabidopsis thaliana GN=XTH6 PE=2 SV=2	13	21	0	25	13	0
GCN2_ARATH	Probable serine/threonine-protein kinase GCN2 OS=Arabidopsis thaliana GN=GCN2 PE=2 SV=2	12	0	0	0	13	0
RS143_ARATH	40S ribosomal protein S14-3 OS=Arabidopsis thaliana GN=RPS14C PE=2 SV=2	6	0	6	0	13	0
NDUB9_ARATH	NADH dehydrogenase [ubiquinone] 1 beta subcomplex subunit 9 OS=Arabidopsis thaliana GN=CIB22 PE=1 SV=1	0	0	8	8	13	0
BLH8_ARATH	BEL1-like homeodomain protein 8 OS=Arabidopsis thaliana GN=BLH8 PE=1 SV=1	0	0	2	0	13	0
ACA11_ARATH	Putative calcium-transporting ATPase 11 plasma membrane-type OS=Arabidopsis thaliana GN=ACA11 PE=1 SV=1	0	0	0	21	13	0
UBE12_ARATH	Ubiquitin-activating enzyme E1 2 OS=Arabidopsis thaliana GN=UBA2 PE=1 SV=1	0	0	0	12	13	0
C97B3_ARATH	Cytochrome P450 97B3 chloroplastic OS=Arabidopsis thaliana GN=CYP97B3 PE=2 SV=2	0	0	0	0	13	0
FRL1A_ARATH	FRIGIDA-like protein 1 OS=Arabidopsis thaliana GN=FRL1 PE=1 SV=1	0	0	0	0	13	0
NFYC3_ARATH	Nuclear transcription factor Y subunit C-3 OS=Arabidopsis thaliana GN=NFYC3 PE=2 SV=1	0	0	0	0	13	0
NTH2_ARATH	Endonuclease III homolog 2 chloroplastic OS=Arabidopsis thaliana GN=NTH2 PE=2 SV=1	0	0	0	0	13	0
PP406_ARATH	Pentatricopeptide repeat-containing protein At5g39680 OS=Arabidopsis thaliana GN=EMB2744 PE=1 SV=1	0	0	0	0	13	0
REML1_ARATH	B3 domain-containing protein REM-like 1 OS=Arabidopsis thaliana GN=At2g24690 PE=3 SV=2	0	0	0	0	13	0
SMU2_ARATH	Suppressor of mec-8 and unc-52 protein homolog 2 OS=Arabidopsis thaliana GN=SMU2 PE=1 SV=1	0	0	0	0	13	0
TCP15_ARATH	Transcription factor TCP15 OS=Arabidopsis thaliana GN=TCP15 PE=2 SV=1	0	0	0	0	13	0
WRK19_ARATH	Probable WRKY transcription factor 19 OS=Arabidopsis thaliana GN=WRKY19 PE=2 SV=1	0	0	0	0	13	0
PID_ARATH	Protein kinase PINOID OS=Arabidopsis thaliana GN=PID PE=1 SV=1	0	0	0	0	13	0
CID12_ARATH	Polyadenylate-binding protein-interacting protein 12 OS=Arabidopsis thaliana GN=CID12 PE=1 SV=1	0	0	0	0	13	0
HSL2_ARATH	LRR receptor-like serine/threonine-protein kinase HSL2 OS=Arabidopsis thaliana GN=HSL2 PE=2 SV=1	0	0	0	0	13	0
TPPII_ARATH	Tripeptidyl-peptidase 2 OS=Arabidopsis thaliana GN=TPP2 PE=1 SV=1	0	0	0	0	13	0
RH45_ARATH	DEAD-box ATP-dependent RNA helicase 45 OS=Arabidopsis thaliana GN=RH45 PE=3 SV=1	0	0	0	0	13	0
XTH15_ARATH	Xyloglucan endotransglucosylase/hydrolase protein 15 OS=Arabidopsis thaliana GN=XTH15 PE=1 SV=1	0	0	0	0	13	0
Y5360_ARATH	Putative BTB/POZ domain-containing protein At5g13600 OS=Arabidopsis thaliana GN=At5g13600 PE=3 SV=1	0	0	0	0	13	0
GYRBP_ARATH	DNA gyrase subunit B chloroplastic OS=Arabidopsis thaliana GN=GYRBC PE=2 SV=3	0	0	0	0	13	0
PUB9_ARATH	U-box domain-containing protein 9 OS=Arabidopsis thaliana GN=PUB9 PE=1 SV=1	0	0	0	0	13	0
ATG16_ARATH	Autophagy-related protein 16 OS=Arabidopsis thaliana GN=ATG16 PE=2 SV=1	0	0	0	0	13	0
SERB2_ARATH	Phosphoserine aminotransferase 2 chloroplastic OS=Arabidopsis thaliana GN=PSAT2 PE=1 SV=1	21	42	9	37	12	119
RL321_ARATH	60S ribosomal protein L32-1 OS=Arabidopsis thaliana GN=RPL32A PE=2 SV=2	74	72	108	29	12	55
STT7_ARATH	Serine/threonine-protein kinase STN7 chloroplastic OS=Arabidopsis thaliana GN=STN7 PE=1 SV=1	0	0	0	0	12	35
CPNB2_ARATH	Chaperonin 60 subunit beta 2 chloroplastic OS=Arabidopsis thaliana GN=CPN60B2 PE=1 SV=1	22	0	110	0	12	34
ASNS1_ARATH	Asparagine synthetase [glutamine-hydrolyzing] 1 OS=Arabidopsis thaliana GN=ASN1 PE=2 SV=2	0	0	0	2	12	26
TPR3_ARATH	Topless-related protein 3 OS=Arabidopsis thaliana GN=TPR3 PE=1 SV=1	0	3	0	0	12	25
CDC6A_ARATH	Cell division control protein 6 homolog OS=Arabidopsis thaliana GN=CDC6 PE=2 SV=2	0	0	0	0	12	19
C3H30_ARATH	Zinc finger CCCH domain-containing protein 30 OS=Arabidopsis thaliana GN=At2g41900 PE=1 SV=2	0	0	0	0	12	15
FB179_ARATH	Putative F-box protein At3g23260 OS=Arabidopsis thaliana GN=At3g23260 PE=2 SV=1	0	8	0	9	12	14
MES10_ARATH	Methylesterase 10 OS=Arabidopsis thaliana GN=MES10 PE=2 SV=1	0	0	12	10	12	14
Y5813_ARATH	BTB/POZ domain-containing protein At5g48130 OS=Arabidopsis thaliana GN=At5g48130 PE=2 SV=1	8	0	19	11	12	10
CSLAF_ARATH	Probable mannan synthase 15 OS=Arabidopsis thaliana GN=CSLA15 PE=3 SV=2	0	0	0	0	12	9
GDL17_ARATH	GDSL esterase/lipase At1g33811 OS=Arabidopsis thaliana GN=At1g33811 PE=2 SV=1	10	26	0	0	12	7
CPSF1_ARATH	Cleavage and polyadenylation specificity factor subunit 1 OS=Arabidopsis thaliana GN=CPSF160 PE=1 SV=2	0	0	0	0	12	4
M670_ARATH	Uncharacterized mitochondrial protein AtMg00670 OS=Arabidopsis thaliana GN=AtMg00670 PE=4 SV=1	19	5	18	8	12	0
DCUP2_ARATH	Uroporphyrinogen decarboxylase 2 chloroplastic OS=Arabidopsis thaliana GN=HEME2 PE=2 SV=1	16	14	0	21	12	0
BGAL2_ARATH	Beta-galactosidase 2 OS=Arabidopsis thaliana GN=BGAL2 PE=2 SV=2	16	0	0	0	12	0
ERF1Y_ARATH	Eukaryotic peptide chain release factor subunit 1-2 OS=Arabidopsis thaliana GN=ERF1-2 PE=1 SV=1	14	9	8	0	12	0
AGO10_ARATH	Protein argonaute 10 OS=Arabidopsis thaliana GN=AGO10 PE=2 SV=1	14	0	0	0	12	0
DRP3B_ARATH	Dynamin-related protein 3B OS=Arabidopsis thaliana GN=DRP3B PE=1 SV=2	0	29	0	0	12	0
REM10_ARATH	B3 domain-containing protein REM10 OS=Arabidopsis thaliana GN=REM10 PE=2 SV=1	0	0	19	0	12	0
CAMK5_ARATH	CDPK-related kinase 5 OS=Arabidopsis thaliana GN=CRK5 PE=2 SV=1	0	0	12	4	12	0
VRN2_ARATH	Polycomb group protein VERNALIZATION 2 OS=Arabidopsis thaliana GN=VRN2 PE=1 SV=2	0	0	8	0	12	0
BGAL6_ARATH	Beta-galactosidase 6 OS=Arabidopsis thaliana GN=BGAL6 PE=2 SV=1	0	0	0	0	12	0
GPAT2_ARATH	Probable glycerol-3-phosphate acyltransferase 2 OS=Arabidopsis thaliana GN=GPAT2 PE=2 SV=1	0	0	0	0	12	0
JAL24_ARATH	Jacalin-related lectin 24 OS=Arabidopsis thaliana GN=JAL24 PE=2 SV=2	0	0	0	0	12	0
NOL9_ARATH	Polynucleotide 5'-hydroxyl-kinase NOL9 OS=Arabidopsis thaliana GN=At5g11010 PE=2 SV=1	0	0	0	0	12	0
RQL3_ARATH	ATP-dependent DNA helicase Q-like 3 OS=Arabidopsis thaliana GN=RECQL3 PE=1 SV=1	0	0	0	0	12	0
GUX7_ARATH	Putative glucuronosyltransferase PGSIP7 OS=Arabidopsis thaliana GN=PGSIP7 PE=3 SV=1	0	0	0	0	12	0
YSL4_ARATH	Probable metal-nicotianamine transporter YSL4 OS=Arabidopsis thaliana GN=YSL4 PE=2 SV=1	0	0	0	0	12	0
ACP3_ARATH	Acyl carrier protein 3 chloroplastic OS=Arabidopsis thaliana GN=ACP3 PE=1 SV=2	0	0	0	0	12	0
C79B2_ARATH	Tryptophan N-monooxygenase 1 OS=Arabidopsis thaliana GN=CYP79B2 PE=1 SV=2	0	0	0	0	12	0
U496D_ARATH	UPF0496 protein At3g28290 OS=Arabidopsis thaliana GN=At3g28290 PE=2 SV=1	0	0	0	0	12	0
MED28_ARATH	Mediator of RNA polymerase II transcription subunit 28 OS=Arabidopsis thaliana GN=MED28 PE=1 SV=1	0	0	0	0	12	0
CAPP1_ARATH	Phosphoenolpyruvate carboxylase 1 OS=Arabidopsis thaliana GN=PPC1 PE=1 SV=1	0	0	0	0	12	0
PLDG1_ARATH	Phospholipase D gamma 1 OS=Arabidopsis thaliana GN=PLDGAMMA1 PE=1 SV=1	29	62	38	30	11	35
NDHH_ARATH	NAD(P)H-quinone oxidoreductase subunit H chloroplastic OS=Arabidopsis thaliana GN=ndhH PE=1 SV=1	0	0	5	6	11	35
ACA9_ARATH	Calcium-transporting ATPase 9 plasma membrane-type OS=Arabidopsis thaliana GN=ACA9 PE=2 SV=2	28	23	0	15	11	23
RK14_ARATH	50S ribosomal protein L14 chloroplastic OS=Arabidopsis thaliana GN=rpl14 PE=3 SV=1	0	17	10	17	11	23
CNIF1_ARATH	Cysteine desulfurase 1 chloroplastic OS=Arabidopsis thaliana GN=NFS2 PE=1 SV=1	0	0	0	0	11	19
TCP14_ARATH	Transcription factor TCP14 OS=Arabidopsis thaliana GN=TCP14 PE=1 SV=1	15	10	9	0	11	17
PSAL_ARATH	Photosystem I reaction center subunit XI chloroplastic OS=Arabidopsis thaliana GN=PSAL PE=1 SV=2	8	10	13	14	11	14
RK11_ARATH	50S ribosomal protein L11 chloroplastic OS=Arabidopsis thaliana GN=RPL11 PE=2 SV=1	0	55	29	24	11	14
ISPF_ARATH	2-C-methyl-D-erythritol 24-cyclodiphosphate synthase chloroplastic OS=Arabidopsis thaliana GN=ISPF PE=1 SV=1	0	0	11	8	11	14
2ABA_ARATH	Serine/threonine protein phosphatase 2A 55 kDa regulatory subunit B alpha isoform OS=Arabidopsis thaliana GN=PP2AB1 PE=1 SV=2	0	0	10	0	11	13
SDHB1_ARATH	Succinate dehydrogenase [ubiquinone] iron-sulfur subunit 1 mitochondrial OS=Arabidopsis thaliana GN=SDH2-1 PE=1 SV=2	7	9	8	0	11	12
RS161_ARATH	40S ribosomal protein S16-1 OS=Arabidopsis thaliana GN=RPS16A PE=2 SV=1	0	0	11	0	11	12
DEGP2_ARATH	Protease Do-like 2 chloroplastic OS=Arabidopsis thaliana GN=DEGP2 PE=1 SV=2	18	10	22	19	11	10
FB86_ARATH	Putative F-box protein At1g70970 OS=Arabidopsis thaliana GN=At1g70970 PE=4 SV=1	7	6	6	0	11	10
TCP7_ARATH	Transcription factor TCP7 OS=Arabidopsis thaliana GN=TCP7 PE=2 SV=1	0	19	14	0	11	10
IQM5_ARATH	IQ domain-containing protein IQM5 OS=Arabidopsis thaliana GN=IQM5 PE=2 SV=1	0	17	0	0	11	10
CID6_ARATH	Polyadenylate-binding protein-interacting protein 6 OS=Arabidopsis thaliana GN=CID6 PE=2 SV=1	10	24	7	0	11	8
RL131_ARATH	60S ribosomal protein L13-1 OS=Arabidopsis thaliana GN=RPL13B PE=1 SV=1	6	70	13	26	11	8
PTBP1_ARATH	Polypyrimidine tract-binding protein homolog 1 OS=Arabidopsis thaliana GN=PTB PE=1 SV=1	11	7	0	10	11	7
C7A15_ARATH	Cytochrome P450 72A15 OS=Arabidopsis thaliana GN=CYP72A15 PE=2 SV=1	0	0	0	7	11	5
MD37C_ARATH	Probable mediator of RNA polymerase II transcription subunit 37c OS=Arabidopsis thaliana GN=MED37C PE=1 SV=1	13	13	87	5	11	3
AB25B_ARATH	ABC transporter B family member 25 mitochondrial OS=Arabidopsis thaliana GN=ABCB25 PE=1 SV=1	14	23	5	0	11	0
DRL4_ARATH	Putative disease resistance protein At1g50180 OS=Arabidopsis thaliana GN=At1g50180 PE=3 SV=2	0	0	12	0	11	0
CYP37_ARATH	Peptidyl-prolyl cis-trans isomerase CYP37 chloroplastic OS=Arabidopsis thaliana GN=CYP37 PE=1 SV=3	0	0	4	0	11	0
AGL18_ARATH	Agamous-like MADS-box protein AGL18 OS=Arabidopsis thaliana GN=AGL18 PE=2 SV=1	0	0	0	0	11	0
DRM2_ARATH	DNA (cytosine-5)-methyltransferase DRM2 OS=Arabidopsis thaliana GN=DRM2 PE=1 SV=1	0	0	0	0	11	0
GAE5_ARATH	UDP-glucuronate 4-epimerase 5 OS=Arabidopsis thaliana GN=GAE5 PE=2 SV=1	0	0	0	0	11	0
M2K2_ARATH	Mitogen-activated protein kinase kinase 2 OS=Arabidopsis thaliana GN=MKK2 PE=1 SV=2	0	0	0	0	11	0
SPZ1_ARATH	Serpin-Z1 OS=Arabidopsis thaliana GN=At1g64030 PE=2 SV=2	0	0	0	0	11	0
SUOX_ARATH	Sulfite oxidase OS=Arabidopsis thaliana GN=SOX PE=1 SV=1	0	0	0	0	11	0
TPS29_ARATH	Terpenoid synthase 29 OS=Arabidopsis thaliana GN=TPS29 PE=2 SV=2	0	0	0	0	11	0
CAP8_ARATH	Putative clathrin assembly protein At2g01600 OS=Arabidopsis thaliana GN=At2g01600 PE=2 SV=2	0	0	0	0	11	0
GSTT2_ARATH	Glutathione S-transferase T2 OS=Arabidopsis thaliana GN=GSTT2 PE=2 SV=1	0	0	0	0	11	0
RHF2A_ARATH	E3 ubiquitin-protein ligase RHF2A OS=Arabidopsis thaliana GN=RHF2A PE=2 SV=1	0	0	0	0	11	0
CHX16_ARATH	Cation/H(+) antiporter 16 OS=Arabidopsis thaliana GN=CHX16 PE=2 SV=1	0	0	0	0	11	0
Y5279_ARATH	DUF21 domain-containing protein At5g52790 OS=Arabidopsis thaliana GN=CBSDUF5 PE=2 SV=2	0	0	0	0	11	0
FB180_ARATH	Putative F-box protein At3g23420 OS=Arabidopsis thaliana GN=At3g23420 PE=3 SV=1	0	0	0	0	11	0
MLP43_ARATH	MLP-like protein 43 OS=Arabidopsis thaliana GN=MLP43 PE=1 SV=1	0	0	0	0	11	0
PS6AB_ARATH	26S protease regulatory subunit 6A homolog B OS=Arabidopsis thaliana GN=RPT5B PE=1 SV=3	0	13	0	6	10	36
UBP1A_ARATH	Oligouridylate-binding protein 1A OS=Arabidopsis thaliana GN=UBP1A PE=1 SV=1	25	41	26	0	10	23
AB4C_ARATH	ABC transporter C family member 4 OS=Arabidopsis thaliana GN=ABCC4 PE=2 SV=2	0	0	21	0	10	23
RK121_ARATH	50S ribosomal protein L12-1 chloroplastic OS=Arabidopsis thaliana GN=RPL12A PE=2 SV=1	11	14	0	14	10	22
PP440_ARATH	Pentatricopeptide repeat-containing protein At5g61400 OS=Arabidopsis thaliana GN=At5g61400 PE=2 SV=1	17	12	10	0	10	17
UBQ8_ARATH	Polyubiquitin 8 OS=Arabidopsis thaliana GN=UBQ8 PE=3 SV=1	15	21	17	12	10	17
U71C2_ARATH	UDP-glycosyltransferase 71C2 OS=Arabidopsis thaliana GN=UGT71C2 PE=1 SV=1	7	7	12	0	10	16
MTHR1_ARATH	Methylenetetrahydrofolate reductase 1 OS=Arabidopsis thaliana GN=MTHFR1 PE=1 SV=1	14	51	45	30	10	14
PSBE_ARATH	Cytochrome b559 subunit alpha OS=Arabidopsis thaliana GN=psbE PE=1 SV=4	9	16	9	13	10	11
RS52_ARATH	40S ribosomal protein S5-2 OS=Arabidopsis thaliana GN=RPS5B PE=1 SV=2	10	10	9	10	10	10
BGAL7_ARATH	Beta-galactosidase 7 OS=Arabidopsis thaliana GN=BGAL7 PE=2 SV=2	0	0	4	7	10	9
Y4449_ARATH	FHA domain-containing protein At4g14490 OS=Arabidopsis thaliana GN=At4g14490 PE=1 SV=1	16	32	0	12	10	8
PPR66_ARATH	Pentatricopeptide repeat-containing protein At1g31790 OS=Arabidopsis thaliana GN=PCMP-A1 PE=2 SV=1	9	0	0	8	10	7
CSCLD_ARATH	CSC1-like protein ERD4 OS=Arabidopsis thaliana GN=ERD4 PE=2 SV=1	0	16	7	0	10	7
PP188_ARATH	Pentatricopeptide repeat-containing protein At2g36730 OS=Arabidopsis thaliana GN=PCMP-E44 PE=3 SV=1	0	0	11	0	10	6
RAGP1_ARATH	RAN GTPase-activating protein 1 OS=Arabidopsis thaliana GN=RANGAP1 PE=1 SV=1	6	12	19	16	10	3
RRS1_ARATH	Ribosome biogenesis regulatory protein homolog OS=Arabidopsis thaliana GN=At2g37990 PE=2 SV=2	16	0	0	0	10	0
FTSH8_ARATH	ATP-dependent zinc metalloprotease FTSH 8 chloroplastic OS=Arabidopsis thaliana GN=FTSH8 PE=1 SV=1	8	0	0	0	10	0
LEUNG_ARATH	Transcriptional corepressor LEUNIG OS=Arabidopsis thaliana GN=LUG PE=1 SV=2	0	15	0	0	10	0
NDBAB_ARATH	NADH dehydrogenase [ubiquinone] 1 beta subcomplex subunit 10-B OS=Arabidopsis thaliana GN=At3g18410 PE=2 SV=1	0	0	36	0	10	0
PEL2_ARATH	Protein PELOTA 2 OS=Arabidopsis thaliana GN=PEL2 PE=3 SV=1	0	0	10	0	10	0
AEE19_ARATH	Putative acyl-activating enzyme 19 OS=Arabidopsis thaliana GN=At5g35930 PE=2 SV=1	0	0	8	0	10	0
PPR76_ARATH	Pentatricopeptide repeat-containing protein At1g51965 mitochondrial OS=Arabidopsis thaliana GN=At1g51965 PE=2 SV=1	0	0	7	0	10	0
MPPA1_ARATH	Probable mitochondrial-processing peptidase subunit alpha-1 OS=Arabidopsis thaliana GN=At1g51980 PE=2 SV=1	0	0	0	15	10	0
C83B1_ARATH	Cytochrome P450 83B1 OS=Arabidopsis thaliana GN=CYP83B1 PE=1 SV=1	0	0	0	0	10	0
CCT14_ARATH	Cyclin-T1-4 OS=Arabidopsis thaliana GN=CYCT1-4 PE=1 SV=1	0	0	0	0	10	0
DRL32_ARATH	Probable disease resistance protein At5g43730 OS=Arabidopsis thaliana GN=At5g43730 PE=2 SV=1	0	0	0	0	10	0
PUM13_ARATH	Putative pumilio homolog 13 OS=Arabidopsis thaliana GN=APUM13 PE=3 SV=1	0	0	0	0	10	0
RK36_ARATH	50S ribosomal protein L36 chloroplastic OS=Arabidopsis thaliana GN=rpl36 PE=3 SV=1	0	0	0	0	10	0
SY112_ARATH	Syntaxin-112 OS=Arabidopsis thaliana GN=SYP112 PE=2 SV=2	0	0	0	0	10	0
TPS18_ARATH	Terpenoid synthase 18 OS=Arabidopsis thaliana GN=TPS18 PE=2 SV=1	0	0	0	0	10	0
Y5102_ARATH	Serine/threonine-protein kinase At5g01020 OS=Arabidopsis thaliana GN=At5g01020 PE=1 SV=1	0	0	0	0	10	0
MLO2_ARATH	MLO-like protein 2 OS=Arabidopsis thaliana GN=MLO2 PE=1 SV=1	0	0	0	0	10	0
Y2104_ARATH	Uncharacterized methyltransferase At2g41040 chloroplastic OS=Arabidopsis thaliana GN=At2g41040 PE=2 SV=1	0	0	0	0	10	0
TIR_ARATH	Toll/interleukin-1 receptor-like protein OS=Arabidopsis thaliana GN=TIR PE=1 SV=1	0	0	0	0	10	0
GCAL2_ARATH	Gamma carbonic anhydrase-like 2 mitochondrial OS=Arabidopsis thaliana GN=GAMMACAL2 PE=1 SV=1	0	0	0	0	10	0
COX6A_ARATH	Cytochrome c oxidase subunit 6a mitochondrial OS=Arabidopsis thaliana GN=COX6A PE=2 SV=1	0	0	0	0	10	0
U83A1_ARATH	UDP-glycosyltransferase 83A1 OS=Arabidopsis thaliana GN=UGT83A1 PE=2 SV=1	0	0	0	0	10	0
R27A2_ARATH	60S ribosomal protein L27a-2 OS=Arabidopsis thaliana GN=RPL27AB PE=2 SV=1	21	8	61	8	9	50
PLDG2_ARATH	Phospholipase D gamma 2 OS=Arabidopsis thaliana GN=PLDGAMMA2 PE=1 SV=3	26	12	23	0	9	25
CSLD1_ARATH	Cellulose synthase-like protein D1 OS=Arabidopsis thaliana GN=CSLD1 PE=2 SV=1	0	0	0	0	9	19
APS3_ARATH	ATP-sulfurylase 3 chloroplastic OS=Arabidopsis thaliana GN=APS3 PE=1 SV=1	5	51	0	13	9	18
SYSC_ARATH	Serine--tRNA ligase cytoplasmic OS=Arabidopsis thaliana GN=At5g27470 PE=2 SV=1	18	15	0	0	9	15
ANXD4_ARATH	Annexin D4 OS=Arabidopsis thaliana GN=ANN4 PE=2 SV=1	10	0	0	10	9	15
PHF5A_ARATH	PHD finger-like domain-containing protein 5A OS=Arabidopsis thaliana GN=At2g30000 PE=3 SV=1	0	0	0	0	9	14
KPRS5_ARATH	Ribose-phosphate pyrophosphokinase 5 chloroplastic OS=Arabidopsis thaliana GN=PRS5 PE=2 SV=2	13	11	0	8	9	12
NDUS3_ARATH	NADH dehydrogenase [ubiquinone] iron-sulfur protein 3 OS=Arabidopsis thaliana GN=NAD9 PE=2 SV=2	10	7	10	21	9	9
CP29A_ARATH	29 kDa ribonucleoprotein chloroplastic OS=Arabidopsis thaliana GN=CP29A PE=2 SV=2	11	9	9	0	9	8
BH057_ARATH	Transcription factor bHLH57 OS=Arabidopsis thaliana GN=BHLH57 PE=2 SV=1	5	0	5	5	9	8
ODB2_ARATH	Lipoamide acyltransferase component of branched-chain alpha-keto acid dehydrogenase complex mitochondrial OS=Arabidopsis thaliana GN=BCE2 PE=1 SV=1	4	4	8	0	9	8
C3H53_ARATH	Zinc finger CCCH domain-containing protein 53 OS=Arabidopsis thaliana GN=At5g07060 PE=2 SV=1	0	7	11	0	9	5
ALE2_ARATH	Receptor-like serine/threonine-protein kinase ALE2 OS=Arabidopsis thaliana GN=ALE2 PE=1 SV=1	0	0	0	13	9	5
PSAK_ARATH	Photosystem I reaction center subunit psaK chloroplastic OS=Arabidopsis thaliana GN=PSAK PE=2 SV=2	5	6	6	12	9	4
M1180_ARATH	Uncharacterized mitochondrial protein AtMg01180 OS=Arabidopsis thaliana GN=AtMg01180 PE=4 SV=1	0	7	0	0	9	4
DCP5L_ARATH	Decapping 5-like protein OS=Arabidopsis thaliana GN=DCP5-L PE=2 SV=1	20	0	0	0	9	0
NDK1_ARATH	Nucleoside diphosphate kinase 1 OS=Arabidopsis thaliana GN=NDK1 PE=1 SV=1	10	20	11	0	9	0
FBL69_ARATH	F-box/LRR-repeat protein At3g60040 OS=Arabidopsis thaliana GN=At3g60040 PE=2 SV=1	7	0	0	0	9	0
PPI3A_ARATH	Proton pump-interactor 3A OS=Arabidopsis thaliana GN=PPI3A PE=3 SV=1	7	0	0	0	9	0
NLTP5_ARATH	Non-specific lipid-transfer protein 5 OS=Arabidopsis thaliana GN=LTP5 PE=1 SV=1	5	0	6	0	9	0
IDH4_ARATH	Putative isocitrate dehydrogenase [NAD] subunit-like 4 OS=Arabidopsis thaliana GN=IDH4 PE=5 SV=1	3	0	0	0	9	0
F16P1_ARATH	Fructose-16-bisphosphatase chloroplastic OS=Arabidopsis thaliana GN=FBP PE=1 SV=2	0	35	12	26	9	0
LOR15_ARATH	Protein LURP-one-related 15 OS=Arabidopsis thaliana GN=At5g01750 PE=1 SV=1	0	12	0	0	9	0
IQD14_ARATH	Protein IQ-DOMAIN 14 OS=Arabidopsis thaliana GN=IQD14 PE=1 SV=1	0	10	0	0	9	0
RS251_ARATH	40S ribosomal protein S25-1 OS=Arabidopsis thaliana GN=RPS25A PE=3 SV=3	0	8	0	14	9	0
LSM1A_ARATH	Sm-like protein LSM1A OS=Arabidopsis thaliana GN=LSM1A PE=1 SV=1	0	5	0	0	9	0
DAPF_ARATH	Diaminopimelate epimerase chloroplastic OS=Arabidopsis thaliana GN=DAPF PE=1 SV=1	0	4	0	0	9	0
MYTM2_ARATH	Phosphatidylinositol-3-phosphatase myotubularin-2 OS=Arabidopsis thaliana GN=MTM2 PE=1 SV=1	0	0	8	5	9	0
H2AXA_ARATH	Probable histone H2AXa OS=Arabidopsis thaliana GN=At1g08880 PE=1 SV=1	0	0	6	0	9	0
GSTFA_ARATH	Glutathione S-transferase F10 OS=Arabidopsis thaliana GN=GSTF10 PE=1 SV=3	0	0	0	14	9	0
CLPB2_ARATH	Putative chaperone protein ClpB2 chloroplastic OS=Arabidopsis thaliana GN=CLPB2 PE=3 SV=1	0	0	0	9	9	0
ERF1X_ARATH	Eukaryotic peptide chain release factor subunit 1-1 OS=Arabidopsis thaliana GN=ERF1-1 PE=1 SV=2	0	0	0	7	9	0
6PGL2_ARATH	Probable 6-phosphogluconolactonase 2 OS=Arabidopsis thaliana GN=At3g49360 PE=2 SV=2	0	0	0	0	9	0
ARR17_ARATH	Two-component response regulator ARR17 OS=Arabidopsis thaliana GN=ARR17 PE=2 SV=1	0	0	0	0	9	0
BH090_ARATH	Transcription factor bHLH90 OS=Arabidopsis thaliana GN=BHLH90 PE=2 SV=1	0	0	0	0	9	0
DRL33_ARATH	Probable disease resistance protein At5g43740 OS=Arabidopsis thaliana GN=At5g43740 PE=2 SV=1	0	0	0	0	9	0
PSME4_ARATH	Proteasome activator subunit 4 OS=Arabidopsis thaliana GN=PA200 PE=2 SV=2	0	0	0	0	9	0
TRXH2_ARATH	Thioredoxin H2 OS=Arabidopsis thaliana GN=TRX2 PE=2 SV=2	0	0	0	0	9	0
VPS33_ARATH	Vacuolar protein-sorting-associated protein 33 homolog OS=Arabidopsis thaliana GN=VPS33 PE=1 SV=1	0	0	0	0	9	0
VAP41_ARATH	Vesicle-associated protein 4-1 OS=Arabidopsis thaliana GN=PVA41 PE=2 SV=1	0	0	0	0	9	0
FACR4_ARATH	Probable fatty acyl-CoA reductase 4 OS=Arabidopsis thaliana GN=FAR4 PE=2 SV=1	0	0	0	0	9	0
ARI11_ARATH	Probable E3 ubiquitin-protein ligase ARI11 OS=Arabidopsis thaliana GN=ARI11 PE=2 SV=1	0	0	0	0	9	0
Y1960_ARATH	Probable serine/threonine-protein kinase At1g09600 OS=Arabidopsis thaliana GN=At1g09600 PE=3 SV=1	0	0	0	0	9	0
SPT42_ARATH	Transcription elongation factor SPT4 homolog 2 OS=Arabidopsis thaliana GN=At5g63670 PE=2 SV=1	0	0	0	0	9	0
AK2_ARATH	Aspartokinase 2 chloroplastic OS=Arabidopsis thaliana GN=AK2 PE=1 SV=2	0	0	0	0	9	0
NFYBA_ARATH	Nuclear transcription factor Y subunit B-10 OS=Arabidopsis thaliana GN=NFYB10 PE=2 SV=1	0	0	0	0	9	0
H2A5_ARATH	Probable histone H2A.5 OS=Arabidopsis thaliana GN=At5g27670 PE=1 SV=1	0	0	0	0	9	0
RH25_ARATH	DEAD-box ATP-dependent RNA helicase 25 OS=Arabidopsis thaliana GN=RH25 PE=2 SV=2	0	0	0	0	9	0
GCA2_ARATH	Gamma carbonic anhydrase 2 mitochondrial OS=Arabidopsis thaliana GN=GAMMACA2 PE=1 SV=1	0	0	0	0	9	0
RL142_ARATH	60S ribosomal protein L14-2 OS=Arabidopsis thaliana GN=RPL14B PE=2 SV=1	33	64	95	26	8	70
RS142_ARATH	40S ribosomal protein S14-2 OS=Arabidopsis thaliana GN=RPS14B PE=1 SV=1	13	5	7	53	8	55
PRX2F_ARATH	Peroxiredoxin-2F mitochondrial OS=Arabidopsis thaliana GN=PRXIIF PE=1 SV=2	0	25	5	68	8	44
CLPR4_ARATH	ATP-dependent Clp protease proteolytic subunit-related protein 4 chloroplastic OS=Arabidopsis thaliana GN=CLPR4 PE=1 SV=1	22	23	22	19	8	36
NDHN_ARATH	NAD(P)H-quinone oxidoreductase subunit N chloroplastic OS=Arabidopsis thaliana GN=ndhN PE=2 SV=1	10	0	28	26	8	30
TIC55_ARATH	Protein TIC 55 chloroplastic OS=Arabidopsis thaliana GN=TIC55 PE=1 SV=1	0	0	7	0	8	28
B3GTH_ARATH	Probable beta-13-galactosyltransferase 17 OS=Arabidopsis thaliana GN=B3GALT17 PE=2 SV=2	17	0	0	14	8	15
NDUV2_ARATH	NADH dehydrogenase [ubiquinone] flavoprotein 2 mitochondrial OS=Arabidopsis thaliana GN=At4g02580 PE=2 SV=3	12	0	0	13	8	15
R13A4_ARATH	60S ribosomal protein L13a-4 OS=Arabidopsis thaliana GN=RPL13AD PE=2 SV=1	32	22	23	3	8	10
Y2027_ARATH	Inactive receptor-like serine/threonine-protein kinase At2g40270 OS=Arabidopsis thaliana GN=At2g40270 PE=2 SV=2	0	0	0	0	8	9
TBB9_ARATH	Tubulin beta-9 chain OS=Arabidopsis thaliana GN=TUBB9 PE=1 SV=1	3	0	6	0	8	8
RS82_ARATH	40S ribosomal protein S8-2 OS=Arabidopsis thaliana GN=RPS8B PE=2 SV=1	29	0	0	0	8	7
DHSO_ARATH	Sorbitol dehydrogenase OS=Arabidopsis thaliana GN=SDH PE=1 SV=1	0	0	12	0	8	7
ATPG2_ARATH	ATP synthase gamma chain 2 chloroplastic OS=Arabidopsis thaliana GN=ATPC2 PE=2 SV=1	4	6	7	2	8	6
H2AV2_ARATH	Probable histone H2A variant 2 OS=Arabidopsis thaliana GN=At2g38810 PE=2 SV=1	21	0	0	3	8	0
BUB31_ARATH	Mitotic checkpoint protein BUB3.1 OS=Arabidopsis thaliana GN=BUB3.1 PE=1 SV=1	13	0	0	0	8	0
HEM3_ARATH	Porphobilinogen deaminase chloroplastic OS=Arabidopsis thaliana GN=HEMC PE=1 SV=1	12	0	0	13	8	0
PAE2_ARATH	Pectin acetylesterase 2 OS=Arabidopsis thaliana GN=PAE2 PE=2 SV=1	10	0	0	0	8	0
H3L3_ARATH	Histone H3-like 3 OS=Arabidopsis thaliana GN=At1g75600 PE=2 SV=3	2	12	9	0	8	0
PSBO1_ARATH	Oxygen-evolving enhancer protein 1-1 chloroplastic OS=Arabidopsis thaliana GN=PSBO1 PE=1 SV=2	0	56	41	0	8	0
CISY3_ARATH	Citrate synthase 3 peroxisomal OS=Arabidopsis thaliana GN=CSY3 PE=2 SV=1	0	0	21	0	8	0
PP124_ARATH	Pentatricopeptide repeat-containing protein At1g74850 chloroplastic OS=Arabidopsis thaliana GN=PTAC2 PE=2 SV=1	0	0	3	0	8	0
ARR22_ARATH	Two-component response regulator ARR22 OS=Arabidopsis thaliana GN=ARR22 PE=2 SV=1	0	0	0	0	8	0
PMTC_ARATH	Probable methyltransferase PMT12 OS=Arabidopsis thaliana GN=At5g06050 PE=2 SV=1	0	0	0	0	8	0
QKIL2_ARATH	KH domain-containing protein At5g56140 OS=Arabidopsis thaliana GN=At5g56140 PE=2 SV=1	0	0	0	0	8	0
UBL5_ARATH	Ubiquitin-like protein 5 OS=Arabidopsis thaliana GN=UBL5 PE=3 SV=1	0	0	0	0	8	0
Y4318_ARATH	Uncharacterized protein At4g30180 OS=Arabidopsis thaliana GN=At4g30180 PE=2 SV=1	0	0	0	0	8	0
VP35B_ARATH	Vacuolar protein sorting-associated protein 35B OS=Arabidopsis thaliana GN=VPS35B PE=1 SV=1	0	0	0	0	8	0
QKIL3_ARATH	KH domain-containing protein At2g38610 OS=Arabidopsis thaliana GN=At2g38610 PE=1 SV=1	0	0	0	0	8	0
AP1G1_ARATH	AP-1 complex subunit gamma-1 OS=Arabidopsis thaliana GN=GAMMA-ADR PE=1 SV=1	0	0	0	0	8	0
PEAM1_ARATH	Phosphoethanolamine N-methyltransferase 1 OS=Arabidopsis thaliana GN=NMT1 PE=1 SV=1	0	0	0	0	8	0
BCA4_ARATH	Beta carbonic anhydrase 4 OS=Arabidopsis thaliana GN=BCA4 PE=1 SV=1	0	0	0	0	8	0
STR8_ARATH	Rhodanese-like domain-containing protein 8 chloroplastic OS=Arabidopsis thaliana GN=STR8 PE=2 SV=1	0	0	0	0	8	0
ATH1_ARATH	Homeobox protein ATH1 OS=Arabidopsis thaliana GN=ATH1 PE=1 SV=1	0	0	0	0	8	0
PFKA1_ARATH	ATP-dependent 6-phosphofructokinase 1 OS=Arabidopsis thaliana GN=PFK1 PE=1 SV=1	0	0	0	0	7	30
BGAL4_ARATH	Beta-galactosidase 4 OS=Arabidopsis thaliana GN=BGAL4 PE=1 SV=1	14	22	29	26	7	29
SNF4_ARATH	Sucrose nonfermenting 4-like protein OS=Arabidopsis thaliana GN=SNF4 PE=1 SV=1	0	0	0	12	7	25
R10A1_ARATH	60S ribosomal protein L10a-1 OS=Arabidopsis thaliana GN=RPL10AA PE=1 SV=1	4	0	6	0	7	15
E70B1_ARATH	Exocyst complex component EXO70B1 OS=Arabidopsis thaliana GN=EXO70B1 PE=1 SV=1	0	0	0	0	7	13
HT1_ARATH	Serine/threonine-protein kinase HT1 OS=Arabidopsis thaliana GN=HT1 PE=1 SV=1	0	0	0	0	7	11
CLC2_ARATH	Clathrin light chain 2 OS=Arabidopsis thaliana GN=CLC2 PE=1 SV=1	7	0	7	0	7	8
RS30_ARATH	40S ribosomal protein S30 OS=Arabidopsis thaliana GN=RPS30A PE=3 SV=3	6	7	13	0	7	8
RL74_ARATH	60S ribosomal protein L7-4 OS=Arabidopsis thaliana GN=RPL7D PE=2 SV=1	47	87	16	43	7	7
NAC4_ARATH	NAC domain-containing protein 4 OS=Arabidopsis thaliana GN=NAC004 PE=2 SV=2	8	0	9	0	7	7
CYSKM_ARATH	Cysteine synthase mitochondrial OS=Arabidopsis thaliana GN=OASC PE=1 SV=3	6	0	5	20	7	7
Y4331_ARATH	Uncharacterized protein At4g33100 OS=Arabidopsis thaliana GN=At4g33100 PE=3 SV=1	0	0	0	0	7	7
PSAG_ARATH	Photosystem I reaction center subunit V chloroplastic OS=Arabidopsis thaliana GN=PSAG PE=2 SV=1	5	5	0	6	7	6
PABN3_ARATH	Polyadenylate-binding protein 3 OS=Arabidopsis thaliana GN=PABN3 PE=1 SV=1	64	0	0	0	7	0
RL211_ARATH	60S ribosomal protein L21-1 OS=Arabidopsis thaliana GN=RPL21A PE=2 SV=2	39	45	45	20	7	0
UBP1C_ARATH	Oligouridylate-binding protein 1C OS=Arabidopsis thaliana GN=UBP1C PE=1 SV=1	31	0	0	0	7	0
HS904_ARATH	Heat shock protein 90-4 OS=Arabidopsis thaliana GN=HSP90-4 PE=1 SV=1	21	0	0	51	7	0
RS281_ARATH	40S ribosomal protein S28-1 OS=Arabidopsis thaliana GN=RPS28A PE=3 SV=1	15	0	8	0	7	0
PSAC_ARATH	Photosystem I iron-sulfur center OS=Arabidopsis thaliana GN=psaC PE=3 SV=2	13	14	6	12	7	0
AHL1_ARATH	AT-hook motif nuclear-localized protein 1 OS=Arabidopsis thaliana GN=AHL1 PE=1 SV=1	12	0	0	0	7	0
EXOL2_ARATH	Protein EXORDIUM-like 2 OS=Arabidopsis thaliana GN=EXL2 PE=2 SV=1	0	7	0	0	7	0
MAM2_ARATH	Methylthioalkylmalate synthase 2 chloroplastic OS=Arabidopsis thaliana GN=MAM2 PE=2 SV=1	0	7	0	0	7	0
LECT6_ARATH	Lectin-like protein At5g03350 OS=Arabidopsis thaliana GN=At5g03350 PE=1 SV=1	0	0	15	15	7	0
E138_ARATH	Glucan endo-13-beta-glucosidase 8 OS=Arabidopsis thaliana GN=At1g64760 PE=1 SV=2	0	0	6	3	7	0
CDKE1_ARATH	Cyclin-dependent kinase E-1 OS=Arabidopsis thaliana GN=CDKE-1 PE=1 SV=2	0	0	4	0	7	0
PME48_ARATH	Probable pectinesterase 48 OS=Arabidopsis thaliana GN=PME48 PE=2 SV=2	0	0	0	4	7	0
BGL15_ARATH	Beta-glucosidase 15 OS=Arabidopsis thaliana GN=BGLU15 PE=1 SV=1	0	0	0	0	7	0
CNG20_ARATH	Probable cyclic nucleotide-gated ion channel 20 chloroplastic OS=Arabidopsis thaliana GN=CNGC20 PE=2 SV=1	0	0	0	0	7	0
FB313_ARATH	Probable F-box protein At1g27490 OS=Arabidopsis thaliana GN=At1g27490 PE=2 SV=1	0	0	0	0	7	0
LSG11_ARATH	GTPase LSG1-1 OS=Arabidopsis thaliana GN=LSG1-1 PE=1 SV=1	0	0	0	0	7	0
PME45_ARATH	Putative pectinesterase/pectinesterase inhibitor 45 OS=Arabidopsis thaliana GN=PME45 PE=2 SV=1	0	0	0	0	7	0
VPS2C_ARATH	Vacuolar protein sorting-associated protein 2 homolog 3 OS=Arabidopsis thaliana GN=VPS2.3 PE=2 SV=1	0	0	0	0	7	0
ATL41_ARATH	E3 ubiquitin-protein ligase ATL41 OS=Arabidopsis thaliana GN=ATL41 PE=1 SV=1	0	0	0	0	7	0
RH9_ARATH	DEAD-box ATP-dependent RNA helicase 9 OS=Arabidopsis thaliana GN=RH9 PE=2 SV=1	0	0	0	0	7	0
FBL83_ARATH	Putative F-box/LRR-repeat protein At5g25860 OS=Arabidopsis thaliana GN=At5g25860 PE=3 SV=1	0	0	0	0	7	0
FBL56_ARATH	Putative F-box/LRR-repeat protein At3g58880 OS=Arabidopsis thaliana GN=At3g58880 PE=3 SV=1	0	0	0	0	7	0
RGAP6_ARATH	Rho GTPase-activating protein 6 OS=Arabidopsis thaliana GN=ROPGAP6 PE=2 SV=1	0	0	0	0	7	0
PME32_ARATH	Probable pectinesterase/pectinesterase inhibitor 32 OS=Arabidopsis thaliana GN=PME32 PE=2 SV=1	0	0	0	0	7	0
NAC5_ARATH	NAC domain-containing protein 5 OS=Arabidopsis thaliana GN=NAC005 PE=2 SV=2	0	0	0	0	7	0
RH26_ARATH	DEAD-box ATP-dependent RNA helicase 26 OS=Arabidopsis thaliana GN=RH26 PE=1 SV=2	0	0	0	0	7	0
RS33_ARATH	40S ribosomal protein S3-3 OS=Arabidopsis thaliana GN=RPS3C PE=1 SV=1	0	0	5	0	6	70
RS32_ARATH	40S ribosomal protein S3-2 OS=Arabidopsis thaliana GN=RPS3B PE=1 SV=1	0	0	87	0	6	31
GLN14_ARATH	Glutamine synthetase cytosolic isozyme 1-4 OS=Arabidopsis thaliana GN=GLN1-4 PE=1 SV=1	11	35	0	62	6	29
PRS7A_ARATH	26S protease regulatory subunit 7 homolog A OS=Arabidopsis thaliana GN=RPT1A PE=1 SV=1	0	0	21	11	6	25
Y5374_ARATH	Probable LRR receptor-like serine/threonine-protein kinase At5g37450 OS=Arabidopsis thaliana GN=At5g37450 PE=2 SV=1	0	0	0	0	6	10
Y4958_ARATH	Uncharacterized membrane protein At4g09580 OS=Arabidopsis thaliana GN=At4g09580 PE=1 SV=1	0	0	7	3	6	6
PSD3B_ARATH	26S proteasome non-ATPase regulatory subunit 3 homolog B OS=Arabidopsis thaliana GN=RPN3B PE=1 SV=2	0	0	0	0	6	3
SKL2_ARATH	Probable inactive shikimate kinase like 2 chloroplastic OS=Arabidopsis thaliana GN=SKL2 PE=2 SV=2	8	0	0	0	6	0
VAP43_ARATH	Vesicle-associated protein 4-3 OS=Arabidopsis thaliana GN=PVA43 PE=2 SV=1	5	0	0	0	6	0
RSZ22_ARATH	Serine/arginine-rich splicing factor RSZ22 OS=Arabidopsis thaliana GN=RSZ22 PE=1 SV=1	2	0	20	0	6	0
EPN3_ARATH	Clathrin interactor EPSIN 3 OS=Arabidopsis thaliana GN=EPSIN3 PE=2 SV=1	0	24	4	0	6	0
GCAL1_ARATH	Gamma carbonic anhydrase-like 1 mitochondrial OS=Arabidopsis thaliana GN=GAMMACAL1 PE=1 SV=1	0	0	0	8	6	0
GUN9_ARATH	Endoglucanase 9 OS=Arabidopsis thaliana GN=CEL3 PE=1 SV=1	0	0	0	0	6	0
MY113_ARATH	Transcription factor MYB113 OS=Arabidopsis thaliana GN=MYB113 PE=1 SV=1	0	0	0	0	6	0
TPS25_ARATH	Terpenoid synthase 25 OS=Arabidopsis thaliana GN=TPS25 PE=2 SV=2	0	0	0	0	6	0
C3H63_ARATH	Zinc finger CCCH domain-containing protein 63 OS=Arabidopsis thaliana GN=ZFWD2 PE=2 SV=1	0	0	0	0	6	0
PPCS1_ARATH	Phosphopantothenate--cysteine ligase 1 OS=Arabidopsis thaliana GN=PPCS1 PE=2 SV=1	0	0	0	0	6	0
MPK15_ARATH	Mitogen-activated protein kinase 15 OS=Arabidopsis thaliana GN=MPK15 PE=1 SV=3	0	0	0	0	6	0
2A5I_ARATH	Serine/threonine protein phosphatase 2A 57 kDa regulatory subunit B' iota isoform OS=Arabidopsis thaliana GN=B'IOTA PE=2 SV=1	0	0	0	0	6	0
PTBP3_ARATH	Polypyrimidine tract-binding protein homolog 3 OS=Arabidopsis thaliana GN=At1g43190 PE=2 SV=1	0	0	0	0	6	0
RS162_ARATH	40S ribosomal protein S16-2 OS=Arabidopsis thaliana GN=RPS16B PE=2 SV=1	8	5	8	48	5	40
G3PC1_ARATH	Glyceraldehyde-3-phosphate dehydrogenase GAPC1 cytosolic OS=Arabidopsis thaliana GN=GAPC1 PE=1 SV=2	195	16	267	23	5	20
UXS1_ARATH	UDP-glucuronic acid decarboxylase 1 OS=Arabidopsis thaliana GN=UXS1 PE=1 SV=1	0	5	0	3	5	14
CID5_ARATH	Polyadenylate-binding protein-interacting protein 5 OS=Arabidopsis thaliana GN=CID5 PE=2 SV=1	5	9	5	0	5	8
CLE5_ARATH	CLAVATA3/ESR (CLE)-related protein 5 OS=Arabidopsis thaliana GN=CLE5 PE=2 SV=2	0	4	6	0	5	5
PGIP1_ARATH	Polygalacturonase inhibitor 1 OS=Arabidopsis thaliana GN=PGIP1 PE=2 SV=1	7	4	0	4	5	4
H2A3_ARATH	Probable histone H2A.3 OS=Arabidopsis thaliana GN=At4g27230 PE=1 SV=1	0	12	0	5	5	0
AB10G_ARATH	ABC transporter G family member 10 OS=Arabidopsis thaliana GN=ABCG10 PE=3 SV=1	0	8	0	0	5	0
PSA1A_ARATH	Proteasome subunit alpha type-1-A OS=Arabidopsis thaliana GN=PAF1 PE=1 SV=3	0	7	0	21	5	0
TIM50_ARATH	Mitochondrial import inner membrane translocase subunit TIM50 OS=Arabidopsis thaliana GN=TIM50 PE=1 SV=1	0	5	0	12	5	0
RL172_ARATH	60S ribosomal protein L17-2 OS=Arabidopsis thaliana GN=RPL17B PE=2 SV=2	0	0	0	45	5	0
CSK2P_ARATH	Casein kinase II subunit alpha chloroplastic OS=Arabidopsis thaliana GN=At2g23070 PE=2 SV=1	0	0	0	0	5	0
GGPP7_ARATH	Geranylgeranyl pyrophosphate synthase 7 chloroplastic OS=Arabidopsis thaliana GN=At2g18620 PE=2 SV=1	0	0	0	0	5	0
MAOP1_ARATH	NADP-dependent malic enzyme 1 OS=Arabidopsis thaliana GN=NADP-ME1 PE=1 SV=1	0	0	0	0	5	0
SCRK7_ARATH	Probable fructokinase-7 OS=Arabidopsis thaliana GN=At5g51830 PE=1 SV=1	0	0	0	0	5	0
RS43_ARATH	40S ribosomal protein S4-3 OS=Arabidopsis thaliana GN=RPS4D PE=2 SV=2	0	0	0	0	5	0
H2A1_ARATH	Probable histone H2A.1 OS=Arabidopsis thaliana GN=At1g51060 PE=1 SV=1	0	0	0	0	5	0
PME2_ARATH	Pectinesterase 2 OS=Arabidopsis thaliana GN=PME2 PE=2 SV=2	28	0	33	4	4	41
GLYR1_ARATH	Glyoxylate/succinic semialdehyde reductase 1 OS=Arabidopsis thaliana GN=GLYR1 PE=1 SV=1	0	18	28	41	4	40
VATE1_ARATH	V-type proton ATPase subunit E1 OS=Arabidopsis thaliana GN=VHA-E1 PE=1 SV=2	0	11	0	7	4	13
TCP19_ARATH	Transcription factor TCP19 OS=Arabidopsis thaliana GN=TCP19 PE=2 SV=1	0	0	0	0	4	12
Y1060_ARATH	B3 domain-containing protein At1g20600 OS=Arabidopsis thaliana GN=At1g20600 PE=2 SV=1	7	7	12	2	4	9
FBL51_ARATH	Putative F-box/LRR-repeat protein At3g44090 OS=Arabidopsis thaliana GN=At3g44090 PE=3 SV=1	0	4	4	0	4	7
H2B4_ARATH	Histone H2B.4 OS=Arabidopsis thaliana GN=At2g37470 PE=1 SV=3	0	4	0	0	4	7
RBL20_ARATH	Rhomboid-like protein 20 OS=Arabidopsis thaliana GN=RBL20 PE=2 SV=1	0	11	0	5	4	5
PER29_ARATH	Peroxidase 29 OS=Arabidopsis thaliana GN=PER29 PE=2 SV=2	7	4	3	4	4	4
AML1_ARATH	Protein MEI2-like 1 OS=Arabidopsis thaliana GN=ML1 PE=1 SV=1	44	12	0	0	4	0
RL82_ARATH	60S ribosomal protein L8-2 OS=Arabidopsis thaliana GN=RPL8B PE=2 SV=3	30	26	2	0	4	0
BH007_ARATH	Transcription factor bHLH7 OS=Arabidopsis thaliana GN=BHLH7 PE=2 SV=1	18	0	0	0	4	0
RS103_ARATH	40S ribosomal protein S10-3 OS=Arabidopsis thaliana GN=RPS10C PE=2 SV=2	7	0	8	0	4	0
CML35_ARATH	Probable calcium-binding protein CML35 OS=Arabidopsis thaliana GN=CML35 PE=2 SV=2	4	0	4	6	4	0
UBP1_ARATH	Ubiquitin carboxyl-terminal hydrolase 1 OS=Arabidopsis thaliana GN=UBP1 PE=1 SV=2	0	10	4	4	4	0
MDHC2_ARATH	Malate dehydrogenase cytoplasmic 2 OS=Arabidopsis thaliana GN=MDH2 PE=1 SV=1	0	3	0	0	4	0
REM15_ARATH	Putative B3 domain-containing protein REM15 OS=Arabidopsis thaliana GN=REM15.15 PE=3 SV=2	0	0	5	0	4	0
ACT4_ARATH	Actin-4 OS=Arabidopsis thaliana GN=ACT4 PE=1 SV=1	0	0	3	12	4	0
CML36_ARATH	Probable calcium-binding protein CML36 OS=Arabidopsis thaliana GN=CML36 PE=2 SV=1	0	0	0	0	4	0
DPNP4_ARATH	Probable SAL4 phosphatase OS=Arabidopsis thaliana GN=SAL4 PE=2 SV=1	0	0	0	0	4	0
GRP3S_ARATH	Glycine-rich protein 3 short isoform OS=Arabidopsis thaliana GN=GRP3S PE=1 SV=2	0	0	0	0	4	0
POT9_ARATH	Potassium transporter 9 OS=Arabidopsis thaliana GN=POT9 PE=2 SV=2	0	0	0	0	4	0
PRS7B_ARATH	26S protease regulatory subunit 7 homolog B OS=Arabidopsis thaliana GN=RPT1B PE=1 SV=2	0	0	0	0	4	0
RTNLF_ARATH	Reticulon-like protein B6 OS=Arabidopsis thaliana GN=RTNLB6 PE=1 SV=1	0	0	0	0	4	0
TPC1_ARATH	Two pore calcium channel protein 1 OS=Arabidopsis thaliana GN=TPC1 PE=1 SV=1	0	0	0	0	4	0
FRS12_ARATH	Protein FAR1-RELATED SEQUENCE 12 OS=Arabidopsis thaliana GN=FRS12 PE=2 SV=1	0	0	0	0	4	0
FBL75_ARATH	F-box/LRR-repeat protein At4g14103 OS=Arabidopsis thaliana GN=At4g14103 PE=2 SV=1	0	0	0	0	4	0
SC5D1_ARATH	Delta(7)-sterol-C5(6)-desaturase 1 OS=Arabidopsis thaliana GN=STE1 PE=1 SV=2	0	0	0	0	4	0
TCTP1_ARATH	Translationally-controlled tumor protein 1 OS=Arabidopsis thaliana GN=TCTP1 PE=1 SV=2	0	0	0	0	4	0
FBRL3_ARATH	Putative rRNA 2'-O-methyltransferase fibrillarin 3 OS=Arabidopsis thaliana GN=FIB3 PE=2 SV=1	0	0	0	0	4	0
HSP7F_ARATH	Heat shock 70 kDa protein 6 chloroplastic OS=Arabidopsis thaliana GN=HSP70-6 PE=1 SV=1	44	13	61	0	3	8
SRK2A_ARATH	Serine/threonine-protein kinase SRK2A OS=Arabidopsis thaliana GN=SRK2A PE=1 SV=1	0	12	0	4	3	4
COPA1_ARATH	Coatomer subunit alpha-1 OS=Arabidopsis thaliana GN=At1g62020 PE=2 SV=2	0	0	0	23	3	2
CDKD1_ARATH	Cyclin-dependent kinase D-1 OS=Arabidopsis thaliana GN=CDKD-1 PE=1 SV=1	9	0	0	0	3	0
RABF1_ARATH	Ras-related protein RABF1 OS=Arabidopsis thaliana GN=RABF1 PE=1 SV=1	8	0	0	0	3	0
BRN2L_ARATH	RNA-binding protein BRN2 OS=Arabidopsis thaliana GN=BRN2 PE=2 SV=1	0	0	37	0	3	0
H2A6_ARATH	Histone H2A.6 OS=Arabidopsis thaliana GN=RAT5 PE=1 SV=1	0	0	2	0	3	0
Y4276_ARATH	Uncharacterized protein At4g22758 OS=Arabidopsis thaliana GN=At4g22758 PE=2 SV=1	0	0	0	13	3	0
ARR16_ARATH	Two-component response regulator ARR16 OS=Arabidopsis thaliana GN=ARR16 PE=1 SV=1	0	0	0	0	3	0
APR3_ARATH	5'-adenylylsulfate reductase 3 chloroplastic OS=Arabidopsis thaliana GN=APR3 PE=2 SV=2	0	0	0	0	3	0
RSSA2_ARATH	40S ribosomal protein Sa-2 OS=Arabidopsis thaliana GN=RPSaB PE=1 SV=2	0	0	0	0	3	0
RL52_ARATH	60S ribosomal protein L5-2 OS=Arabidopsis thaliana GN=RPL5B PE=2 SV=3	11	0	6	0	2	61
TPR1_ARATH	Topless-related protein 1 OS=Arabidopsis thaliana GN=TPR1 PE=1 SV=3	9	84	0	0	2	3
CDKC1_ARATH	Cyclin-dependent kinase C-1 OS=Arabidopsis thaliana GN=CDKC-1 PE=1 SV=1	7	0	0	0	2	0
BH110_ARATH	Transcription factor bHLH110 OS=Arabidopsis thaliana GN=BHLH110 PE=2 SV=2	0	0	14	0	2	0
BGA12_ARATH	Beta-galactosidase 12 OS=Arabidopsis thaliana GN=BGAL12 PE=2 SV=1	0	0	0	0	2	0
QCR72_ARATH	Cytochrome b-c1 complex subunit 7-2 OS=Arabidopsis thaliana GN=QCR7-2 PE=1 SV=1	0	0	0	0	2	0
RS41_ARATH	40S ribosomal protein S4-1 OS=Arabidopsis thaliana GN=RPS4A PE=2 SV=1	0	166	146	99	0	126
SYIC_ARATH	Isoleucine--tRNA ligase cytoplasmic OS=Arabidopsis thaliana GN=At4g10320 PE=2 SV=1	0	0	0	31	0	109
FTSH1_ARATH	ATP-dependent zinc metalloprotease FTSH 1 chloroplastic OS=Arabidopsis thaliana GN=FTSH1 PE=1 SV=2	0	71	12	0	0	106
TBA6_ARATH	Tubulin alpha-6 chain OS=Arabidopsis thaliana GN=TUBA6 PE=1 SV=1	0	0	0	4	0	95
RL212_ARATH	60S ribosomal protein L21-2 OS=Arabidopsis thaliana GN=RPL21E PE=2 SV=1	0	0	0	0	0	67
METK2_ARATH	S-adenosylmethionine synthase 2 OS=Arabidopsis thaliana GN=SAM2 PE=1 SV=1	66	0	66	73	0	64
PMA1_ARATH	ATPase 1 plasma membrane-type OS=Arabidopsis thaliana GN=AHA1 PE=1 SV=3	0	0	0	0	0	63
ATPBM_ARATH	ATP synthase subunit beta-1 mitochondrial OS=Arabidopsis thaliana GN=At5g08670 PE=1 SV=1	96	67	66	140	0	60
PNSB1_ARATH	Photosynthetic NDH subunit of subcomplex B 1 chloroplastic OS=Arabidopsis thaliana GN=PNSB1 PE=2 SV=1	21	25	29	45	0	60
C83A1_ARATH	Cytochrome P450 83A1 OS=Arabidopsis thaliana GN=CYP83A1 PE=1 SV=2	0	57	44	0	0	60
POK1_ARATH	Phragmoplast orienting kinesin-1 OS=Arabidopsis thaliana GN=POK1 PE=1 SV=1	0	0	0	0	0	55
TBB1_ARATH	Tubulin beta-1 chain OS=Arabidopsis thaliana GN=TUBB1 PE=2 SV=1	0	0	0	0	0	49
MPCP3_ARATH	Mitochondrial phosphate carrier protein 3 mitochondrial OS=Arabidopsis thaliana GN=MPT3 PE=2 SV=1	0	0	0	0	0	44
GPLPB_ARATH	Receptor for activated C kinase 1B OS=Arabidopsis thaliana GN=RACK1B PE=1 SV=1	0	7	0	20	0	42
RL182_ARATH	60S ribosomal protein L18-2 OS=Arabidopsis thaliana GN=RPL18B PE=1 SV=2	52	20	14	31	0	41
SYFA_ARATH	Phenylalanine--tRNA ligase alpha subunit cytoplasmic OS=Arabidopsis thaliana GN=At4g39280 PE=2 SV=3	0	9	16	0	0	41
PEX14_ARATH	Peroxisomal membrane protein PEX14 OS=Arabidopsis thaliana GN=PEX14 PE=1 SV=2	0	0	0	0	0	41
DIM_ARATH	Delta(24)-sterol reductase OS=Arabidopsis thaliana GN=DIM PE=1 SV=2	0	19	19	5	0	39
HEAT1_ARATH	Uncharacterized protein At3g06530 OS=Arabidopsis thaliana GN=At3g06530 PE=1 SV=3	0	0	0	0	0	39
TBB4_ARATH	Tubulin beta-4 chain OS=Arabidopsis thaliana GN=TUBB4 PE=2 SV=2	63	11	9	0	0	38
CLC1_ARATH	Clathrin light chain 1 OS=Arabidopsis thaliana GN=At2g20760 PE=2 SV=1	19	24	7	24	0	37
U202A_ARATH	UPF0202 protein At1g10490 OS=Arabidopsis thaliana GN=At1g10490 PE=2 SV=2	0	0	0	0	0	37
ACO1_ARATH	Aconitate hydratase 1 OS=Arabidopsis thaliana GN=ACO1 PE=1 SV=2	6	14	38	15	0	36
RS131_ARATH	40S ribosomal protein S13-1 OS=Arabidopsis thaliana GN=RPS13A PE=2 SV=1	0	23	0	15	0	36
PSD2B_ARATH	26S proteasome non-ATPase regulatory subunit 2 homolog B OS=Arabidopsis thaliana GN=RPN1B PE=1 SV=1	0	0	0	0	0	36
SEOA_ARATH	Protein SIEVE ELEMENT OCCLUSION A OS=Arabidopsis thaliana GN=SEOA PE=1 SV=1	22	32	33	0	0	35
PGMC2_ARATH	Probable phosphoglucomutase cytoplasmic 2 OS=Arabidopsis thaliana GN=At1g70730 PE=2 SV=1	0	11	25	28	0	35
6PGD2_ARATH	6-phosphogluconate dehydrogenase decarboxylating 2 chloroplastic OS=Arabidopsis thaliana GN=At5g41670 PE=1 SV=1	0	0	0	9	0	32
LSM2_ARATH	Sm-like protein LSM2 OS=Arabidopsis thaliana GN=LSM2 PE=1 SV=1	22	15	8	0	0	31
STR4_ARATH	Rhodanese-like domain-containing protein 4 chloroplastic OS=Arabidopsis thaliana GN=STR4 PE=1 SV=2	0	20	16	16	0	31
ARC5_ARATH	Dynamin-like protein ARC5 OS=Arabidopsis thaliana GN=ARC5 PE=1 SV=2	0	0	0	0	0	31
PSAB_ARATH	Photosystem I P700 chlorophyll a apoprotein A2 OS=Arabidopsis thaliana GN=psaB PE=3 SV=1	0	13	0	23	0	30
BRCA1_ARATH	Protein BREAST CANCER SUSCEPTIBILITY 1 homolog OS=Arabidopsis thaliana GN=BRCA1 PE=1 SV=1	0	0	0	0	0	30
PRS4A_ARATH	26S proteasome regulatory subunit 4 homolog A OS=Arabidopsis thaliana GN=RPT2A PE=1 SV=1	0	0	0	0	0	30
PSBO2_ARATH	Oxygen-evolving enhancer protein 1-2 chloroplastic OS=Arabidopsis thaliana GN=PSBO2 PE=1 SV=1	20	0	0	26	0	29
R27AB_ARATH	Ubiquitin-40S ribosomal protein S27a-2 OS=Arabidopsis thaliana GN=RPS27AB PE=1 SV=2	2	3	6	15	0	29
H2B10_ARATH	Histone H2B.10 OS=Arabidopsis thaliana GN=At5g22880 PE=1 SV=3	0	17	3	0	0	29
RS261_ARATH	40S ribosomal protein S26-1 OS=Arabidopsis thaliana GN=RPS26A PE=2 SV=2	19	21	63	0	0	28
CD48D_ARATH	Cell division control protein 48 homolog D OS=Arabidopsis thaliana GN=CDC48D PE=1 SV=1	0	0	0	57	0	28
SRK2G_ARATH	Serine/threonine-protein kinase SRK2G OS=Arabidopsis thaliana GN=SRK2G PE=1 SV=2	0	4	13	25	0	27
ACLB2_ARATH	ATP-citrate synthase beta chain protein 2 OS=Arabidopsis thaliana GN=ACLB-2 PE=1 SV=1	0	0	0	0	0	27
RX24L_ARATH	Probable disease resistance protein RXW24L OS=Arabidopsis thaliana GN=RXW24L PE=2 SV=1	0	0	0	0	0	27
STN8_ARATH	Serine/threonine-protein kinase STN8 chloroplastic OS=Arabidopsis thaliana GN=STN8 PE=2 SV=1	0	0	0	0	0	27
DEGP7_ARATH	Protease Do-like 7 OS=Arabidopsis thaliana GN=DEGP7 PE=2 SV=1	0	0	0	14	0	26
SUCA1_ARATH	Succinyl-CoA ligase [ADP-forming] subunit alpha-1 mitochondrial OS=Arabidopsis thaliana GN=At5g08300 PE=1 SV=1	19	20	0	23	0	25
SUCB_ARATH	Succinyl-CoA ligase [ADP-forming] subunit beta mitochondrial OS=Arabidopsis thaliana GN=At2g20420 PE=1 SV=1	0	17	0	22	0	25
RH16_ARATH	DEAD-box ATP-dependent RNA helicase 16 OS=Arabidopsis thaliana GN=RH16 PE=2 SV=1	0	0	13	0	0	25
MCAC2_ARATH	Protein MID1-COMPLEMENTING ACTIVITY 2 OS=Arabidopsis thaliana GN=MCA2 PE=2 SV=1	0	0	0	0	0	25
POLL2_ARATH	Putative ion channel POLLUX-like 2 OS=Arabidopsis thaliana GN=At5g43745 PE=2 SV=1	17	0	0	0	0	24
RER4_ARATH	Protein RETICULATA-RELATED 4 chloroplastic OS=Arabidopsis thaliana GN=RER4 PE=2 SV=1	6	0	11	0	0	24
SR54C_ARATH	Signal recognition particle 54 kDa protein chloroplastic OS=Arabidopsis thaliana GN=FFC PE=1 SV=1	0	68	31	12	0	24
SMC6B_ARATH	Structural maintenance of chromosomes protein 6B OS=Arabidopsis thaliana GN=SMC6B PE=2 SV=1	0	30	0	0	0	24
FKB19_ARATH	Peptidyl-prolyl cis-trans isomerase FKBP19 chloroplastic OS=Arabidopsis thaliana GN=FKBP19 PE=1 SV=1	0	16	0	6	0	24
RH2_ARATH	DEAD-box ATP-dependent RNA helicase 2 OS=Arabidopsis thaliana GN=RH2 PE=2 SV=2	0	0	0	17	0	24
FB28_ARATH	Putative F-box protein At1g32020 OS=Arabidopsis thaliana GN=At1g32020 PE=4 SV=1	0	0	0	0	0	24
RTOR2_ARATH	Regulatory-associated protein of TOR 2 OS=Arabidopsis thaliana GN=RAPTOR2 PE=2 SV=2	0	0	0	0	0	24
UPL7_ARATH	E3 ubiquitin-protein ligase UPL7 OS=Arabidopsis thaliana GN=UPL7 PE=2 SV=1	0	0	0	0	0	24
MAP1A_ARATH	Methionine aminopeptidase 1A OS=Arabidopsis thaliana GN=MAP1A PE=1 SV=1	0	0	0	0	0	24
PPR19_ARATH	Pentatricopeptide repeat-containing protein At1g07590 mitochondrial OS=Arabidopsis thaliana GN=At1g07590 PE=2 SV=1	0	12	0	21	0	23
CBSX3_ARATH	CBS domain-containing protein CBSX3 mitochondrial OS=Arabidopsis thaliana GN=CBSX3 PE=1 SV=1	0	7	0	0	0	23
NET1A_ARATH	Protein NETWORKED 1A OS=Arabidopsis thaliana GN=NET1A PE=1 SV=1	0	0	18	45	0	23
CORI3_ARATH	Cystine lyase CORI3 OS=Arabidopsis thaliana GN=CORI3 PE=1 SV=1	0	0	0	49	0	23
KCA1_ARATH	Kinesin-like protein KCA1 OS=Arabidopsis thaliana GN=KCA1 PE=1 SV=1	0	40	32	0	0	22
PP166_ARATH	Pentatricopeptide repeat-containing protein At2g20710 mitochondrial OS=Arabidopsis thaliana GN=At2g20710 PE=2 SV=1	0	0	20	12	0	22
PGMC1_ARATH	Probable phosphoglucomutase cytoplasmic 1 OS=Arabidopsis thaliana GN=At1g23190 PE=2 SV=2	0	0	10	20	0	22
DSP4_ARATH	Phosphoglucan phosphatase DSP4 chloroplastic OS=Arabidopsis thaliana GN=DSP4 PE=1 SV=1	0	0	0	17	0	22
CUL4_ARATH	Cullin-4 OS=Arabidopsis thaliana GN=CUL4 PE=1 SV=1	0	0	0	0	0	22
DRL25_ARATH	Putative disease resistance protein At4g19050 OS=Arabidopsis thaliana GN=At4g19050 PE=3 SV=2	23	0	0	0	0	21
SEBP2_ARATH	Selenium-binding protein 2 OS=Arabidopsis thaliana GN=SBP2 PE=1 SV=1	20	0	25	15	0	21
CP18C_ARATH	Peptidyl-prolyl cis-trans isomerase CYP18-3 OS=Arabidopsis thaliana GN=CYP18-3 PE=1 SV=1	18	52	14	12	0	21
ZEP_ARATH	Zeaxanthin epoxidase chloroplastic OS=Arabidopsis thaliana GN=ZEP PE=1 SV=1	6	0	0	0	0	21
FK202_ARATH	Peptidyl-prolyl cis-trans isomerase FKBP20-2 chloroplastic OS=Arabidopsis thaliana GN=FKBP20-2 PE=1 SV=1	0	20	0	0	0	21
LSM3B_ARATH	Sm-like protein LSM3B OS=Arabidopsis thaliana GN=LSM3B PE=1 SV=1	0	17	0	0	0	21
OTU_ARATH	OTU domain-containing protein At3g57810 OS=Arabidopsis thaliana GN=At3g57810 PE=2 SV=1	0	14	0	0	0	21
ELP3_ARATH	Elongator complex protein 3 OS=Arabidopsis thaliana GN=HAG3 PE=1 SV=1	0	0	17	0	0	21
DHFS_ARATH	Dihydrofolate synthetase OS=Arabidopsis thaliana GN=DHFS PE=1 SV=1	0	0	0	0	0	21
RAA2A_ARATH	Ras-related protein RABA2a OS=Arabidopsis thaliana GN=RABA2A PE=2 SV=1	0	0	0	0	0	21
TPLAT_ARATH	Protein TPLATE OS=Arabidopsis thaliana GN=TPLATE PE=1 SV=1	0	0	0	0	0	21
G6PI_ARATH	Glucose-6-phosphate isomerase cytosolic OS=Arabidopsis thaliana GN=PGIC PE=1 SV=1	0	0	0	0	0	21
TBCB_ARATH	Tubulin-folding cofactor B OS=Arabidopsis thaliana GN=TFCB PE=1 SV=1	0	0	0	0	0	21
ENPL_ARATH	Endoplasmin homolog OS=Arabidopsis thaliana GN=HSP90-7 PE=1 SV=1	22	0	0	21	0	20
Y1158_ARATH	Uncharacterized protein At1g21580 OS=Arabidopsis thaliana GN=At1g21580 PE=1 SV=1	15	0	0	0	0	20
HEM21_ARATH	Delta-aminolevulinic acid dehydratase 1 chloroplastic OS=Arabidopsis thaliana GN=HEMB1 PE=2 SV=1	7	16	17	20	0	20
PSYR1_ARATH	Tyrosine-sulfated glycopeptide receptor 1 OS=Arabidopsis thaliana GN=PSYR1 PE=2 SV=1	0	0	0	17	0	20
U90A2_ARATH	UDP-glycosyltransferase 90A2 OS=Arabidopsis thaliana GN=UGT90A2 PE=2 SV=1	0	0	0	0	0	20
NIA1_ARATH	Nitrate reductase [NADH] 1 OS=Arabidopsis thaliana GN=NIA1 PE=1 SV=3	0	0	0	0	0	20
IP5P9_ARATH	Type IV inositol polyphosphate 5-phosphatase 9 OS=Arabidopsis thaliana GN=IP5P9 PE=1 SV=1	0	0	0	0	0	20
CAR9_ARATH	Protein C2-DOMAIN ABA-RELATED 9 OS=Arabidopsis thaliana GN=CAR9 PE=2 SV=1	8	10	8	10	0	19
GSH1_ARATH	Glutamate--cysteine ligase chloroplastic OS=Arabidopsis thaliana GN=GSH1 PE=1 SV=2	0	18	16	14	0	19
RS112_ARATH	40S ribosomal protein S11-2 OS=Arabidopsis thaliana GN=RPS11B PE=2 SV=2	0	4	15	0	0	19
AB16B_ARATH	ABC transporter B family member 16 OS=Arabidopsis thaliana GN=ABCB16 PE=2 SV=1	0	0	28	0	0	19
BCA3_ARATH	Beta carbonic anhydrase 3 OS=Arabidopsis thaliana GN=BCA3 PE=2 SV=1	0	0	0	13	0	19
ATHBX_ARATH	Homeobox-leucine zipper protein ATHB-X OS=Arabidopsis thaliana GN=ATHB-X PE=2 SV=1	0	0	0	0	0	19
CESA9_ARATH	Probable cellulose synthase A catalytic subunit 9 [UDP-forming] OS=Arabidopsis thaliana GN=CESA9 PE=2 SV=1	0	0	0	0	0	19
COPB1_ARATH	Coatomer subunit beta-1 OS=Arabidopsis thaliana GN=At4g31480 PE=2 SV=2	0	0	0	0	0	19
PLPD1_ARATH	Dihydrolipoyl dehydrogenase 1 chloroplastic OS=Arabidopsis thaliana GN=LPD1 PE=2 SV=1	0	0	0	0	0	19
IF5A2_ARATH	Eukaryotic translation initiation factor 5A-2 OS=Arabidopsis thaliana GN=ELF5A-2 PE=1 SV=1	13	21	11	38	0	18
CDPKO_ARATH	Calcium-dependent protein kinase 24 OS=Arabidopsis thaliana GN=CPK24 PE=2 SV=1	0	0	0	0	0	18
PP357_ARATH	Pentatricopeptide repeat-containing protein At4g39530 OS=Arabidopsis thaliana GN=PCMP-E52 PE=3 SV=1	0	0	0	0	0	18
LAZ5_ARATH	Disease resistance protein LAZ5 OS=Arabidopsis thaliana GN=LAZ5 PE=1 SV=1	0	0	0	0	0	18
PIP27_ARATH	Aquaporin PIP2-7 OS=Arabidopsis thaliana GN=PIP2-7 PE=1 SV=2	0	0	0	0	0	18
PMA11_ARATH	ATPase 11 plasma membrane-type OS=Arabidopsis thaliana GN=AHA11 PE=1 SV=1	0	0	0	0	0	18
MCA1_ARATH	Metacaspase-1 OS=Arabidopsis thaliana GN=AMC1 PE=1 SV=1	0	0	0	0	0	18
CP20C_ARATH	Peptidyl-prolyl cis-trans isomerase CYP20-3 chloroplastic OS=Arabidopsis thaliana GN=CYP20-3 PE=1 SV=1	24	21	17	26	0	17
LRK31_ARATH	Probable inactive L-type lectin-domain containing receptor kinase III.1 OS=Arabidopsis thaliana GN=LECRK31 PE=3 SV=1	4	11	9	16	0	17
TRPB1_ARATH	Tryptophan synthase beta chain 1 chloroplastic OS=Arabidopsis thaliana GN=TSB1 PE=2 SV=1	0	14	0	0	0	17
NDUS4_ARATH	NADH dehydrogenase [ubiquinone] iron-sulfur protein 4 mitochondrial OS=Arabidopsis thaliana GN=FRO1 PE=2 SV=1	0	0	0	12	0	17
ZDS_ARATH	Zeta-carotene desaturase chloroplastic/chromoplastic OS=Arabidopsis thaliana GN=ZDS1 PE=1 SV=3	0	0	0	12	0	17
NFD6_ARATH	Protein NUCLEAR FUSION DEFECTIVE 6 chloroplastic/mitochondrial OS=Arabidopsis thaliana GN=NFD6 PE=2 SV=1	0	0	0	4	0	17
SUS4_ARATH	Sucrose synthase 4 OS=Arabidopsis thaliana GN=SUS4 PE=1 SV=1	0	0	0	4	0	17
DRL11_ARATH	Probable disease resistance protein RF9 OS=Arabidopsis thaliana GN=RF9 PE=2 SV=1	0	0	0	0	0	17
PUB32_ARATH	U-box domain-containing protein 32 OS=Arabidopsis thaliana GN=PUB32 PE=2 SV=1	0	0	0	0	0	17
ORP4C_ARATH	Oxysterol-binding protein-related protein 4C OS=Arabidopsis thaliana GN=ORP4C PE=2 SV=1	0	0	0	0	0	17
MAM3_ARATH	Methylthioalkylmalate synthase 3 chloroplastic OS=Arabidopsis thaliana GN=MAM3 PE=1 SV=1	0	0	0	0	0	17
TOC33_ARATH	Translocase of chloroplast 33 chloroplastic OS=Arabidopsis thaliana GN=TOC33 PE=1 SV=1	0	0	0	0	0	17
RL322_ARATH	60S ribosomal protein L32-2 OS=Arabidopsis thaliana GN=RPL32B PE=2 SV=1	26	15	13	23	0	16
ZDHC8_ARATH	Probable protein S-acyltransferase 20 OS=Arabidopsis thaliana GN=PAT20 PE=3 SV=2	22	0	6	14	0	16
TPS7_ARATH	Probable alphaalpha-trehalose-phosphate synthase [UDP-forming] 7 OS=Arabidopsis thaliana GN=TPS7 PE=1 SV=1	16	0	0	0	0	16
LRK15_ARATH	Probable L-type lectin-domain containing receptor kinase I.5 OS=Arabidopsis thaliana GN=LECRK15 PE=2 SV=2	0	9	0	12	0	16
FB287_ARATH	Putative F-box protein At5g50220 OS=Arabidopsis thaliana GN=At5g50220 PE=3 SV=1	0	0	0	0	0	16
GLYT4_ARATH	Probable glycosyltransferase At5g11130 OS=Arabidopsis thaliana GN=At5g11120/At5g11130 PE=3 SV=2	0	0	0	0	0	16
LCB1_ARATH	Long chain base biosynthesis protein 1 OS=Arabidopsis thaliana GN=LCB1 PE=1 SV=1	0	0	0	0	0	16
M2K4_ARATH	Mitogen-activated protein kinase kinase 4 OS=Arabidopsis thaliana GN=MKK4 PE=1 SV=1	0	0	0	0	0	16
PP174_ARATH	Pentatricopeptide repeat-containing protein At2g28050 OS=Arabidopsis thaliana GN=At2g28050 PE=3 SV=1	0	0	0	0	0	16
RAA5C_ARATH	Ras-related protein RABA5c OS=Arabidopsis thaliana GN=RABA5C PE=1 SV=1	0	0	0	0	0	16
MORF9_ARATH	Multiple organellar RNA editing factor 9 chloroplastic OS=Arabidopsis thaliana GN=MORF9 PE=1 SV=1	0	0	0	0	0	16
PPR93_ARATH	Pentatricopeptide repeat-containing protein At1g62720 OS=Arabidopsis thaliana GN=At1g62720 PE=2 SV=1	0	0	0	0	0	16
UGDH3_ARATH	UDP-glucose 6-dehydrogenase 3 OS=Arabidopsis thaliana GN=UGD3 PE=1 SV=1	0	0	0	0	0	16
XLG2_ARATH	Extra-large guanine nucleotide-binding protein 2 OS=Arabidopsis thaliana GN=XLG2 PE=1 SV=1	0	0	0	0	0	16
CRD1_ARATH	Magnesium-protoporphyrin IX monomethyl ester [oxidative] cyclase chloroplastic OS=Arabidopsis thaliana GN=CRD1 PE=1 SV=2	0	0	0	0	0	16
PSAE1_ARATH	Photosystem I reaction center subunit IV A chloroplastic OS=Arabidopsis thaliana GN=PSAE1 PE=1 SV=1	21	17	17	9	0	15
GSA2_ARATH	Glutamate-1-semialdehyde 21-aminomutase 2 chloroplastic OS=Arabidopsis thaliana GN=GSA2 PE=2 SV=2	3	5	0	30	0	15
RL282_ARATH	60S ribosomal protein L28-2 OS=Arabidopsis thaliana GN=RPL28C PE=2 SV=1	0	7	12	0	0	15
RLA01_ARATH	60S acidic ribosomal protein P0-1 OS=Arabidopsis thaliana GN=RPP0A PE=1 SV=1	0	7	5	16	0	15
RPKL_ARATH	Receptor protein kinase-like protein At4g34220 OS=Arabidopsis thaliana GN=At4g34220 PE=2 SV=1	0	0	0	0	0	15
TC159_ARATH	Translocase of chloroplast 159 chloroplastic OS=Arabidopsis thaliana GN=TOC159 PE=1 SV=1	0	0	0	0	0	15
PDI23_ARATH	Protein disulfide-isomerase 2-3 OS=Arabidopsis thaliana GN=PDIL2-3 PE=2 SV=1	0	11	0	16	0	14
RL193_ARATH	60S ribosomal protein L19-3 OS=Arabidopsis thaliana GN=RPL19C PE=2 SV=3	0	0	27	47	0	14
AP1M1_ARATH	AP-1 complex subunit mu-1 OS=Arabidopsis thaliana GN=AP1M1 PE=3 SV=1	0	0	0	12	0	14
P2C04_ARATH	Probable protein phosphatase 2C 4 OS=Arabidopsis thaliana GN=PLL5 PE=2 SV=1	0	0	0	0	0	14
FBD16_ARATH	Putative FBD-associated F-box protein At5g38570 OS=Arabidopsis thaliana GN=At5g38570 PE=4 SV=2	0	0	0	0	0	14
MSRA4_ARATH	Peptide methionine sulfoxide reductase A4 chloroplastic OS=Arabidopsis thaliana GN=MSR4 PE=1 SV=2	0	0	0	0	0	14
RPS6C_ARATH	Disease resistance protein RPS6 OS=Arabidopsis thaliana GN=RPS6 PE=1 SV=1	0	0	0	0	0	14
STR2_ARATH	Thiosulfate/3-mercaptopyruvate sulfurtransferase 2 OS=Arabidopsis thaliana GN=STR2 PE=1 SV=1	0	0	0	0	0	14
PLPD2_ARATH	Dihydrolipoyl dehydrogenase 2 chloroplastic OS=Arabidopsis thaliana GN=LPD2 PE=2 SV=2	0	0	0	0	0	14
TR164_ARATH	Thioredoxin-like protein HCF164 chloroplastic OS=Arabidopsis thaliana GN=HCF164 PE=1 SV=2	7	7	0	0	0	13
C71AK_ARATH	Cytochrome P450 71A20 OS=Arabidopsis thaliana GN=CYP71A20 PE=2 SV=2	6	13	0	10	0	13
CDT1A_ARATH	CDT1-like protein a chloroplastic OS=Arabidopsis thaliana GN=CDT1A PE=1 SV=1	0	15	0	9	0	13
RL341_ARATH	60S ribosomal protein L34-1 OS=Arabidopsis thaliana GN=RPL34A PE=2 SV=1	0	14	16	18	0	13
CP19B_ARATH	Peptidyl-prolyl cis-trans isomerase CYP19-2 OS=Arabidopsis thaliana GN=CYP19-2 PE=1 SV=1	0	0	38	0	0	13
NDHS_ARATH	NAD(P)H-quinone oxidoreductase subunit S chloroplastic OS=Arabidopsis thaliana GN=ndhS PE=1 SV=1	0	0	0	11	0	13
PFKA4_ARATH	ATP-dependent 6-phosphofructokinase 4 chloroplastic OS=Arabidopsis thaliana GN=PFK4 PE=1 SV=1	0	0	0	3	0	13
APT1_ARATH	Adenine phosphoribosyltransferase 1 chloroplastic OS=Arabidopsis thaliana GN=APT1 PE=1 SV=2	0	0	0	0	0	13
CIPK2_ARATH	CBL-interacting serine/threonine-protein kinase 2 OS=Arabidopsis thaliana GN=CIPK2 PE=1 SV=1	0	0	0	0	0	13
FB21_ARATH	Putative F-box protein At1g30920 OS=Arabidopsis thaliana GN=At1g30920 PE=3 SV=1	0	0	0	0	0	13
STR11_ARATH	Rhodanese-like domain-containing protein 11 chloroplastic OS=Arabidopsis thaliana GN=STR11 PE=2 SV=1	0	0	0	0	0	13
SYHM_ARATH	Histidine--tRNA ligase chloroplastic/mitochondrial OS=Arabidopsis thaliana GN=At3g46100 PE=2 SV=1	0	0	0	0	0	13
U73C4_ARATH	UDP-glycosyltransferase 73C4 OS=Arabidopsis thaliana GN=UGT73C4 PE=2 SV=1	0	0	0	0	0	13
PEX5_ARATH	Peroxisome biogenesis protein 5 OS=Arabidopsis thaliana GN=PEX5 PE=1 SV=1	0	0	0	0	0	13
APT3_ARATH	Adenine phosphoribosyltransferase 3 OS=Arabidopsis thaliana GN=APT3 PE=1 SV=1	0	0	0	0	0	13
CLPP2_ARATH	ATP-dependent Clp protease proteolytic subunit 2 mitochondrial OS=Arabidopsis thaliana GN=CLPP2 PE=1 SV=1	0	0	0	0	0	13
CH60A_ARATH	Chaperonin CPN60 mitochondrial OS=Arabidopsis thaliana GN=CPN60 PE=1 SV=2	0	0	0	0	0	13
LSM5_ARATH	Sm-like protein LSM5 OS=Arabidopsis thaliana GN=LSM5 PE=1 SV=1	10	7	0	0	0	12
Y2144_ARATH	Putative leucine-rich repeat receptor-like serine/threonine-protein kinase At2g14440 OS=Arabidopsis thaliana GN=At2g14440 PE=3 SV=1	0	21	0	8	0	12
RB45A_ARATH	Polyadenylate-binding protein RBP45A OS=Arabidopsis thaliana GN=RBP45A PE=2 SV=1	0	19	10	0	0	12
C75AK_ARATH	Cytochrome P450 705A20 OS=Arabidopsis thaliana GN=CYP705A20 PE=2 SV=1	0	9	13	16	0	12
RS111_ARATH	40S ribosomal protein S11-1 OS=Arabidopsis thaliana GN=RPS11A PE=2 SV=1	0	8	7	21	0	12
FDM4_ARATH	Factor of DNA methylation 4 OS=Arabidopsis thaliana GN=FDM4 PE=4 SV=1	0	0	0	15	0	12
FB175_ARATH	Putative F-box protein At3g22421 OS=Arabidopsis thaliana GN=At3g22421 PE=3 SV=1	0	0	0	10	0	12
FH4_ARATH	Formin-like protein 4 OS=Arabidopsis thaliana GN=FH4 PE=1 SV=2	0	0	0	0	0	12
MSL2_ARATH	Mechanosensitive ion channel protein 2 chloroplastic OS=Arabidopsis thaliana GN=MSL2 PE=2 SV=1	0	0	0	0	0	12
PUB4_ARATH	U-box domain-containing protein 4 OS=Arabidopsis thaliana GN=PUB4 PE=1 SV=3	0	0	0	0	0	12
SYVM1_ARATH	Valine--tRNA ligase mitochondrial 1 OS=Arabidopsis thaliana GN=TWN2 PE=2 SV=2	0	0	0	0	0	12
NPC4_ARATH	Non-specific phospholipase C4 OS=Arabidopsis thaliana GN=NPC4 PE=1 SV=1	0	0	0	0	0	12
ILVH1_ARATH	Acetolactate synthase small subunit 1 chloroplastic OS=Arabidopsis thaliana GN=VAT1 PE=1 SV=1	0	0	0	0	0	12
AGL15_ARATH	Agamous-like MADS-box protein AGL15 OS=Arabidopsis thaliana GN=AGL15 PE=1 SV=1	0	0	0	0	0	12
LSM6B_ARATH	Sm-like protein LSM36B OS=Arabidopsis thaliana GN=LSM6B PE=1 SV=1	0	0	0	0	0	12
RL301_ARATH	Putative 60S ribosomal protein L30-1 OS=Arabidopsis thaliana GN=RPL30A PE=3 SV=1	13	11	7	23	0	11
SRK2B_ARATH	Serine/threonine-protein kinase SRK2B OS=Arabidopsis thaliana GN=SRK2B PE=1 SV=1	0	15	0	0	0	11
RM16L_ARATH	60S ribosomal protein L16-like mitochondrial OS=Arabidopsis thaliana GN=At2g28820 PE=2 SV=2	0	0	28	0	0	11
AP1M2_ARATH	AP-1 complex subunit mu-2 OS=Arabidopsis thaliana GN=AP1M2 PE=1 SV=1	0	0	0	10	0	11
GL31_ARATH	Germin-like protein subfamily 3 member 1 OS=Arabidopsis thaliana GN=GLP1 PE=1 SV=1	0	0	0	9	0	11
ALFL4_ARATH	PHD finger protein ALFIN-LIKE 4 OS=Arabidopsis thaliana GN=AL4 PE=1 SV=2	0	0	0	8	0	11
PFKA7_ARATH	ATP-dependent 6-phosphofructokinase 7 OS=Arabidopsis thaliana GN=PFK7 PE=1 SV=1	0	0	0	4	0	11
ASD1_ARATH	Alpha-L-arabinofuranosidase 1 OS=Arabidopsis thaliana GN=ASD1 PE=1 SV=1	0	0	0	0	0	11
DPE1_ARATH	4-alpha-glucanotransferase DPE1 chloroplastic/amyloplastic OS=Arabidopsis thaliana GN=DPE1 PE=2 SV=1	0	0	0	0	0	11
DRP2A_ARATH	Dynamin-2A OS=Arabidopsis thaliana GN=DRP2A PE=1 SV=2	0	0	0	0	0	11
MPCP1_ARATH	Mitochondrial phosphate carrier protein 1 mitochondrial OS=Arabidopsis thaliana GN=MPT1 PE=2 SV=1	0	0	0	0	0	11
NRPE7_ARATH	DNA-directed RNA polymerase V subunit 7 OS=Arabidopsis thaliana GN=NRPE7 PE=1 SV=1	0	0	0	0	0	11
SRS7_ARATH	Protein SHI RELATED SEQUENCE 7 OS=Arabidopsis thaliana GN=SRS7 PE=2 SV=1	0	0	0	0	0	11
VAL1_ARATH	B3 domain-containing transcription repressor VAL1 OS=Arabidopsis thaliana GN=VAL1 PE=1 SV=1	0	0	0	0	0	11
PP173_ARATH	Pentatricopeptide repeat-containing protein At2g27800 mitochondrial OS=Arabidopsis thaliana GN=At2g27800 PE=3 SV=2	0	0	0	0	0	11
PUR_ARATH	Transcription factor Pur-alpha 1 OS=Arabidopsis thaliana GN=PURA1 PE=1 SV=2	0	0	0	0	0	11
IDH6_ARATH	Isocitrate dehydrogenase [NAD] catalytic subunit 6 mitochondrial OS=Arabidopsis thaliana GN=IDH6 PE=2 SV=2	0	0	0	0	0	11
THF1_ARATH	Protein THYLAKOID FORMATION 1 chloroplastic OS=Arabidopsis thaliana GN=THF1 PE=1 SV=1	0	0	0	0	0	11
GH35_ARATH	Indole-3-acetic acid-amido synthetase GH3.5 OS=Arabidopsis thaliana GN=GH3.5 PE=1 SV=1	3	0	0	0	0	10
ZDH17_ARATH	Probable protein S-acyltransferase 19 OS=Arabidopsis thaliana GN=PAT19 PE=2 SV=1	2	0	16	5	0	10
RR10_ARATH	30S ribosomal protein S10 chloroplastic OS=Arabidopsis thaliana GN=RPS10 PE=2 SV=1	0	8	0	10	0	10
CDA7_ARATH	Cytidine deaminase 7 OS=Arabidopsis thaliana GN=CDA7 PE=2 SV=1	0	0	0	23	0	10
GLYC5_ARATH	Serine hydroxymethyltransferase 5 OS=Arabidopsis thaliana GN=SHM5 PE=3 SV=1	0	0	0	18	0	10
GAPN_ARATH	NADP-dependent glyceraldehyde-3-phosphate dehydrogenase OS=Arabidopsis thaliana GN=ALDH11A3 PE=1 SV=2	0	0	0	9	0	10
LIPB_ARATH	Octanoyltransferase OS=Arabidopsis thaliana GN=LIP2 PE=2 SV=1	0	0	0	8	0	10
DRL8_ARATH	Putative disease resistance protein At1g58400 OS=Arabidopsis thaliana GN=At1g58400 PE=3 SV=1	0	0	0	0	0	10
PP249_ARATH	Pentatricopeptide repeat-containing protein At3g22690 OS=Arabidopsis thaliana GN=PCMP-H56 PE=2 SV=1	0	0	0	0	0	10
MPC1_ARATH	Mitochondrial pyruvate carrier 1 OS=Arabidopsis thaliana GN=MPC1 PE=3 SV=1	0	0	0	0	0	10
ANXD8_ARATH	Annexin D8 OS=Arabidopsis thaliana GN=ANNAT8 PE=2 SV=2	0	0	0	0	0	10
FB249_ARATH	Putative F-box protein At4g38870 OS=Arabidopsis thaliana GN=At4g38870 PE=3 SV=1	0	0	0	0	0	10
CH60B_ARATH	Chaperonin CPN60-like 1 mitochondrial OS=Arabidopsis thaliana GN=At2g33210 PE=2 SV=1	0	0	0	0	0	10
UXS6_ARATH	UDP-glucuronic acid decarboxylase 6 OS=Arabidopsis thaliana GN=UXS6 PE=2 SV=1	0	0	0	0	0	10
CHLI2_ARATH	Magnesium-chelatase subunit ChlI-2 chloroplastic OS=Arabidopsis thaliana GN=CHLI2 PE=1 SV=1	4	3	0	0	0	9
FMO1_ARATH	Probable flavin-containing monooxygenase 1 OS=Arabidopsis thaliana GN=FMO1 PE=2 SV=1	0	7	0	0	0	9
RK32_ARATH	50S ribosomal protein L32 chloroplastic OS=Arabidopsis thaliana GN=rpl32 PE=3 SV=2	0	5	9	7	0	9
GLGB1_ARATH	14-alpha-glucan-branching enzyme 2-1 chloroplastic/amyloplastic OS=Arabidopsis thaliana GN=SBE2.1 PE=2 SV=1	0	0	0	28	0	9
SYDC1_ARATH	Aspartate--tRNA ligase 1 cytoplasmic OS=Arabidopsis thaliana GN=At4g26870 PE=2 SV=1	0	0	0	19	0	9
AB8I_ARATH	UPF0051 protein ABCI8 chloroplastic OS=Arabidopsis thaliana GN=ABCI8 PE=2 SV=1	0	0	0	8	0	9
RA51C_ARATH	DNA repair protein RAD51 homolog 3 OS=Arabidopsis thaliana GN=RAD51C PE=1 SV=2	0	0	0	4	0	9
ADNT1_ARATH	Mitochondrial adenine nucleotide transporter ADNT1 OS=Arabidopsis thaliana GN=ADNT1 PE=2 SV=1	0	0	0	0	0	9
ARR18_ARATH	Two-component response regulator ARR18 OS=Arabidopsis thaliana GN=ARR18 PE=2 SV=2	0	0	0	0	0	9
CCH_ARATH	Copper transport protein CCH OS=Arabidopsis thaliana GN=CCH PE=1 SV=1	0	0	0	0	0	9
FDL41_ARATH	Putative F-box/FBD/LRR-repeat protein At5g62970 OS=Arabidopsis thaliana GN=At5g62970 PE=4 SV=1	0	0	0	0	0	9
KCS13_ARATH	3-ketoacyl-CoA synthase 13 OS=Arabidopsis thaliana GN=HIC PE=2 SV=1	0	0	0	0	0	9
MPCP2_ARATH	Mitochondrial phosphate carrier protein 2 mitochondrial OS=Arabidopsis thaliana GN=MPT2 PE=2 SV=1	0	0	0	0	0	9
NDUS7_ARATH	NADH dehydrogenase [ubiquinone] iron-sulfur protein 7 mitochondrial OS=Arabidopsis thaliana GN=At5g11770 PE=2 SV=1	0	0	0	0	0	9
PMTK_ARATH	Probable methyltransferase PMT20 OS=Arabidopsis thaliana GN=At1g31850 PE=2 SV=1	0	0	0	0	0	9
TIP11_ARATH	Aquaporin TIP1-1 OS=Arabidopsis thaliana GN=TIP1-1 PE=1 SV=1	0	0	0	0	0	9
SC13A_ARATH	Protein transport protein SEC13 homolog A OS=Arabidopsis thaliana GN=SEC13A PE=1 SV=1	0	0	0	0	0	9
CML12_ARATH	Calmodulin-like protein 12 OS=Arabidopsis thaliana GN=CML12 PE=1 SV=3	0	0	0	0	0	9
PRK2_ARATH	Pollen receptor-like kinase 2 OS=Arabidopsis thaliana GN=PRK2 PE=1 SV=1	0	0	0	0	0	9
SERA1_ARATH	D-3-phosphoglycerate dehydrogenase 1 chloroplastic OS=Arabidopsis thaliana GN=PGDH1 PE=1 SV=1	0	0	0	0	0	9
RAA1E_ARATH	Ras-related protein RABA1e OS=Arabidopsis thaliana GN=RABA1E PE=2 SV=1	0	0	0	0	0	9
ODPA3_ARATH	Pyruvate dehydrogenase E1 component subunit alpha-3 chloroplastic OS=Arabidopsis thaliana GN=PDH-E1 ALPHA PE=2 SV=1	7	0	11	15	0	8
PP106_ARATH	Pentatricopeptide repeat-containing protein At1g64583 mitochondrial OS=Arabidopsis thaliana GN=At1g64583 PE=2 SV=1	7	0	0	0	0	8
NEDD1_ARATH	Protein NEDD1 OS=Arabidopsis thaliana GN=NEDD1 PE=2 SV=1	0	23	0	0	0	8
FB131_ARATH	F-box protein At2g40925 OS=Arabidopsis thaliana GN=At2g40925 PE=2 SV=1	0	14	0	0	0	8
SBT25_ARATH	Subtilisin-like protease SBT2.5 OS=Arabidopsis thaliana GN=SBT2.5 PE=2 SV=1	0	11	0	20	0	8
FK105_ARATH	Putative F-box/kelch-repeat protein At4g39756 OS=Arabidopsis thaliana GN=At4g39756 PE=3 SV=1	0	9	14	0	0	8
ALFL6_ARATH	PHD finger protein ALFIN-LIKE 6 OS=Arabidopsis thaliana GN=AL6 PE=2 SV=1	0	6	15	10	0	8
SRK2D_ARATH	Serine/threonine-protein kinase SRK2D OS=Arabidopsis thaliana GN=SRK2D PE=1 SV=1	0	4	4	0	0	8
ANXD1_ARATH	Annexin D1 OS=Arabidopsis thaliana GN=ANN1 PE=1 SV=1	0	0	0	29	0	8
GPX1_ARATH	Phospholipid hydroperoxide glutathione peroxidase 1 chloroplastic OS=Arabidopsis thaliana GN=GPX1 PE=2 SV=2	0	0	0	8	0	8
AMPD_ARATH	AMP deaminase OS=Arabidopsis thaliana GN=AMPD PE=1 SV=2	0	0	0	0	0	8
CALS9_ARATH	Callose synthase 9 OS=Arabidopsis thaliana GN=CALS9 PE=2 SV=2	0	0	0	0	0	8
CID9_ARATH	Polyadenylate-binding protein-interacting protein 9 OS=Arabidopsis thaliana GN=CID9 PE=3 SV=1	0	0	0	0	0	8
Y5573_ARATH	Putative leucine-rich repeat receptor-like serine/threonine-protein kinase At2g04300 OS=Arabidopsis thaliana GN=At2g04300 PE=3 SV=2	0	0	0	0	0	8
CB4C_ARATH	Chlorophyll a-b binding protein CP29.3 chloroplastic OS=Arabidopsis thaliana GN=LHCB4.3 PE=2 SV=1	0	0	0	0	0	8
PMA5_ARATH	ATPase 5 plasma membrane-type OS=Arabidopsis thaliana GN=AHA5 PE=3 SV=3	0	0	0	0	0	8
ACR10_ARATH	ACT domain-containing protein ACR10 OS=Arabidopsis thaliana GN=ACR10 PE=2 SV=1	0	0	0	0	0	8
RAA1B_ARATH	Ras-related protein RABA1b OS=Arabidopsis thaliana GN=RABA1B PE=2 SV=1	0	0	0	0	0	8
IF4B3_ARATH	Eukaryotic translation initiation factor 4B3 OS=Arabidopsis thaliana GN=EIF4B3 PE=1 SV=1	15	9	13	0	0	7
CALR3_ARATH	Calreticulin-3 OS=Arabidopsis thaliana GN=CRT3 PE=1 SV=2	0	8	11	8	0	7
RS273_ARATH	40S ribosomal protein S27-3 OS=Arabidopsis thaliana GN=RPS27D PE=2 SV=2	0	0	10	0	0	7
VATH_ARATH	V-type proton ATPase subunit H OS=Arabidopsis thaliana GN=VHA-H PE=1 SV=1	0	0	0	16	0	7
AB9I_ARATH	Putative UPF0051 protein ABCI9 OS=Arabidopsis thaliana GN=ABCI9 PE=3 SV=1	0	0	0	16	0	7
ACBP2_ARATH	Acyl-CoA-binding domain-containing protein 2 OS=Arabidopsis thaliana GN=ACBP2 PE=1 SV=1	0	0	0	8	0	7
GALAK_ARATH	Galacturonokinase OS=Arabidopsis thaliana GN=GALAK PE=1 SV=1	0	0	0	7	0	7
CRR23_ARATH	Putative cysteine-rich repeat secretory protein 23 OS=Arabidopsis thaliana GN=CRRSP23 PE=5 SV=2	0	0	0	0	0	7
FAMA_ARATH	Transcription factor FAMA OS=Arabidopsis thaliana GN=FAMA PE=1 SV=1	0	0	0	0	0	7
FB271_ARATH	F-box protein At5g39450 OS=Arabidopsis thaliana GN=At5g39450 PE=2 SV=1	0	0	0	0	0	7
NAC69_ARATH	NAC domain-containing protein 69 OS=Arabidopsis thaliana GN=NAC69 PE=2 SV=1	0	0	0	0	0	7
PMA9_ARATH	ATPase 9 plasma membrane-type OS=Arabidopsis thaliana GN=AHA9 PE=2 SV=2	0	0	0	0	0	7
UMPS_ARATH	Uridine 5'-monophosphate synthase OS=Arabidopsis thaliana GN=PYRE-F PE=2 SV=2	0	0	0	0	0	7
PMA10_ARATH	ATPase 10 plasma membrane-type OS=Arabidopsis thaliana GN=AHA10 PE=2 SV=2	0	0	0	0	0	7
PP356_ARATH	Pentatricopeptide repeat-containing protein At4g38150 OS=Arabidopsis thaliana GN=At4g38150 PE=2 SV=1	0	0	0	0	0	7
TBB7_ARATH	Tubulin beta-7 chain OS=Arabidopsis thaliana GN=TUBB7 PE=2 SV=1	0	6	0	13	0	6
PER26_ARATH	Probable peroxidase 26 OS=Arabidopsis thaliana GN=PER26 PE=2 SV=2	0	6	0	7	0	6
ZDHC5_ARATH	Probable protein S-acyltransferase 17 OS=Arabidopsis thaliana GN=PAT17 PE=2 SV=1	0	5	0	0	0	6
RK22_ARATH	50S ribosomal protein L22 chloroplastic OS=Arabidopsis thaliana GN=rpl22 PE=3 SV=1	0	0	0	10	0	6
DEG15_ARATH	Glyoxysomal processing protease glyoxysomal OS=Arabidopsis thaliana GN=DEG15 PE=1 SV=2	0	0	0	0	0	6
FDL10_ARATH	F-box/FBD/LRR-repeat protein At1g78750 OS=Arabidopsis thaliana GN=At1g78750 PE=2 SV=1	0	0	0	0	0	6
WNK6_ARATH	Probable serine/threonine-protein kinase WNK6 OS=Arabidopsis thaliana GN=WNK6 PE=2 SV=1	0	0	0	0	0	6
PSD2A_ARATH	26S proteasome non-ATPase regulatory subunit 2 homolog A OS=Arabidopsis thaliana GN=RPN1A PE=1 SV=2	0	0	0	0	0	6
RVE7_ARATH	Protein REVEILLE 7 OS=Arabidopsis thaliana GN=RVE7 PE=2 SV=1	0	0	0	0	0	6
RL181_ARATH	Putative 60S ribosomal protein L18-1 OS=Arabidopsis thaliana GN=RPL18A PE=2 SV=3	21	0	6	0	0	5
GDU3_ARATH	Protein GLUTAMINE DUMPER 3 OS=Arabidopsis thaliana GN=GDU3 PE=2 SV=1	9	0	0	0	0	5
CYB6_ARATH	Cytochrome b6 OS=Arabidopsis thaliana GN=petB PE=1 SV=1	5	23	8	11	0	5
C7A11_ARATH	Cytochrome P450 72A11 OS=Arabidopsis thaliana GN=CYP72A11 PE=2 SV=1	4	7	6	0	0	5
GSTF6_ARATH	Glutathione S-transferase F6 OS=Arabidopsis thaliana GN=GSTF6 PE=2 SV=2	0	8	0	14	0	5
IF4E2_ARATH	Eukaryotic translation initiation factor 4E-2 OS=Arabidopsis thaliana GN=EIF4E2 PE=1 SV=2	0	0	5	5	0	5
RAA4E_ARATH	Putative Ras-related protein RABA4e OS=Arabidopsis thaliana GN=RABA4E PE=5 SV=1	0	0	5	0	0	5
RL40A_ARATH	Ubiquitin-60S ribosomal protein L40-1 OS=Arabidopsis thaliana GN=RPL40A PE=1 SV=1	0	0	5	0	0	5
KPK1_ARATH	Serine/threonine-protein kinase AtPK1/AtPK6 OS=Arabidopsis thaliana GN=ATPK1 PE=1 SV=1	0	0	0	8	0	5
ABI5_ARATH	Protein ABSCISIC ACID-INSENSITIVE 5 OS=Arabidopsis thaliana GN=ABI5 PE=1 SV=1	0	0	0	3	0	5
CAPZB_ARATH	Probable F-actin-capping protein subunit beta OS=Arabidopsis thaliana GN=At1g71790 PE=1 SV=1	0	0	0	0	0	5
CID8_ARATH	Polyadenylate-binding protein-interacting protein 8 OS=Arabidopsis thaliana GN=CID8 PE=1 SV=1	0	0	0	0	0	5
DEGP1_ARATH	Protease Do-like 1 chloroplastic OS=Arabidopsis thaliana GN=DEGP1 PE=1 SV=2	0	0	0	0	0	5
PP341_ARATH	Pentatricopeptide repeat-containing protein At4g30700 OS=Arabidopsis thaliana GN=DYW9 PE=2 SV=1	0	0	0	0	0	5
U496G_ARATH	UPF0496 protein At5g66670 OS=Arabidopsis thaliana GN=At5g66670 PE=2 SV=1	0	0	0	0	0	5
ACLA3_ARATH	ATP-citrate synthase alpha chain protein 3 OS=Arabidopsis thaliana GN=ACLA-3 PE=2 SV=1	0	0	0	0	0	5
BH091_ARATH	Transcription factor bHLH91 OS=Arabidopsis thaliana GN=BHLH91 PE=2 SV=1	0	0	0	0	0	5
COX3_ARATH	Cytochrome c oxidase subunit 3 OS=Arabidopsis thaliana GN=COX3 PE=2 SV=2	0	0	0	0	0	5
RL352_ARATH	60S ribosomal protein L35-2 OS=Arabidopsis thaliana GN=RPL35B PE=2 SV=1	20	27	9	8	0	4
P4H13_ARATH	Prolyl 4-hydroxylase 13 OS=Arabidopsis thaliana GN=P4H13 PE=2 SV=1	4	0	0	5	0	4
KPK2_ARATH	Serine/threonine-protein kinase AtPK2/AtPK19 OS=Arabidopsis thaliana GN=ATPK2 PE=1 SV=2	0	0	14	0	0	4
G6PD3_ARATH	Glucose-6-phosphate 1-dehydrogenase 3 chloroplastic OS=Arabidopsis thaliana GN=At1g24280 PE=1 SV=2	0	0	10	11	0	4
PMG1_ARATH	23-bisphosphoglycerate-independent phosphoglycerate mutase 1 OS=Arabidopsis thaliana GN=PGM1 PE=2 SV=3	0	0	3	0	0	4
PFKA3_ARATH	ATP-dependent 6-phosphofructokinase 3 OS=Arabidopsis thaliana GN=PFK3 PE=1 SV=1	0	0	0	36	0	4
ALFC3_ARATH	Probable fructose-bisphosphate aldolase 3 chloroplastic OS=Arabidopsis thaliana GN=FBA3 PE=1 SV=1	0	0	0	24	0	4
UGDH2_ARATH	UDP-glucose 6-dehydrogenase 2 OS=Arabidopsis thaliana GN=UGD2 PE=1 SV=1	0	0	0	15	0	4
ADPRM_ARATH	Manganese-dependent ADP-ribose/CDP-alcohol diphosphatase OS=Arabidopsis thaliana GN=At4g24730 PE=2 SV=1	0	0	0	0	0	4
C3H35_ARATH	E3 ubiquitin-protein ligase makorin OS=Arabidopsis thaliana GN=MKRN PE=2 SV=1	0	0	0	0	0	4
CADH1_ARATH	Probable cinnamyl alcohol dehydrogenase 1 OS=Arabidopsis thaliana GN=CAD1 PE=2 SV=1	0	0	0	0	0	4
CML48_ARATH	Probable calcium-binding protein CML48 OS=Arabidopsis thaliana GN=CML48 PE=2 SV=2	0	0	0	0	0	4
CPD_ARATH	Cyclic phosphodiesterase OS=Arabidopsis thaliana GN=At4g18930 PE=1 SV=1	0	0	0	0	0	4
GXM1_ARATH	Glucuronoxylan 4-O-methyltransferase 1 OS=Arabidopsis thaliana GN=GXM1 PE=1 SV=1	0	0	0	0	0	4
MYB98_ARATH	Transcription factor MYB98 OS=Arabidopsis thaliana GN=MYB98 PE=2 SV=1	0	0	0	0	0	4
RABA3_ARATH	Ras-related protein RABA3 OS=Arabidopsis thaliana GN=RABA3 PE=2 SV=1	0	0	0	0	0	4
RAA1D_ARATH	Ras-related protein RABA1d OS=Arabidopsis thaliana GN=RABA1D PE=2 SV=1	0	0	0	0	0	4
CAR10_ARATH	Protein C2-DOMAIN ABA-RELATED 10 OS=Arabidopsis thaliana GN=CAR10 PE=2 SV=1	3	0	0	0	0	3
H2B11_ARATH	Histone H2B.11 OS=Arabidopsis thaliana GN=At5g59910 PE=1 SV=5	2	3	2	22	0	3
TRBP2_ARATH	Tryptophan synthase beta chain 2 chloroplastic OS=Arabidopsis thaliana GN=TSB2 PE=1 SV=2	0	3	0	30	0	3
DRL9_ARATH	Probable disease resistance protein At1g58602 OS=Arabidopsis thaliana GN=At1g58602 PE=2 SV=1	0	0	0	0	0	3
GDL10_ARATH	GDSL esterase/lipase At1g28610 OS=Arabidopsis thaliana GN=At1g28610 PE=2 SV=2	0	0	0	0	0	3
SUV3M_ARATH	ATP-dependent RNA helicase SUV3 mitochondrial OS=Arabidopsis thaliana GN=SUV3 PE=1 SV=1	0	0	0	0	0	3
G3PP2_ARATH	Glyceraldehyde-3-phosphate dehydrogenase GAPCP2 chloroplastic OS=Arabidopsis thaliana GN=GAPCP2 PE=2 SV=1	0	0	0	0	0	3
IMDH1_ARATH	Inosine-5'-monophosphate dehydrogenase 1 OS=Arabidopsis thaliana GN=IMPDH PE=2 SV=1	0	0	0	0	0	3
CESA7_ARATH	Cellulose synthase A catalytic subunit 7 [UDP-forming] OS=Arabidopsis thaliana GN=CESA7 PE=1 SV=1	0	0	0	0	0	2
PMA3_ARATH	ATPase 3 plasma membrane-type OS=Arabidopsis thaliana GN=AHA3 PE=1 SV=2	0	0	0	0	0	2
RAA5B_ARATH	Ras-related protein RABA5b OS=Arabidopsis thaliana GN=RABA5B PE=2 SV=1	0	0	0	0	0	2
PMA2_ARATH	ATPase 2 plasma membrane-type OS=Arabidopsis thaliana GN=AHA2 PE=1 SV=2	0	0	0	0	0	2
SC16B_ARATH	Protein transport protein SEC16B homolog OS=Arabidopsis thaliana GN=SEC16B PE=1 SV=1	0	0	0	0	0	2
RBS3B_ARATH	Ribulose bisphosphate carboxylase small chain 3B chloroplastic OS=Arabidopsis thaliana GN=RBCS-3B PE=2 SV=2	151	0	0	0	0	0
AGO5_ARATH	Protein argonaute 5 OS=Arabidopsis thaliana GN=AGO5 PE=1 SV=2	46	0	21	0	0	0
RAE1_ARATH	Protein RAE1 OS=Arabidopsis thaliana GN=RAE1 PE=1 SV=2	44	42	46	0	0	0
AML4_ARATH	Protein MEI2-like 4 OS=Arabidopsis thaliana GN=ML4 PE=2 SV=1	41	0	0	0	0	0
CHR5_ARATH	Protein CHROMATIN REMODELING 5 OS=Arabidopsis thaliana GN=CHR5 PE=3 SV=1	41	0	0	0	0	0
RL242_ARATH	60S ribosomal protein L24-2 OS=Arabidopsis thaliana GN=RPL24B PE=2 SV=2	39	30	0	25	0	0
LNG1_ARATH	Protein LONGIFOLIA 1 OS=Arabidopsis thaliana GN=LNG1 PE=1 SV=1	36	0	0	0	0	0
AUL1_ARATH	Auxilin-like protein 1 OS=Arabidopsis thaliana GN=AUL1 PE=2 SV=2	32	20	28	0	0	0
C3H42_ARATH	Zinc finger CCCH domain-containing protein 42 OS=Arabidopsis thaliana GN=At3g47120 PE=2 SV=1	32	0	0	0	0	0
VATB1_ARATH	V-type proton ATPase subunit B1 OS=Arabidopsis thaliana GN=VHA-B1 PE=2 SV=2	31	11	9	0	0	0
MD37F_ARATH	Mediator of RNA polymerase II transcription subunit 37f OS=Arabidopsis thaliana GN=MED37F PE=1 SV=2	30	4	4	0	0	0
LNG2_ARATH	Protein LONGIFOLIA 2 OS=Arabidopsis thaliana GN=LNG2 PE=1 SV=1	28	0	0	0	0	0
PPR48_ARATH	Pentatricopeptide repeat-containing protein At1g18485 OS=Arabidopsis thaliana GN=PCMP-H8 PE=2 SV=2	25	0	0	0	0	0
RDM3_ARATH	Protein RNA-directed DNA methylation 3 OS=Arabidopsis thaliana GN=RDM3 PE=1 SV=1	24	0	0	0	0	0
BGL21_ARATH	Beta-glucosidase 21 OS=Arabidopsis thaliana GN=BGLU21 PE=1 SV=1	23	4	0	9	0	0
CLP1_ARATH	Protein CLP1 homolog OS=Arabidopsis thaliana GN=CLPS3 PE=1 SV=1	22	0	0	0	0	0
IDD5_ARATH	Protein indeterminate-domain 5 chloroplastic OS=Arabidopsis thaliana GN=IDD5 PE=1 SV=1	22	0	0	0	0	0
PSBS_ARATH	Photosystem II 22 kDa protein chloroplastic OS=Arabidopsis thaliana GN=PSBS PE=2 SV=1	21	69	20	34	0	0
GOGC4_ARATH	Golgin candidate 4 OS=Arabidopsis thaliana GN=GC4 PE=2 SV=1	21	0	20	0	0	0
ACO3M_ARATH	Aconitate hydratase 3 mitochondrial OS=Arabidopsis thaliana GN=ACO3 PE=2 SV=3	21	0	11	0	0	0
SDHA2_ARATH	Succinate dehydrogenase [ubiquinone] flavoprotein subunit 2 mitochondrial OS=Arabidopsis thaliana GN=SDH1-2 PE=1 SV=1	21	0	0	0	0	0
UBA2B_ARATH	UBP1-associated protein 2B OS=Arabidopsis thaliana GN=UBA2B PE=2 SV=1	21	0	0	0	0	0
PP240_ARATH	Pentatricopeptide repeat-containing protein At3g18020 OS=Arabidopsis thaliana GN=At3g18020 PE=2 SV=1	20	0	3	0	0	0
CP18A_ARATH	Peptidyl-prolyl cis-trans isomerase CYP18-1 OS=Arabidopsis thaliana GN=CYP18-1 PE=2 SV=1	20	0	0	0	0	0
RL363_ARATH	60S ribosomal protein L36-3 OS=Arabidopsis thaliana GN=RPL36C PE=3 SV=1	19	0	15	0	0	0
CDPKR_ARATH	Calcium-dependent protein kinase 27 OS=Arabidopsis thaliana GN=CPK27 PE=1 SV=3	19	0	0	0	0	0
IDD11_ARATH	Protein indeterminate-domain 11 OS=Arabidopsis thaliana GN=IDD11 PE=2 SV=1	19	0	0	0	0	0
H32_ARATH	Histone H3.2 OS=Arabidopsis thaliana GN=HTR2 PE=1 SV=2	18	0	0	10	0	0
H2B9_ARATH	Histone H2B.9 OS=Arabidopsis thaliana GN=At5g02570 PE=1 SV=3	17	0	4	5	0	0
PRP38_ARATH	Pre-mRNA-splicing factor 38 OS=Arabidopsis thaliana GN=PRP38 PE=1 SV=1	17	0	0	0	0	0
RS92_ARATH	40S ribosomal protein S9-2 OS=Arabidopsis thaliana GN=RPS9C PE=1 SV=1	16	14	53	0	0	0
FRIG0_ARATH	Inactive protein FRIGIDA OS=Arabidopsis thaliana GN=FRI PE=2 SV=1	16	0	11	0	0	0
GSTUK_ARATH	Glutathione S-transferase U20 OS=Arabidopsis thaliana GN=GSTU20 PE=1 SV=1	16	0	0	72	0	0
H2A2_ARATH	Probable histone H2A.2 OS=Arabidopsis thaliana GN=At3g20670 PE=1 SV=1	16	0	0	0	0	0
ATXR5_ARATH	Histone-lysine N-methyltransferase ATXR5 OS=Arabidopsis thaliana GN=ATXR5 PE=1 SV=2	16	0	0	0	0	0
HSOP3_ARATH	Hsp70-Hsp90 organizing protein 3 OS=Arabidopsis thaliana GN=HOP3 PE=2 SV=1	15	12	0	0	0	0
AB5A_ARATH	ABC transporter A family member 5 OS=Arabidopsis thaliana GN=ABCA5 PE=3 SV=2	15	7	11	0	0	0
PI5K9_ARATH	Phosphatidylinositol 4-phosphate 5-kinase 9 OS=Arabidopsis thaliana GN=PIP5K9 PE=1 SV=2	15	0	18	0	0	0
CALS8_ARATH	Putative callose synthase 8 OS=Arabidopsis thaliana GN=CALS8 PE=2 SV=2	15	0	0	0	0	0
CNGC7_ARATH	Putative cyclic nucleotide-gated ion channel 7 OS=Arabidopsis thaliana GN=CNGC7 PE=3 SV=1	15	0	0	0	0	0
FAB1D_ARATH	Putative 1-phosphatidylinositol-3-phosphate 5-kinase FAB1D OS=Arabidopsis thaliana GN=FAB1D PE=3 SV=1	15	0	0	0	0	0
NLAL2_ARATH	H/ACA ribonucleoprotein complex subunit 1-like protein 2 OS=Arabidopsis thaliana GN=At5g18180 PE=2 SV=1	15	0	0	0	0	0
GSA1_ARATH	Glutamate-1-semialdehyde 21-aminomutase 1 chloroplastic OS=Arabidopsis thaliana GN=GSA1 PE=2 SV=1	14	20	13	0	0	0
2SS2_ARATH	2S seed storage protein 2 OS=Arabidopsis thaliana GN=AT2S2 PE=2 SV=1	14	0	10	0	0	0
PPA10_ARATH	Purple acid phosphatase 10 OS=Arabidopsis thaliana GN=PAP10 PE=2 SV=1	14	0	0	15	0	0
CALSB_ARATH	Callose synthase 11 OS=Arabidopsis thaliana GN=CALS11 PE=2 SV=1	14	0	0	0	0	0
CRS1_ARATH	Chloroplastic group IIA intron splicing facilitator CRS1 chloroplastic OS=Arabidopsis thaliana GN=At5g16180 PE=3 SV=2	14	0	0	0	0	0
RAA1A_ARATH	Ras-related protein RABA1a OS=Arabidopsis thaliana GN=RABA1A PE=1 SV=1	14	0	0	0	0	0
RL311_ARATH	60S ribosomal protein L31-1 OS=Arabidopsis thaliana GN=RPL31A PE=3 SV=1	13	13	0	0	0	0
CALSA_ARATH	Callose synthase 10 OS=Arabidopsis thaliana GN=CALS10 PE=2 SV=5	13	12	0	0	0	0
BGL24_ARATH	Beta-glucosidase 24 OS=Arabidopsis thaliana GN=BGLU24 PE=2 SV=2	13	3	0	23	0	0
CCS1_ARATH	Cytochrome c biogenesis protein CCS1 chloroplastic OS=Arabidopsis thaliana GN=CCS1 PE=1 SV=1	13	0	0	0	0	0
FB35_ARATH	Putative F-box protein At1g46840 OS=Arabidopsis thaliana GN=At1g46840 PE=4 SV=1	13	0	0	0	0	0
PP248_ARATH	Pentatricopeptide repeat-containing protein At3g22670 mitochondrial OS=Arabidopsis thaliana GN=At3g22670 PE=2 SV=1	13	0	0	0	0	0
DPOE2_ARATH	DNA polymerase epsilon catalytic subunit B OS=Arabidopsis thaliana GN=POL2B PE=2 SV=1	12	24	29	0	0	0
PLY5_ARATH	Probable pectate lyase 5 OS=Arabidopsis thaliana GN=At1g67750 PE=2 SV=2	12	11	0	0	0	0
B3GT4_ARATH	Probable beta-13-galactosyltransferase 4 OS=Arabidopsis thaliana GN=B3GALT4 PE=2 SV=1	12	8	0	0	0	0
AB32G_ARATH	ABC transporter G family member 32 OS=Arabidopsis thaliana GN=ABCG32 PE=1 SV=1	12	0	0	0	0	0
SCAB3_ARATH	Stomatal closure-related actin-binding protein 3 OS=Arabidopsis thaliana GN=SCAB3 PE=2 SV=1	12	0	0	0	0	0
IMPA5_ARATH	Importin subunit alpha-5 OS=Arabidopsis thaliana GN=IMPA5 PE=2 SV=1	12	0	0	0	0	0
LOX4_ARATH	Lipoxygenase 4 chloroplastic OS=Arabidopsis thaliana GN=LOX4 PE=2 SV=1	11	0	0	32	0	0
VIP2_ARATH	Probable NOT transcription complex subunit VIP2 OS=Arabidopsis thaliana GN=VIP2 PE=1 SV=2	11	0	0	0	0	0
PLRX3_ARATH	Pollen-specific leucine-rich repeat extensin-like protein 3 OS=Arabidopsis thaliana GN=PEX3 PE=2 SV=1	11	0	0	0	0	0
PME28_ARATH	Putative pectinesterase/pectinesterase inhibitor 28 OS=Arabidopsis thaliana GN=PME28 PE=2 SV=1	11	0	0	0	0	0
RER2_ARATH	Protein RETICULATA-RELATED 2 chloroplastic OS=Arabidopsis thaliana GN=RER2 PE=2 SV=1	11	0	0	0	0	0
ILVB_ARATH	Acetolactate synthase chloroplastic OS=Arabidopsis thaliana GN=ALS PE=1 SV=1	10	27	0	14	0	0
FNRL1_ARATH	Ferredoxin--NADP reductase leaf isozyme 1 chloroplastic OS=Arabidopsis thaliana GN=LFNR1 PE=1 SV=1	10	15	0	18	0	0
RZ22A_ARATH	Serine/arginine-rich splicing factor RSZ22A OS=Arabidopsis thaliana GN=RSZ22A PE=1 SV=1	10	0	14	0	0	0
CRS2B_ARATH	Chloroplastic group IIB intron splicing facilitator CRS2-B chloroplastic OS=Arabidopsis thaliana GN=CRS2B PE=2 SV=1	10	0	0	0	0	0
ALA7_ARATH	Probable phospholipid-transporting ATPase 7 OS=Arabidopsis thaliana GN=ALA7 PE=3 SV=3	10	0	0	0	0	0
TAF12_ARATH	Transcription initiation factor TFIID subunit 12 OS=Arabidopsis thaliana GN=TAF12 PE=1 SV=1	9	14	13	0	0	0
MDAR1_ARATH	Monodehydroascorbate reductase 1 peroxisomal OS=Arabidopsis thaliana GN=MDAR1 PE=1 SV=1	9	14	0	14	0	0
TBB8_ARATH	Tubulin beta-8 chain OS=Arabidopsis thaliana GN=TUBB8 PE=2 SV=2	9	8	0	12	0	0
TDX_ARATH	TPR repeat-containing thioredoxin TDX OS=Arabidopsis thaliana GN=TDX PE=1 SV=1	9	6	0	0	0	0
PKP3_ARATH	Plastidial pyruvate kinase 3 chloroplastic OS=Arabidopsis thaliana GN=PKP3 PE=1 SV=1	9	2	0	0	0	0
CID3_ARATH	Polyadenylate-binding protein-interacting protein 3 OS=Arabidopsis thaliana GN=CID3 PE=2 SV=1	9	0	26	0	0	0
AB1B_ARATH	ABC transporter B family member 1 OS=Arabidopsis thaliana GN=ABCB1 PE=1 SV=1	9	0	21	0	0	0
EXP20_ARATH	Expansin-A20 OS=Arabidopsis thaliana GN=EXPA20 PE=2 SV=1	9	0	11	0	0	0
ARR7_ARATH	Two-component response regulator ARR7 OS=Arabidopsis thaliana GN=ARR7 PE=1 SV=1	9	0	0	0	0	0
GH34_ARATH	Indole-3-acetic acid-amido synthetase GH3.4 OS=Arabidopsis thaliana GN=GH3.4 PE=1 SV=1	9	0	0	0	0	0
M1040_ARATH	Uncharacterized mitochondrial protein AtMg01040 OS=Arabidopsis thaliana GN=AtMg01040 PE=4 SV=1	9	0	0	0	0	0
ODO2A_ARATH	Dihydrolipoyllysine-residue succinyltransferase component of 2-oxoglutarate dehydrogenase complex 1 mitochondrial OS=Arabidopsis thaliana GN=At5g55070 PE=2 SV=1	9	0	0	0	0	0
FLXL2_ARATH	Protein FLX-like 2 OS=Arabidopsis thaliana GN=FLXL2 PE=1 SV=1	8	0	0	0	0	0
MCC13_ARATH	MATH domain and coiled-coil domain-containing protein At3g44790 OS=Arabidopsis thaliana GN=At3g44790 PE=3 SV=1	8	0	0	0	0	0
OPRL1_ARATH	Putative 12-oxophytodienoate reductase-like protein 1 OS=Arabidopsis thaliana GN=At1g09400 PE=2 SV=2	8	0	0	0	0	0
PAO3_ARATH	Polyamine oxidase 3 OS=Arabidopsis thaliana GN=PAO3 PE=1 SV=1	8	0	0	0	0	0
PHYE_ARATH	Phytochrome E OS=Arabidopsis thaliana GN=PHYE PE=1 SV=2	8	0	0	0	0	0
SAT3_ARATH	Serine acetyltransferase 3 mitochondrial OS=Arabidopsis thaliana GN=SAT3 PE=1 SV=3	8	0	0	0	0	0
SUMO1_ARATH	Small ubiquitin-related modifier 1 OS=Arabidopsis thaliana GN=SUMO1 PE=1 SV=2	8	0	0	0	0	0
U1159_ARATH	U11/U12 small nuclear ribonucleoprotein 59 kDa protein OS=Arabidopsis thaliana GN=SNRNP59 PE=2 SV=1	8	0	0	0	0	0
MDHM1_ARATH	Malate dehydrogenase 1 mitochondrial OS=Arabidopsis thaliana GN=At1g53240 PE=1 SV=1	7	0	0	21	0	0
GDU1_ARATH	Protein GLUTAMINE DUMPER 1 OS=Arabidopsis thaliana GN=GDU1 PE=1 SV=1	7	0	0	6	0	0
LWD1_ARATH	WD repeat-containing protein LWD1 OS=Arabidopsis thaliana GN=LWD1 PE=2 SV=1	7	0	0	0	0	0
IQM6_ARATH	IQ domain-containing protein IQM6 OS=Arabidopsis thaliana GN=IQM6 PE=2 SV=1	7	0	0	0	0	0
PPR40_ARATH	Pentatricopeptide repeat-containing protein At1g13040 mitochondrial OS=Arabidopsis thaliana GN=At1g13040 PE=2 SV=1	7	0	0	0	0	0
ZHD9_ARATH	Zinc-finger homeodomain protein 9 OS=Arabidopsis thaliana GN=ZHD9 PE=1 SV=1	7	0	0	0	0	0
RS282_ARATH	40S ribosomal protein S28-2 OS=Arabidopsis thaliana GN=RPS28C PE=3 SV=1	7	0	0	0	0	0
R47BP_ARATH	Polyadenylate-binding protein RBP47B' OS=Arabidopsis thaliana GN=RBP47B' PE=2 SV=1	7	0	0	0	0	0
PSAA_ARATH	Photosystem I P700 chlorophyll a apoprotein A1 OS=Arabidopsis thaliana GN=psaA PE=2 SV=1	6	4	0	0	0	0
RS155_ARATH	40S ribosomal protein S15-5 OS=Arabidopsis thaliana GN=RPS15E PE=3 SV=1	6	0	0	0	0	0
RL38_ARATH	60S ribosomal protein L38 OS=Arabidopsis thaliana GN=RPL38A PE=3 SV=1	6	0	0	0	0	0
GGAP1_ARATH	GDP-L-galactose phosphorylase 1 OS=Arabidopsis thaliana GN=VTC2 PE=1 SV=1	6	0	0	0	0	0
EFTS_ARATH	Elongation factor Ts mitochondrial OS=Arabidopsis thaliana GN=EFTS PE=2 SV=1	6	0	0	0	0	0
IDD12_ARATH	Protein indeterminate-domain 12 OS=Arabidopsis thaliana GN=IDD12 PE=2 SV=2	6	0	0	0	0	0
PSRP6_ARATH	50S ribosomal protein 6 chloroplastic OS=Arabidopsis thaliana GN=PSRP6 PE=3 SV=1	6	0	0	0	0	0
SRK2I_ARATH	Serine/threonine-protein kinase SRK2I OS=Arabidopsis thaliana GN=SRK2I PE=1 SV=1	6	0	0	0	0	0
ATXR2_ARATH	Histone-lysine N-methyltransferase ATXR2 OS=Arabidopsis thaliana GN=ATXR2 PE=2 SV=1	6	0	0	0	0	0
IF1C_ARATH	Translation initiation factor IF-1 chloroplastic OS=Arabidopsis thaliana GN=At4g11175 PE=2 SV=2	6	0	0	0	0	0
IRE4_ARATH	Probable serine/threonine protein kinase IRE4 OS=Arabidopsis thaliana GN=IRE4 PE=2 SV=1	6	0	0	0	0	0
BGL23_ARATH	Beta-glucosidase 23 OS=Arabidopsis thaliana GN=BGLU23 PE=1 SV=1	5	24	0	0	0	0
PRX2E_ARATH	Peroxiredoxin-2E chloroplastic OS=Arabidopsis thaliana GN=PRXIIE PE=1 SV=2	5	0	0	7	0	0
ORN_ARATH	Oligoribonuclease OS=Arabidopsis thaliana GN=At2g26970 PE=2 SV=2	5	0	0	0	0	0
PDI16_ARATH	Protein disulfide isomerase-like 1-6 OS=Arabidopsis thaliana GN=PDIL1-6 PE=2 SV=1	5	0	0	0	0	0
TPS3_ARATH	Probable alphaalpha-trehalose-phosphate synthase [UDP-forming] 3 OS=Arabidopsis thaliana GN=TPS3 PE=3 SV=3	5	0	0	0	0	0
LSM3A_ARATH	Sm-like protein LSM3A OS=Arabidopsis thaliana GN=LSM3A PE=1 SV=1	5	0	0	0	0	0
PORA_ARATH	Protochlorophyllide reductase A chloroplastic OS=Arabidopsis thaliana GN=PORA PE=1 SV=2	5	0	0	0	0	0
EXL4_ARATH	GDSL esterase/lipase EXL4 OS=Arabidopsis thaliana GN=EXL4 PE=1 SV=1	4	0	0	0	0	0
FIMB4_ARATH	Fimbrin-4 OS=Arabidopsis thaliana GN=FIM4 PE=3 SV=1	4	0	0	0	0	0
IDD10_ARATH	Zinc finger protein JACKDAW OS=Arabidopsis thaliana GN=JKD PE=1 SV=1	4	0	0	0	0	0
SEC1B_ARATH	Protein transport Sec1b OS=Arabidopsis thaliana GN=SEC1B PE=2 SV=3	4	0	0	0	0	0
RAA2B_ARATH	Ras-related protein RABA2b OS=Arabidopsis thaliana GN=RABA2B PE=2 SV=2	4	0	0	0	0	0
FK111_ARATH	F-box/kelch-repeat protein At5g15710 OS=Arabidopsis thaliana GN=At5g15710 PE=2 SV=1	4	0	0	0	0	0
PUB26_ARATH	U-box domain-containing protein 26 OS=Arabidopsis thaliana GN=PUB26 PE=2 SV=1	4	0	0	0	0	0
BAME3_ARATH	Leucine-rich repeat receptor-like serine/threonine-protein kinase BAM3 OS=Arabidopsis thaliana GN=BAM3 PE=2 SV=3	3	8	0	0	0	0
DPOE1_ARATH	DNA polymerase epsilon catalytic subunit A OS=Arabidopsis thaliana GN=POL2A PE=1 SV=1	3	2	8	0	0	0
SC15A_ARATH	Exocyst complex component SEC15A OS=Arabidopsis thaliana GN=SEC15A PE=3 SV=2	3	0	0	0	0	0
RL63_ARATH	60S ribosomal protein L6-3 OS=Arabidopsis thaliana GN=RPL6C PE=2 SV=1	0	142	91	105	0	0
PER12_ARATH	Peroxidase 12 OS=Arabidopsis thaliana GN=PER12 PE=1 SV=1	0	50	0	39	0	0
RK17_ARATH	50S ribosomal protein L17 chloroplastic OS=Arabidopsis thaliana GN=RPL17 PE=2 SV=1	0	47	0	0	0	0
DCP1_ARATH	mRNA-decapping enzyme-like protein OS=Arabidopsis thaliana GN=At1g08370 PE=1 SV=2	0	42	0	0	0	0
PR40C_ARATH	Pre-mRNA-processing protein 40C OS=Arabidopsis thaliana GN=MED35C PE=1 SV=1	0	39	0	0	0	0
AB4F_ARATH	ABC transporter F family member 4 OS=Arabidopsis thaliana GN=ABCF4 PE=2 SV=1	0	31	0	0	0	0
MYO8_ARATH	Myosin-8 OS=Arabidopsis thaliana GN=XI-B PE=3 SV=1	0	30	0	0	0	0
FABG_ARATH	3-oxoacyl-[acyl-carrier-protein] reductase chloroplastic OS=Arabidopsis thaliana GN=At1g24360 PE=1 SV=2	0	29	11	20	0	0
FKB62_ARATH	Peptidyl-prolyl cis-trans isomerase FKBP62 OS=Arabidopsis thaliana GN=FKBP62 PE=1 SV=2	0	29	0	0	0	0
CP18D_ARATH	Peptidyl-prolyl cis-trans isomerase CYP18-4 OS=Arabidopsis thaliana GN=CYP18-4 PE=1 SV=1	0	27	17	0	0	0
XYL1_ARATH	Alpha-xylosidase 1 OS=Arabidopsis thaliana GN=XYL1 PE=1 SV=1	0	24	0	8	0	0
PLDZ2_ARATH	Phospholipase D zeta 2 OS=Arabidopsis thaliana GN=PLPZETA2 PE=1 SV=2	0	24	0	0	0	0
BGL44_ARATH	Beta-glucosidase 44 OS=Arabidopsis thaliana GN=BGLU44 PE=2 SV=1	0	23	21	23	0	0
FAB1A_ARATH	1-phosphatidylinositol-3-phosphate 5-kinase FAB1A OS=Arabidopsis thaliana GN=FAB1A PE=2 SV=1	0	22	16	0	0	0
GSOX1_ARATH	Flavin-containing monooxygenase FMO GS-OX1 OS=Arabidopsis thaliana GN=FMOGS-OX1 PE=2 SV=1	0	20	0	0	0	0
ODP25_ARATH	Dihydrolipoyllysine-residue acetyltransferase component 5 of pyruvate dehydrogenase complex chloroplastic OS=Arabidopsis thaliana GN=EMB3003 PE=2 SV=1	0	19	17	0	0	0
LUH_ARATH	Transcriptional corepressor LEUNIG_HOMOLOG OS=Arabidopsis thaliana GN=LUH PE=1 SV=1	0	19	0	0	0	0
FB348_ARATH	F-box protein At2g16365 OS=Arabidopsis thaliana GN=At2g16365 PE=2 SV=2	0	18	19	21	0	0
U603_ARATH	UPF0603 protein At1g54780 chloroplastic OS=Arabidopsis thaliana GN=At1g54780 PE=1 SV=1	0	18	6	0	0	0
SMC6A_ARATH	Structural maintenance of chromosomes protein 6A OS=Arabidopsis thaliana GN=SMC6A PE=2 SV=1	0	18	0	24	0	0
CASP_ARATH	Protein CASP OS=Arabidopsis thaliana GN=CASP PE=1 SV=2	0	18	0	0	0	0
MCC23_ARATH	MATH domain and coiled-coil domain-containing protein At3g58340 OS=Arabidopsis thaliana GN=At3g58340 PE=3 SV=3	0	18	0	0	0	0
ARFI_ARATH	Auxin response factor 9 OS=Arabidopsis thaliana GN=ARF9 PE=1 SV=1	0	18	0	0	0	0
AGL31_ARATH	Agamous-like MADS-box protein AGL31 OS=Arabidopsis thaliana GN=AGL31 PE=2 SV=2	0	17	0	0	0	0
Y1570_ARATH	Probable LRR receptor-like serine/threonine-protein kinase At1g05700 OS=Arabidopsis thaliana GN=At1g05700 PE=2 SV=1	0	17	0	0	0	0
RL273_ARATH	60S ribosomal protein L27-3 OS=Arabidopsis thaliana GN=RPL27C PE=2 SV=2	0	17	0	0	0	0
SEUSS_ARATH	Transcriptional corepressor SEUSS OS=Arabidopsis thaliana GN=SEU PE=1 SV=1	0	17	0	0	0	0
GL33_ARATH	Germin-like protein subfamily 3 member 3 OS=Arabidopsis thaliana GN=GER3 PE=1 SV=1	0	16	17	9	0	0
RH27_ARATH	DEAD-box ATP-dependent RNA helicase 27 OS=Arabidopsis thaliana GN=RH27 PE=2 SV=2	0	16	6	15	0	0
NDK3_ARATH	Nucleoside diphosphate kinase III chloroplastic/mitochondrial OS=Arabidopsis thaliana GN=NDPK3 PE=1 SV=1	0	16	0	28	0	0
PLY22_ARATH	Probable pectate lyase 22 OS=Arabidopsis thaliana GN=At5g63180 PE=2 SV=1	0	16	0	0	0	0
TBL1_ARATH	Protein trichome birefringence-like 1 OS=Arabidopsis thaliana GN=TBL1 PE=2 SV=1	0	16	0	0	0	0
R35A3_ARATH	60S ribosomal protein L35a-3 OS=Arabidopsis thaliana GN=RPL35AC PE=3 SV=1	0	16	0	0	0	0
FABI_ARATH	Enoyl-[acyl-carrier-protein] reductase [NADH] chloroplastic OS=Arabidopsis thaliana GN=MOD1 PE=1 SV=1	0	15	0	23	0	0
AB3C_ARATH	ABC transporter C family member 3 OS=Arabidopsis thaliana GN=ABCC3 PE=1 SV=1	0	15	0	0	0	0
ACA1_ARATH	Calcium-transporting ATPase 1 chloroplastic OS=Arabidopsis thaliana GN=ACA1 PE=1 SV=3	0	15	0	0	0	0
AP4E_ARATH	AP-4 complex subunit epsilon OS=Arabidopsis thaliana GN=At1g31730 PE=1 SV=1	0	15	0	0	0	0
C3H5_ARATH	Zinc finger CCCH domain-containing protein 5 OS=Arabidopsis thaliana GN=At1g10320 PE=2 SV=2	0	15	0	0	0	0
AOC2_ARATH	Allene oxide cyclase 2 chloroplastic OS=Arabidopsis thaliana GN=AOC2 PE=1 SV=1	0	14	17	18	0	0
BGL42_ARATH	Beta-glucosidase 42 OS=Arabidopsis thaliana GN=BGLU42 PE=2 SV=1	0	14	0	15	0	0
PP279_ARATH	Pentatricopeptide repeat-containing protein At3g53170 OS=Arabidopsis thaliana GN=At3g53170 PE=3 SV=1	0	14	0	9	0	0
PKP2_ARATH	Plastidial pyruvate kinase 2 OS=Arabidopsis thaliana GN=PKP2 PE=1 SV=1	0	14	0	0	0	0
PP117_ARATH	Pentatricopeptide repeat-containing protein At1g73400 mitochondrial OS=Arabidopsis thaliana GN=At1g73400 PE=2 SV=2	0	14	0	0	0	0
PP391_ARATH	Pentatricopeptide repeat-containing protein At5g18390 mitochondrial OS=Arabidopsis thaliana GN=At5g18390 PE=2 SV=2	0	14	0	0	0	0
Y5537_ARATH	G-type lectin S-receptor-like serine/threonine-protein kinase At5g35370 OS=Arabidopsis thaliana GN=At5g35370 PE=2 SV=2	0	14	0	0	0	0
PPR18_ARATH	Pentatricopeptide repeat-containing protein At1g06710 mitochondrial OS=Arabidopsis thaliana GN=At1g06710 PE=3 SV=1	0	14	0	0	0	0
VSP1_ARATH	Vegetative storage protein 1 OS=Arabidopsis thaliana GN=VSP1 PE=1 SV=2	0	13	0	8	0	0
IQM2_ARATH	IQ domain-containing protein IQM2 OS=Arabidopsis thaliana GN=IQM2 PE=2 SV=1	0	13	0	0	0	0
MTPC4_ARATH	Metal tolerance protein C4 OS=Arabidopsis thaliana GN=MTPC4 PE=2 SV=1	0	13	0	0	0	0
THIC1_ARATH	Acetyl-CoA acetyltransferase cytosolic 1 OS=Arabidopsis thaliana GN=AAT1 PE=2 SV=1	0	13	0	0	0	0
PLDA2_ARATH	Phospholipase D alpha 2 OS=Arabidopsis thaliana GN=PLDALPHA2 PE=2 SV=1	0	13	0	0	0	0
FNRL2_ARATH	Ferredoxin--NADP reductase leaf isozyme 2 chloroplastic OS=Arabidopsis thaliana GN=LFNR2 PE=1 SV=1	0	12	7	9	0	0
Y2766_ARATH	Uncharacterized protein At2g37660 chloroplastic OS=Arabidopsis thaliana GN=At2g37660 PE=1 SV=2	0	12	0	10	0	0
SMG7_ARATH	Protein SMG7 OS=Arabidopsis thaliana GN=SMG7 PE=2 SV=1	0	12	0	0	0	0
TRL31_ARATH	Thioredoxin-like 3-1 chloroplastic OS=Arabidopsis thaliana GN=WCRKC1 PE=2 SV=3	0	12	0	0	0	0
HUAL2_ARATH	Protein HUA2-LIKE 2 OS=Arabidopsis thaliana GN=HULK2 PE=2 SV=2	0	12	0	0	0	0
BTR1_ARATH	Protein BTR1 OS=Arabidopsis thaliana GN=BTR1 PE=1 SV=1	0	12	0	0	0	0
PTA10_ARATH	Protein PLASTID TRANSCRIPTIONALLY ACTIVE 10 OS=Arabidopsis thaliana GN=PTAC10 PE=1 SV=1	0	11	18	0	0	0
DCDA2_ARATH	Diaminopimelate decarboxylase 2 chloroplastic OS=Arabidopsis thaliana GN=LYSA2 PE=1 SV=1	0	11	0	0	0	0
NACA1_ARATH	Nascent polypeptide-associated complex subunit alpha-like protein 1 OS=Arabidopsis thaliana GN=At3g12390 PE=1 SV=1	0	11	0	0	0	0
ASE3_ARATH	Amidophosphoribosyltransferase 3 chloroplastic OS=Arabidopsis thaliana GN=ASE3 PE=1 SV=1	0	11	0	0	0	0
RAF1_ARATH	Rubisco accumulation factor 1 chloroplastic OS=Arabidopsis thaliana GN=RAF1 PE=2 SV=1	0	11	0	0	0	0
LEU31_ARATH	3-isopropylmalate dehydrogenase 1 chloroplastic OS=Arabidopsis thaliana GN=IMDH1 PE=2 SV=2	0	11	0	0	0	0
ATCA1_ARATH	Alpha carbonic anhydrase 1 chloroplastic OS=Arabidopsis thaliana GN=ACA1 PE=1 SV=2	0	10	0	9	0	0
RBG5_ARATH	Glycine-rich RNA-binding protein 5 mitochondrial OS=Arabidopsis thaliana GN=RBG5 PE=2 SV=1	0	10	0	8	0	0
ROGF7_ARATH	Rop guanine nucleotide exchange factor 7 OS=Arabidopsis thaliana GN=ROPGEF7 PE=1 SV=1	0	10	0	5	0	0
BRE1B_ARATH	E3 ubiquitin-protein ligase BRE1-like 2 OS=Arabidopsis thaliana GN=HUB2 PE=2 SV=2	0	10	0	0	0	0
EXOL5_ARATH	Protein EXORDIUM-like 5 OS=Arabidopsis thaliana GN=EXL5 PE=2 SV=1	0	10	0	0	0	0
HXK2_ARATH	Hexokinase-2 OS=Arabidopsis thaliana GN=HXK2 PE=1 SV=1	0	10	0	0	0	0
PP317_ARATH	Pentatricopeptide repeat-containing protein At4g17616 OS=Arabidopsis thaliana GN=At4g17616 PE=2 SV=1	0	10	0	0	0	0
ASE2_ARATH	Amidophosphoribosyltransferase 2 chloroplastic OS=Arabidopsis thaliana GN=ASE2 PE=1 SV=1	0	10	0	0	0	0
PSBH_ARATH	Photosystem II reaction center protein H OS=Arabidopsis thaliana GN=psbH PE=1 SV=2	0	9	12	0	0	0
CSLD5_ARATH	Cellulose synthase-like protein D5 OS=Arabidopsis thaliana GN=CSLD5 PE=2 SV=1	0	9	0	22	0	0
SYVM2_ARATH	Valine--tRNA ligase chloroplastic/mitochondrial 2 OS=Arabidopsis thaliana GN=EMB2247 PE=3 SV=1	0	9	0	0	0	0
FDL32_ARATH	Putative F-box/FBD/LRR-repeat protein At5g22670 OS=Arabidopsis thaliana GN=At5g22670 PE=3 SV=1	0	9	0	0	0	0
LAC14_ARATH	Laccase-14 OS=Arabidopsis thaliana GN=LAC14 PE=2 SV=1	0	9	0	0	0	0
RAF2_ARATH	Rubisco accumulation factor 2 chloroplastic OS=Arabidopsis thaliana GN=RAF2 PE=1 SV=1	0	9	0	0	0	0
RAE1C_ARATH	Ras-related protein RABE1c OS=Arabidopsis thaliana GN=RABE1C PE=1 SV=1	0	9	0	0	0	0
ATOX1_ARATH	Copper transport protein ATX1 OS=Arabidopsis thaliana GN=ATX1 PE=1 SV=2	0	8	0	0	0	0
CRK19_ARATH	Cysteine-rich receptor-like protein kinase 19 OS=Arabidopsis thaliana GN=CRK19 PE=2 SV=2	0	8	0	0	0	0
FB37_ARATH	F-box protein At1g47056 OS=Arabidopsis thaliana GN=At1g47056 PE=2 SV=1	0	8	0	0	0	0
PME23_ARATH	Probable pectinesterase/pectinesterase inhibitor 23 OS=Arabidopsis thaliana GN=PME23 PE=2 SV=3	0	8	0	0	0	0
STR9_ARATH	Rhodanese-like domain-containing protein 9 chloroplastic OS=Arabidopsis thaliana GN=STR9 PE=2 SV=1	0	8	0	0	0	0
PUB14_ARATH	U-box domain-containing protein 14 OS=Arabidopsis thaliana GN=PUB14 PE=1 SV=1	0	8	0	0	0	0
PNSL1_ARATH	Photosynthetic NDH subunit of lumenal location 1 chloroplastic OS=Arabidopsis thaliana GN=PNSL1 PE=1 SV=2	0	7	0	22	0	0
PNSL3_ARATH	Photosynthetic NDH subunit of lumenal location 3 chloroplastic OS=Arabidopsis thaliana GN=PNSL3 PE=1 SV=1	0	7	0	19	0	0
SYWM_ARATH	Tryptophan--tRNA ligase chloroplastic/mitochondrial OS=Arabidopsis thaliana GN=OVA4 PE=1 SV=1	0	7	0	5	0	0
FLA5_ARATH	Fasciclin-like arabinogalactan protein 5 OS=Arabidopsis thaliana GN=FLA5 PE=2 SV=1	0	7	0	0	0	0
APK1_ARATH	Adenylyl-sulfate kinase 1 chloroplastic OS=Arabidopsis thaliana GN=APK1 PE=1 SV=1	0	7	0	0	0	0
SODM2_ARATH	Superoxide dismutase [Mn] 2 mitochondrial OS=Arabidopsis thaliana GN=MSD2 PE=2 SV=1	0	7	0	0	0	0
BH125_ARATH	Transcription factor bHLH125 OS=Arabidopsis thaliana GN=BHLH125 PE=2 SV=1	0	7	0	0	0	0
GSOX3_ARATH	Flavin-containing monooxygenase FMO GS-OX3 OS=Arabidopsis thaliana GN=FMOGS-OX3 PE=2 SV=1	0	7	0	0	0	0
RP5L1_ARATH	DNA-directed RNA polymerase subunit 5-like protein 1 OS=Arabidopsis thaliana GN=NRPB5L1 PE=3 SV=1	0	7	0	0	0	0
H2AV1_ARATH	Histone H2A variant 1 OS=Arabidopsis thaliana GN=H2AV PE=1 SV=1	0	6	13	15	0	0
APK1A_ARATH	Protein kinase APK1A chloroplastic OS=Arabidopsis thaliana GN=APK1A PE=2 SV=1	0	6	7	0	0	0
PAPS3_ARATH	Nuclear poly(A) polymerase 3 OS=Arabidopsis thaliana GN=PAPS3 PE=1 SV=1	0	6	0	0	0	0
FB107_ARATH	F-box protein At2g16300 OS=Arabidopsis thaliana GN=At2g16300 PE=2 SV=3	0	6	0	0	0	0
FBD42_ARATH	Putative FBD-associated F-box protein At5g44940 OS=Arabidopsis thaliana GN=At5g44940 PE=4 SV=2	0	6	0	0	0	0
M840_ARATH	Uncharacterized mitochondrial protein AtMg00840 OS=Arabidopsis thaliana GN=AtMg00840 PE=4 SV=1	0	6	0	0	0	0
RH5_ARATH	DEAD-box ATP-dependent RNA helicase 5 OS=Arabidopsis thaliana GN=RH5 PE=1 SV=1	0	6	0	0	0	0
LSM1B_ARATH	Sm-like protein LSM1B OS=Arabidopsis thaliana GN=LSM1B PE=1 SV=1	0	6	0	0	0	0
BH063_ARATH	Transcription factor bHLH63 OS=Arabidopsis thaliana GN=BHLH63 PE=1 SV=1	0	5	0	0	0	0
PPR56_ARATH	Pentatricopeptide repeat-containing protein At1g22960 mitochondrial OS=Arabidopsis thaliana GN=At1g22960 PE=2 SV=1	0	5	0	0	0	0
AB3F_ARATH	ABC transporter F family member 3 OS=Arabidopsis thaliana GN=ABCF3 PE=1 SV=1	0	5	0	0	0	0
FAB1B_ARATH	1-phosphatidylinositol-3-phosphate 5-kinase FAB1B OS=Arabidopsis thaliana GN=FAB1B PE=2 SV=1	0	4	14	0	0	0
GRS15_ARATH	Monothiol glutaredoxin-S15 mitochondrial OS=Arabidopsis thaliana GN=GRXS15 PE=1 SV=2	0	4	5	0	0	0
DIR20_ARATH	Dirigent protein 20 OS=Arabidopsis thaliana GN=DIR20 PE=2 SV=1	0	4	0	14	0	0
CRK4_ARATH	Cysteine-rich receptor-like protein kinase 4 OS=Arabidopsis thaliana GN=CRK4 PE=2 SV=1	0	4	0	0	0	0
FDL22_ARATH	Putative F-box/FBD/LRR-repeat protein At3g56780 OS=Arabidopsis thaliana GN=At3g56780 PE=3 SV=1	0	4	0	0	0	0
STM_ARATH	Homeobox protein SHOOT MERISTEMLESS OS=Arabidopsis thaliana GN=STM PE=1 SV=2	0	4	0	0	0	0
C71BZ_ARATH	Cytochrome P450 71B38 OS=Arabidopsis thaliana GN=CYP71B38 PE=2 SV=2	0	3	0	0	0	0
RL133_ARATH	60S ribosomal protein L13-3 OS=Arabidopsis thaliana GN=RPL13D PE=1 SV=1	0	3	0	0	0	0
CRK20_ARATH	Putative cysteine-rich receptor-like protein kinase 20 OS=Arabidopsis thaliana GN=CRK20 PE=2 SV=2	0	2	0	0	0	0
R18A1_ARATH	60S ribosomal protein L18a-1 OS=Arabidopsis thaliana GN=RPL18AA PE=2 SV=1	0	2	0	0	0	0
SLU7A_ARATH	Pre-mRNA-splicing factor SLU7-A OS=Arabidopsis thaliana GN=At1g65660 PE=1 SV=2	0	0	39	0	0	0
UBP12_ARATH	Ubiquitin carboxyl-terminal hydrolase 12 OS=Arabidopsis thaliana GN=UBP12 PE=1 SV=2	0	0	37	29	0	0
CRU3_ARATH	12S seed storage protein CRC OS=Arabidopsis thaliana GN=CRC PE=1 SV=1	0	0	33	0	0	0
CI111_ARATH	Calmodulin-interacting protein 111 OS=Arabidopsis thaliana GN=CIP111 PE=1 SV=1	0	0	31	0	0	0
RK191_ARATH	50S ribosomal protein L19-1 chloroplastic OS=Arabidopsis thaliana GN=At4g17560 PE=2 SV=1	0	0	26	10	0	0
EIF3B_ARATH	Eukaryotic translation initiation factor 3 subunit B OS=Arabidopsis thaliana GN=TIF3B1 PE=1 SV=1	0	0	25	22	0	0
AB11B_ARATH	ABC transporter B family member 11 OS=Arabidopsis thaliana GN=ABCB11 PE=2 SV=1	0	0	23	0	0	0
DGK1_ARATH	Diacylglycerol kinase 1 OS=Arabidopsis thaliana GN=DGK1 PE=1 SV=2	0	0	22	0	0	0
BT3_ARATH	BTB/POZ and TAZ domain-containing protein 3 OS=Arabidopsis thaliana GN=BT3 PE=1 SV=2	0	0	21	18	0	0
CD48A_ARATH	Cell division control protein 48 homolog A OS=Arabidopsis thaliana GN=CDC48A PE=1 SV=1	0	0	21	0	0	0
FBL8_ARATH	Putative F-box/LRR-repeat protein 8 OS=Arabidopsis thaliana GN=FBL8 PE=3 SV=1	0	0	20	0	0	0
THRC1_ARATH	Threonine synthase 1 chloroplastic OS=Arabidopsis thaliana GN=TS1 PE=1 SV=1	0	0	20	0	0	0
CF107_ARATH	Protein high chlorophyll fluorescent 107 OS=Arabidopsis thaliana GN=HCF107 PE=1 SV=1	0	0	20	0	0	0
RL192_ARATH	60S ribosomal protein L19-2 OS=Arabidopsis thaliana GN=RPL19B PE=2 SV=1	0	0	18	0	0	0
FBL53_ARATH	F-box/LRR-repeat protein At3g48880 OS=Arabidopsis thaliana GN=At3g48880 PE=2 SV=1	0	0	17	18	0	0
LEU32_ARATH	3-isopropylmalate dehydrogenase 2 chloroplastic OS=Arabidopsis thaliana GN=IMDH2 PE=1 SV=1	0	0	16	11	0	0
BLH4_ARATH	BEL1-like homeodomain protein 4 OS=Arabidopsis thaliana GN=BLH4 PE=1 SV=2	0	0	16	0	0	0
SRS41_ARATH	Serine/arginine-rich splicing factor RS41 OS=Arabidopsis thaliana GN=RS41 PE=1 SV=2	0	0	16	0	0	0
U496O_ARATH	UPF0496 protein At3g57100 OS=Arabidopsis thaliana GN=At3g57100 PE=2 SV=1	0	0	15	0	0	0
HMGCL_ARATH	Hydroxymethylglutaryl-CoA lyase mitochondrial OS=Arabidopsis thaliana GN=HMGCL PE=1 SV=2	0	0	15	0	0	0
PTA7_ARATH	Protein PLASTID TRANSCRIPTIONALLY ACTIVE 7 OS=Arabidopsis thaliana GN=PTAC7 PE=1 SV=1	0	0	15	0	0	0
DXO_ARATH	Decapping nuclease DXO homolog chloroplastic OS=Arabidopsis thaliana GN=At4g17620 PE=1 SV=1	0	0	15	0	0	0
C3H12_ARATH	Zinc finger CCCH domain-containing protein 12 OS=Arabidopsis thaliana GN=At1g32360 PE=2 SV=1	0	0	15	0	0	0
ALA3_ARATH	Phospholipid-transporting ATPase 3 OS=Arabidopsis thaliana GN=ALA3 PE=1 SV=2	0	0	14	0	0	0
CRK15_ARATH	Cysteine-rich receptor-like protein kinase 15 OS=Arabidopsis thaliana GN=CRK15 PE=2 SV=2	0	0	14	0	0	0
NLP7_ARATH	Protein NLP7 OS=Arabidopsis thaliana GN=NLP7 PE=1 SV=2	0	0	14	0	0	0
PUB35_ARATH	U-box domain-containing protein 35 OS=Arabidopsis thaliana GN=PUB35 PE=1 SV=2	0	0	14	0	0	0
PPR73_ARATH	Pentatricopeptide repeat-containing protein At1g43980 mitochondrial OS=Arabidopsis thaliana GN=PCMP-E58 PE=3 SV=1	0	0	14	0	0	0
GAUT9_ARATH	Probable galacturonosyltransferase 9 OS=Arabidopsis thaliana GN=GAUT9 PE=2 SV=1	0	0	13	0	0	0
TRPD_ARATH	Anthranilate phosphoribosyltransferase chloroplastic OS=Arabidopsis thaliana GN=PAT1 PE=2 SV=1	0	0	12	17	0	0
U74E2_ARATH	UDP-glycosyltransferase 74E2 OS=Arabidopsis thaliana GN=UGT74E2 PE=1 SV=1	0	0	12	0	0	0
CADH7_ARATH	Cinnamyl alcohol dehydrogenase 7 OS=Arabidopsis thaliana GN=CAD7 PE=1 SV=2	0	0	12	0	0	0
PP364_ARATH	Pentatricopeptide repeat-containing protein At5g04780 OS=Arabidopsis thaliana GN=PCMP-H16 PE=2 SV=2	0	0	12	0	0	0
RK123_ARATH	50S ribosomal protein L12-3 chloroplastic OS=Arabidopsis thaliana GN=RPL12C PE=2 SV=2	0	0	12	0	0	0
RLA21_ARATH	60S acidic ribosomal protein P2-1 OS=Arabidopsis thaliana GN=RPP2A PE=2 SV=2	0	0	11	9	0	0
EGL1_ARATH	Transcription factor EGL1 OS=Arabidopsis thaliana GN=BHLH2 PE=1 SV=1	0	0	11	0	0	0
HIS8_ARATH	Histidinol dehydrogenase chloroplastic OS=Arabidopsis thaliana GN=HISN8 PE=2 SV=1	0	0	11	0	0	0
KNAT6_ARATH	Homeobox protein knotted-1-like 6 OS=Arabidopsis thaliana GN=KNAT6 PE=1 SV=1	0	0	11	0	0	0
NUP35_ARATH	Nuclear pore complex protein NUP35 OS=Arabidopsis thaliana GN=NUP35 PE=1 SV=1	0	0	10	0	0	0
TBL39_ARATH	Protein trichome birefringence-like 39 OS=Arabidopsis thaliana GN=TBL39 PE=2 SV=1	0	0	10	0	0	0
CAO_ARATH	Chlorophyllide a oxygenase chloroplastic OS=Arabidopsis thaliana GN=CAO PE=1 SV=1	0	0	10	0	0	0
Y2317_ARATH	Probable leucine-rich repeat receptor-like protein kinase At2g33170 OS=Arabidopsis thaliana GN=At2g33170 PE=2 SV=1	0	0	10	0	0	0
ACCO2_ARATH	1-aminocyclopropane-1-carboxylate oxidase 2 OS=Arabidopsis thaliana GN=ACO2 PE=2 SV=2	0	0	10	0	0	0
MAO2_ARATH	NAD-dependent malic enzyme 2 mitochondrial OS=Arabidopsis thaliana GN=NAD-ME2 PE=1 SV=1	0	0	10	0	0	0
PP175_ARATH	Pentatricopeptide repeat-containing protein At2g29760 chloroplastic OS=Arabidopsis thaliana GN=PCMP-H33 PE=2 SV=1	0	0	10	0	0	0
EXOL4_ARATH	Protein EXORDIUM-like 4 OS=Arabidopsis thaliana GN=EXL4 PE=2 SV=1	0	0	10	0	0	0
KAD5_ARATH	Adenylate kinase 5 chloroplastic OS=Arabidopsis thaliana GN=At5g35170 PE=1 SV=1	0	0	9	5	0	0
CRU1_ARATH	12S seed storage protein CRA1 OS=Arabidopsis thaliana GN=CRA1 PE=1 SV=2	0	0	9	0	0	0
PEPR1_ARATH	Leucine-rich repeat receptor-like protein kinase PEPR1 OS=Arabidopsis thaliana GN=PEPR1 PE=1 SV=1	0	0	9	0	0	0
XLG3_ARATH	Extra-large guanine nucleotide-binding protein 3 OS=Arabidopsis thaliana GN=XLG3 PE=1 SV=1	0	0	9	0	0	0
PS1_ARATH	FHA domain-containing protein PS1 OS=Arabidopsis thaliana GN=PS1 PE=2 SV=1	0	0	8	0	0	0
RLF20_ARATH	Protein RALF-like 20 OS=Arabidopsis thaliana GN=RALFL20 PE=3 SV=1	0	0	8	0	0	0
FB200_ARATH	Putative F-box protein At3g49980 OS=Arabidopsis thaliana GN=At3g49980 PE=3 SV=1	0	0	8	0	0	0
GTE6_ARATH	Transcription factor GTE6 OS=Arabidopsis thaliana GN=GTE6 PE=2 SV=1	0	0	8	0	0	0
PURA_ARATH	Adenylosuccinate synthetase chloroplastic OS=Arabidopsis thaliana GN=PURA PE=1 SV=1	0	0	8	0	0	0
SPF27_ARATH	Pre-mRNA-splicing factor SPF27 homolog OS=Arabidopsis thaliana GN=MOS4 PE=1 SV=1	0	0	7	0	0	0
AI5L5_ARATH	ABSCISIC ACID-INSENSITIVE 5-like protein 5 OS=Arabidopsis thaliana GN=ABF2 PE=1 SV=1	0	0	7	0	0	0
AOC1_ARATH	Allene oxide cyclase 1 chloroplastic OS=Arabidopsis thaliana GN=AOC1 PE=1 SV=1	0	0	6	15	0	0
ODP24_ARATH	Dihydrolipoyllysine-residue acetyltransferase component 4 of pyruvate dehydrogenase complex chloroplastic OS=Arabidopsis thaliana GN=LTA2 PE=2 SV=1	0	0	6	11	0	0
Y5278_ARATH	Uncharacterized protein PAM68-like OS=Arabidopsis thaliana GN=At5g52780 PE=2 SV=1	0	0	6	0	0	0
FPPS2_ARATH	Farnesyl pyrophosphate synthase 2 OS=Arabidopsis thaliana GN=FPS2 PE=2 SV=1	0	0	6	0	0	0
IPT9_ARATH	tRNA dimethylallyltransferase 9 OS=Arabidopsis thaliana GN=IPT9 PE=2 SV=1	0	0	6	0	0	0
NPR1_ARATH	Regulatory protein NPR1 OS=Arabidopsis thaliana GN=NPR1 PE=1 SV=1	0	0	6	0	0	0
CP122_ARATH	Calvin cycle protein CP12-2 chloroplastic OS=Arabidopsis thaliana GN=CP12-2 PE=1 SV=1	0	0	6	0	0	0
CUT1A_ARATH	Protein CURVATURE THYLAKOID 1A chloroplastic OS=Arabidopsis thaliana GN=CURT1A PE=1 SV=1	0	0	5	0	0	0
PEN5_ARATH	Marneral synthase OS=Arabidopsis thaliana GN=MRN1 PE=1 SV=1	0	0	5	0	0	0
E2FD_ARATH	E2F transcription factor-like E2FD OS=Arabidopsis thaliana GN=E2FD PE=1 SV=1	0	0	5	0	0	0
GGPP4_ARATH	Geranylgeranyl pyrophosphate synthase 4 OS=Arabidopsis thaliana GN=GGPP4 PE=2 SV=1	0	0	4	0	0	0
Y5126_ARATH	Probable serine/threonine-protein kinase At5g41260 OS=Arabidopsis thaliana GN=At5g41260 PE=1 SV=1	0	0	4	0	0	0
UBP13_ARATH	Ubiquitin carboxyl-terminal hydrolase 13 OS=Arabidopsis thaliana GN=UBP13 PE=1 SV=1	0	0	4	0	0	0
ESFLB_ARATH	EMBRYO SURROUNDING FACTOR 1-like protein 11 OS=Arabidopsis thaliana GN=ESFL11 PE=2 SV=1	0	0	3	0	0	0
YZR3_ARATH	RanBP2-type zinc finger protein At1g67325 OS=Arabidopsis thaliana GN=At1g67325 PE=1 SV=1	0	0	3	0	0	0
BLH9_ARATH	BEL1-like homeodomain protein 9 OS=Arabidopsis thaliana GN=BLH9 PE=1 SV=1	0	0	2	0	0	0
KNAT1_ARATH	Homeobox protein knotted-1-like 1 OS=Arabidopsis thaliana GN=KNAT1 PE=1 SV=1	0	0	2	0	0	0
ICDHX_ARATH	Peroxisomal isocitrate dehydrogenase [NADP] OS=Arabidopsis thaliana GN=ICDH PE=1 SV=1	0	0	2	0	0	0
TBA3_ARATH	Tubulin alpha-3 chain OS=Arabidopsis thaliana GN=TUBA3 PE=1 SV=2	0	0	0	84	0	0
CLASP_ARATH	CLIP-associated protein OS=Arabidopsis thaliana GN=CLASP PE=1 SV=1	0	0	0	36	0	0
FDL7_ARATH	Putative F-box/FBD/LRR-repeat protein At1g66290 OS=Arabidopsis thaliana GN=At1g66290 PE=3 SV=1	0	0	0	28	0	0
GLYC7_ARATH	Serine hydroxymethyltransferase 7 OS=Arabidopsis thaliana GN=SHM7 PE=2 SV=1	0	0	0	27	0	0
BGL39_ARATH	Putative myrosinase 3 OS=Arabidopsis thaliana GN=TGG3 PE=5 SV=1	0	0	0	27	0	0
CALS2_ARATH	Callose synthase 2 OS=Arabidopsis thaliana GN=CALS2 PE=2 SV=3	0	0	0	26	0	0
[truncated: 106 more rows]
