# Supplementary material for: Functional domain studies uncover novel roles for the ZTL Kelch repeat domain in clock function
Source: PLoS One. 2021 Mar 17;16(3):e0235938. doi: 10.1371/journal.pone.0235938 (PMC7968664; doi:10.1371/journal.pone.0235938)
Supplement: S2 Table — Peptide counts and SAINT scores are presented for all published ZTL interactors. Please note that the peptides belonging to ZTL listed in this table include both the peptides belonging to the bait and the native ZTL protein. (XLSX) [file pone.0235938.s002.xlsx]

## Sheet: S2 Table
Locus	Uniprot ID	Gene name	Total spectral counts (SAINT score, SAINT LOS)			References (PubMed ID)
			ZTL Kelch ZT9	ZTL Kelch ZT15	Combined Controls
AT5G57360	ADO1_ARATH	ZTL	163	129	0
AT2G18915	ADO2_ARATH	LKP2	21 (1, 33.55)	20 (1, 32.08)	0	15310821, 21518052
AT1G68050	ADO3_ARATH	FKF1	29 (1, 45.24)	0	0	21518052
AT5G61380	APRR1_ARATH	PRR1, TOC1	0	0	0	17704763, 18562312, 20407420, 20354196, 15310821, 16428597
AT5G24470	APRR5_ARATH	PRR5	0	0	0	17693530, 18562312, 20354196, 15310821
AT4G34210	ASK11_ARATH	ASK11	0	0	0	12795696
AT4G34470	ASK12_ARATH	ASK12	0	0	0	12795696
AT2G03170	ASK14_ARATH	ASK14	0	0	0	12711337
AT2G03160	ASK19_ARATH	ASK19	0	0	0	12795696
AT2G25700	ASK3_ARATH	ASK3	0	0	0	12795696
AT1G20140	ASK4_ARATH	ASK4	0	0	0	12795696, 21798944, 12711337
AT3G21840	ASK7_ARATH	ASK7	0	0	0	12795696
AT3G21830	ASK8_ARATH	ASK8	0	0	0	12795696
AT3G21850	ASK9_ARATH	ASK9	0	0	0	12795696
AT4G34530	BH063_ARATH	CIB1	0	0	5	24101505
AT5G15850	COL1_ARATH	COL1	0	0	0	15937324
AT2G47890	COL13_ARATH	COL13	0	0	0	15937324
AT2G33500	COL14_ARATH	COL14	0	0	0	15937324
AT3G02380	COL2_ARATH	COL2	0	0	0	15937324
AT2G24790	COL3_ARATH	COL3	0	0	0	15937324
AT5G24930	COL4_ARATH	COL4	0	0	0	15937324
AT5G57660	COL5_ARATH	COL5	0	0	0	15937324
AT1G68520	COL6_ARATH	COL6	0	0	0	15937324
AT5G15840	CONS_ARATH	CO	0	0	0	25422419
AT4G08920	CRY1_ARATH	CRY1	0	0	0	11260718
AT4G02570	CUL1_ARATH	CUL1	0	0	0	15447654
AT1G56280	DI191_ARATH	Di19	0	0	0	15937324
AT2G25930	ELF3_ARATH	ELF3	0	0	0	16258016
AT4G24190	ENPL_ARATH	HSP90.7, SHD	0	20 (0, -10.25)	43	21949396, 28232745, 29061867
AT1G22770	GIGAN_ARATH	GI	0	0	0	17704763, 24004949, 17098855
AT5G52640	HS901_ARATH	HSP90.1	22 (1, 22.17)	8 (1, 5.91)	4	21949396, 28232745, 29061867
AT5G56030	HS902_ARATH	HSP90.2	46 (0, -11.35)	73 (0.67, 0.71)	77	21949396, 28232745, 29061867
AT5G56010	HS903_ARATH	HSP90.3	0	0	0	21949396, 28232745, 29061867
AT5G56000	HS904_ARATH	HSP90.4	7 (0, -55.60)	0	72	21949396, 28232745, 29061867
AT2G04030	HS905_ARATH	HSP90.5	25 (0.93, 2.62)	0	23	21949396, 28232745, 29061867
AT3G07770	HS906_ARATH	HSP90.6	0	0	0	21949396, 28232745, 29061867
AT5G11260	HY5_ARATH	HY5	0	0	0	27208227
AT5G05660	NFXL2_ARATH	EARLY BIRD	0	0	0	21300918
AT2G18790	PHYB_ARATH	PHYB	0	0	0	11260718
AT2G28550	RAP27_ARATH	TOE1, RAP2.7	0	0	0	25934507
AT5G20570	RBX1A_ARATH	RBX1	0	0	0	15447654
AT1G75950	SKP1A_ARATH	ASK1, SKP1	0	0	0	15447654, 12795696, 16428597, 12711337
AT5G42190	SKP1B_ARATH	ASK2	0	0	0	12795696, 12711337
AT5G08330	TCP21_ARATH	TCP21, CHE	0	0	0	29794020
AT5G06600	UBP12_ARATH	UBP12	0	0	66	31434902
AT3G11910	UBP13_ARATH	UBP13	0	0	4	31434902
