# Supplementary material for: Functional domain studies uncover novel roles for the ZTL Kelch repeat domain in clock function
Source: PLoS One. 2021 Mar 17;16(3):e0235938. doi: 10.1371/journal.pone.0235938 (PMC7968664; doi:10.1371/journal.pone.0235938)
Supplement: S3 Table — The results of statistically significant interactors of the ZTL Kelch repeat domain as produced by SAINTexpress. (XLSX) [file pone.0235938.s003.xlsx]

## Sheet: S3 Table
Bait	Prey	PreyGene	Spec	SpecSum	AvgSpec	NumReplicates	ctrlCounts	AvgP	MaxP	TopoAvgP	TopoMaxP	SaintScore	logOddsScore	FoldChange	BFDR	boosted_by
ZTL_ZT9	MY113_ARATH	MY113_ARATH	6	6	6	1	0|0|0|0	1	1	1	1	1	10.78	60	0
ZTL_ZT9	TPS25_ARATH	TPS25_ARATH	6	6	6	1	0|0|0|0	1	1	1	1	1	10.78	60	0
ZTL_ZT9	NET3B_ARATH	NET3B_ARATH	14	14	14	1	0|0|0|0	1	1	1	1	1	23.16	140	0
ZTL_ZT9	GPAT2_ARATH	GPAT2_ARATH	12	12	12	1	0|0|0|0	1	1	1	1	1	20.13	120	0
ZTL_ZT9	MYO13_ARATH	MYO13_ARATH	28	28	28	1	0|0|0|0	1	1	1	1	1	43.78	280	0
ZTL_ZT9	NAC5_ARATH	NAC5_ARATH	7	7	7	1	0|0|0|0	1	1	1	1	1	12.39	70	0
ZTL_ZT9	AP1G1_ARATH	AP1G1_ARATH	8	8	8	1	0|0|0|0	1	1	1	1	1	13.97	80	0
ZTL_ZT9	HMT2_ARATH	HMT2_ARATH	15	15	15	1	0|0|0|0	1	1	1	1	1	24.66	150	0
ZTL_ZT9	RQL3_ARATH	RQL3_ARATH	12	12	12	1	0|0|0|0	1	1	1	1	1	20.13	120	0
ZTL_ZT9	WRK20_ARATH	WRK20_ARATH	19	19	19	1	0|0|0|0	1	1	1	1	1	30.6	190	0
ZTL_ZT9	CAPP3_ARATH	CAPP3_ARATH	35	35	35	1	0|3|0|0	1	1	1	1	1	13.67	46.67	0
ZTL_ZT9	PP218_ARATH	PP218_ARATH	14	14	14	1	0|0|0|0	1	1	1	1	1	23.16	140	0
ZTL_ZT9	QKIL1_ARATH	QKIL1_ARATH	21	21	21	1	0|0|0|0	1	1	1	1	1	33.55	210	0
ZTL_ZT9	TAF15_ARATH	TAF15_ARATH	56	56	56	1	0|0|0|0	1	1	1	1	1	84.07	560	0
ZTL_ZT9	TCPE_ARATH	TCPE_ARATH	15	15	15	1	0|0|0|0	1	1	1	1	1	24.66	150	0
ZTL_ZT9	DNAJ2_ARATH	DNAJ2_ARATH	74	74	74	1	24|14|8|4	1	1	1	1	1	7.45	5.92	0
ZTL_ZT9	BGL15_ARATH	BGL15_ARATH	7	7	7	1	0|0|0|0	1	1	1	1	1	12.39	70	0
ZTL_ZT9	CPSF1_ARATH	CPSF1_ARATH	12	12	12	1	0|0|0|0	1	1	1	1	1	20.13	120	0
ZTL_ZT9	WRK19_ARATH	WRK19_ARATH	13	13	13	1	0|0|0|0	1	1	1	1	1	21.65	130	0
ZTL_ZT9	COPA2_ARATH	COPA2_ARATH	106	106	106	1	11|0|0|31	1	1	1	1	1	5.99	10.1	0
ZTL_ZT9	GRV2_ARATH	GRV2_ARATH	36	36	36	1	0|0|0|0	1	1	1	1	1	55.37	360	0
ZTL_ZT9	FBRL3_ARATH	FBRL3_ARATH	4	4	4	1	0|0|0|0	1	1	1	1	1	7.47	40	0
ZTL_ZT9	LOX5_ARATH	LOX5_ARATH	25	25	25	1	0|0|0|0	1	1	1	1	1	39.41	250	0
ZTL_ZT9	TCP19_ARATH	TCP19_ARATH	4	4	4	1	0|0|0|0	1	1	1	1	1	7.47	40	0
ZTL_ZT9	Y4331_ARATH	Y4331_ARATH	7	7	7	1	0|0|0|0	1	1	1	1	1	12.39	70	0
ZTL_ZT9	BCA4_ARATH	BCA4_ARATH	8	8	8	1	0|0|0|0	1	1	1	1	1	13.97	80	0
ZTL_ZT9	ULP1B_ARATH	ULP1B_ARATH	17	17	17	1	0|0|0|0	1	1	1	1	1	27.64	170	0
ZTL_ZT9	PS6AA_ARATH	PS6AA_ARATH	36	36	36	1	0|3|0|0	1	1	1	1	1	14	48	0
ZTL_ZT9	PIP21_ARATH	PIP21_ARATH	18	18	18	1	0|0|0|0	1	1	1	1	1	29.12	180	0
ZTL_ZT9	ADO1_ARATH	ADO1_ARATH	163	163	163	1	0|0|0|0	1	1	1	1	1	235.74	1630	0
ZTL_ZT9	C79B2_ARATH	C79B2_ARATH	12	12	12	1	0|0|0|0	1	1	1	1	1	20.13	120	0
ZTL_ZT9	AB35G_ARATH	AB35G_ARATH	23	23	23	1	0|0|0|0	1	1	1	1	1	36.49	230	0
ZTL_ZT9	CSK2P_ARATH	CSK2P_ARATH	5	5	5	1	0|0|0|0	1	1	1	1	1	9.15	50	0
ZTL_ZT9	F16P2_ARATH	F16P2_ARATH	17	17	17	1	0|0|0|0	1	1	1	1	1	27.64	170	0
ZTL_ZT9	DSLE_ARATH	DSLE_ARATH	17	17	17	1	0|0|0|0	1	1	1	1	1	27.64	170	0
ZTL_ZT9	FH9_ARATH	FH9_ARATH	18	18	18	1	0|0|0|0	1	1	1	1	1	29.12	180	0
ZTL_ZT9	PXM16_ARATH	PXM16_ARATH	33	33	33	1	0|0|0|0	1	1	1	1	1	51.04	330	0
ZTL_ZT9	TRXH2_ARATH	TRXH2_ARATH	9	9	9	1	0|0|0|0	1	1	1	1	1	15.53	90	0
ZTL_ZT9	TCPD_ARATH	TCPD_ARATH	56	56	56	1	0|0|0|0	1	1	1	1	1	84.07	560	0
ZTL_ZT9	UBL5_ARATH	UBL5_ARATH	8	8	8	1	0|0|0|0	1	1	1	1	1	13.97	80	0
ZTL_ZT9	RH26_ARATH	RH26_ARATH	7	7	7	1	0|0|0|0	1	1	1	1	1	12.39	70	0
ZTL_ZT9	TO401_ARATH	TO401_ARATH	20	20	20	1	0|0|0|0	1	1	1	1	1	32.08	200	0
ZTL_ZT9	SC5D1_ARATH	SC5D1_ARATH	4	4	4	1	0|0|0|0	1	1	1	1	1	7.47	40	0
ZTL_ZT9	SERA3_ARATH	SERA3_ARATH	16	16	16	1	0|0|0|0	1	1	1	1	1	26.15	160	0
ZTL_ZT9	FBL75_ARATH	FBL75_ARATH	4	4	4	1	0|0|0|0	1	1	1	1	1	7.47	40	0
ZTL_ZT9	CCR4A_ARATH	CCR4A_ARATH	20	20	20	1	0|0|0|0	1	1	1	1	1	32.08	200	0
ZTL_ZT9	FB229_ARATH	FB229_ARATH	38	38	38	1	0|0|0|0	1	1	1	1	1	58.26	380	0
ZTL_ZT9	PKP4_ARATH	PKP4_ARATH	17	17	17	1	0|0|0|0	1	1	1	1	1	27.64	170	0
ZTL_ZT9	Y4920_ARATH	Y4920_ARATH	16	16	16	1	0|0|0|0	1	1	1	1	1	26.15	160	0
ZTL_ZT9	PUM6_ARATH	PUM6_ARATH	36	36	36	1	0|0|0|0	1	1	1	1	1	55.37	360	0
ZTL_ZT9	BIG_ARATH	BIG_ARATH	36	36	36	1	0|0|0|0	1	1	1	1	1	55.37	360	0
ZTL_ZT9	P2C22_ARATH	P2C22_ARATH	17	17	17	1	0|0|0|0	1	1	1	1	1	27.64	170	0
ZTL_ZT9	PMP22_ARATH	PMP22_ARATH	14	14	14	1	0|0|0|0	1	1	1	1	1	23.16	140	0
ZTL_ZT9	RM02_ARATH	RM02_ARATH	19	19	19	1	0|0|0|0	1	1	1	1	1	30.6	190	0
ZTL_ZT9	BGAL6_ARATH	BGAL6_ARATH	12	12	12	1	0|0|0|0	1	1	1	1	1	20.13	120	0
ZTL_ZT9	CID13_ARATH	CID13_ARATH	19	19	19	1	0|0|0|0	1	1	1	1	1	30.6	190	0
ZTL_ZT9	AB10B_ARATH	AB10B_ARATH	42	42	42	1	0|0|0|0	1	1	1	1	1	64.01	420	0
ZTL_ZT9	F10AL_ARATH	F10AL_ARATH	24	24	24	1	0|0|0|4	1	1	1	1	1	7.74	24	0
ZTL_ZT9	IF4A2_ARATH	IF4A2_ARATH	152	152	152	1	0|9|0|0	1	1	1	1	1	16.41	67.56	0
ZTL_ZT9	HDA18_ARATH	HDA18_ARATH	20	20	20	1	0|0|0|0	1	1	1	1	1	32.08	200	0
ZTL_ZT9	RGAP6_ARATH	RGAP6_ARATH	7	7	7	1	0|0|0|0	1	1	1	1	1	12.39	70	0
ZTL_ZT9	PHF5A_ARATH	PHF5A_ARATH	9	9	9	1	0|0|0|0	1	1	1	1	1	15.53	90	0
ZTL_ZT9	Y5279_ARATH	Y5279_ARATH	11	11	11	1	0|0|0|0	1	1	1	1	1	18.61	110	0
ZTL_ZT9	PRH_ARATH	PRH_ARATH	19	19	19	1	0|0|0|0	1	1	1	1	1	30.6	190	0
ZTL_ZT9	CSLAF_ARATH	CSLAF_ARATH	12	12	12	1	0|0|0|0	1	1	1	1	1	20.13	120	0
ZTL_ZT9	UBP25_ARATH	UBP25_ARATH	25	25	25	1	0|0|0|0	1	1	1	1	1	39.41	250	0
ZTL_ZT9	POT9_ARATH	POT9_ARATH	4	4	4	1	0|0|0|0	1	1	1	1	1	7.47	40	0
ZTL_ZT9	TCPB_ARATH	TCPB_ARATH	32	32	32	1	0|0|0|0	1	1	1	1	1	49.59	320	0
ZTL_ZT9	QKIL3_ARATH	QKIL3_ARATH	8	8	8	1	0|0|0|0	1	1	1	1	1	13.97	80	0
ZTL_ZT9	C97B3_ARATH	C97B3_ARATH	13	13	13	1	0|0|0|0	1	1	1	1	1	21.65	130	0
ZTL_ZT9	BH090_ARATH	BH090_ARATH	9	9	9	1	0|0|0|0	1	1	1	1	1	15.53	90	0
ZTL_ZT9	AGL18_ARATH	AGL18_ARATH	11	11	11	1	0|0|0|0	1	1	1	1	1	18.61	110	0
ZTL_ZT9	Y1661_ARATH	Y1661_ARATH	14	14	14	1	0|0|0|0	1	1	1	1	1	23.16	140	0
ZTL_ZT9	C2GR2_ARATH	C2GR2_ARATH	15	15	15	1	0|0|0|0	1	1	1	1	1	24.66	150	0
ZTL_ZT9	TCP15_ARATH	TCP15_ARATH	13	13	13	1	0|0|0|0	1	1	1	1	1	21.65	130	0
ZTL_ZT9	UXS4_ARATH	UXS4_ARATH	30	30	30	1	0|0|0|0	1	1	1	1	1	46.69	300	0
ZTL_ZT9	TPC1_ARATH	TPC1_ARATH	4	4	4	1	0|0|0|0	1	1	1	1	1	7.47	40	0
ZTL_ZT9	PUM13_ARATH	PUM13_ARATH	10	10	10	1	0|0|0|0	1	1	1	1	1	17.08	100	0
ZTL_ZT9	HF101_ARATH	HF101_ARATH	17	17	17	1	0|0|0|0	1	1	1	1	1	27.64	170	0
ZTL_ZT9	BRL3_ARATH	BRL3_ARATH	25	25	25	1	0|0|0|0	1	1	1	1	1	39.41	250	0
ZTL_ZT9	Y3804_ARATH	Y3804_ARATH	20	20	20	1	0|0|0|0	1	1	1	1	1	32.08	200	0
ZTL_ZT9	PP406_ARATH	PP406_ARATH	13	13	13	1	0|0|0|0	1	1	1	1	1	21.65	130	0
ZTL_ZT9	YSL4_ARATH	YSL4_ARATH	12	12	12	1	0|0|0|0	1	1	1	1	1	20.13	120	0
ZTL_ZT9	ARI14_ARATH	ARI14_ARATH	21	21	21	1	0|0|0|0	1	1	1	1	1	33.55	210	0
ZTL_ZT9	VILI4_ARATH	VILI4_ARATH	44	44	44	1	0|0|0|0	1	1	1	1	1	66.89	440	0
ZTL_ZT9	TAF4B_ARATH	TAF4B_ARATH	33	33	33	1	0|0|0|0	1	1	1	1	1	51.04	330	0
ZTL_ZT9	AGO2_ARATH	AGO2_ARATH	501	501	501	1	108|0|157|0	1	1	1	1	1	6.13	7.56	0
ZTL_ZT9	PLY18_ARATH	PLY18_ARATH	110	110	110	1	31|24|31|17	1	1	1	1	1	30.91	4.27	0
ZTL_ZT9	CDPK2_ARATH	CDPK2_ARATH	25	25	25	1	0|0|0|0	1	1	1	1	1	39.41	250	0
ZTL_ZT9	STR10_ARATH	STR10_ARATH	15	15	15	1	0|0|0|0	1	1	1	1	1	24.66	150	0
ZTL_ZT9	PPCS1_ARATH	PPCS1_ARATH	6	6	6	1	0|0|0|0	1	1	1	1	1	10.78	60	0
ZTL_ZT9	RL92_ARATH	RL92_ARATH	35	35	35	1	0|0|0|0	1	1	1	1	1	53.93	350	0
ZTL_ZT9	SAB_ARATH	SAB_ARATH	72	72	72	1	0|0|0|0	1	1	1	1	1	106.89	720	0
ZTL_ZT9	TCTP1_ARATH	TCTP1_ARATH	4	4	4	1	0|0|0|0	1	1	1	1	1	7.47	40	0
ZTL_ZT9	CDC6A_ARATH	CDC6A_ARATH	12	12	12	1	0|0|0|0	1	1	1	1	1	20.13	120	0
ZTL_ZT9	TPPII_ARATH	TPPII_ARATH	13	13	13	1	0|0|0|0	1	1	1	1	1	21.65	130	0
ZTL_ZT9	TCPA_ARATH	TCPA_ARATH	39	39	39	1	0|0|0|0	1	1	1	1	1	59.7	390	0
ZTL_ZT9	LSG11_ARATH	LSG11_ARATH	7	7	7	1	0|0|0|0	1	1	1	1	1	12.39	70	0
ZTL_ZT9	ATPBO_ARATH	ATPBO_ARATH	100	100	100	1	0|0|0|0	1	1	1	1	1	146.65	1000	0
ZTL_ZT9	SYEM_ARATH	SYEM_ARATH	15	15	15	1	0|0|0|0	1	1	1	1	1	24.66	150	0
ZTL_ZT9	PRS7B_ARATH	PRS7B_ARATH	4	4	4	1	0|0|0|0	1	1	1	1	1	7.47	40	0
ZTL_ZT9	RR4_ARATH	RR4_ARATH	142	142	142	1	30|0|54|34	1	1	1	1	1	5.33	4.81	0
ZTL_ZT9	HS901_ARATH	HS901_ARATH	22	22	22	1	2|2|0|0	1	1	1	1	1	22.17	22	0
ZTL_ZT9	CYP59_ARATH	CYP59_ARATH	34	34	34	1	0|0|0|0	1	1	1	1	1	52.48	340	0
ZTL_ZT9	RPT3_ARATH	RPT3_ARATH	29	29	29	1	0|0|0|0	1	1	1	1	1	45.24	290	0
ZTL_ZT9	GGPP7_ARATH	GGPP7_ARATH	5	5	5	1	0|0|0|0	1	1	1	1	1	9.15	50	0
ZTL_ZT9	CAP8_ARATH	CAP8_ARATH	11	11	11	1	0|0|0|0	1	1	1	1	1	18.61	110	0
ZTL_ZT9	PER73_ARATH	PER73_ARATH	23	23	23	1	0|0|0|0	1	1	1	1	1	36.49	230	0
ZTL_ZT9	FB313_ARATH	FB313_ARATH	7	7	7	1	0|0|0|0	1	1	1	1	1	12.39	70	0
ZTL_ZT9	DPNP4_ARATH	DPNP4_ARATH	4	4	4	1	0|0|0|0	1	1	1	1	1	7.47	40	0
ZTL_ZT9	6PGL2_ARATH	6PGL2_ARATH	9	9	9	1	0|0|0|0	1	1	1	1	1	15.53	90	0
ZTL_ZT9	Y4318_ARATH	Y4318_ARATH	8	8	8	1	0|0|0|0	1	1	1	1	1	13.97	80	0
ZTL_ZT9	NPR2_ARATH	NPR2_ARATH	26	26	26	1	0|0|0|0	1	1	1	1	1	40.87	260	0
ZTL_ZT9	CARB_ARATH	CARB_ARATH	18	18	18	1	0|0|0|0	1	1	1	1	1	29.12	180	0
ZTL_ZT9	ASNS2_ARATH	ASNS2_ARATH	126	126	126	1	22|49|30|17	1	1	1	1	1	7.23	4.27	0
ZTL_ZT9	ERG11_ARATH	ERG11_ARATH	28	28	28	1	0|0|0|0	1	1	1	1	1	43.78	280	0
ZTL_ZT9	TCPH_ARATH	TCPH_ARATH	48	48	48	1	0|0|0|0	1	1	1	1	1	72.62	480	0
ZTL_ZT9	XTH15_ARATH	XTH15_ARATH	13	13	13	1	0|0|0|0	1	1	1	1	1	21.65	130	0
ZTL_ZT9	LDL3_ARATH	LDL3_ARATH	47	47	47	1	0|0|0|0	1	1	1	1	1	71.19	470	0
ZTL_ZT9	APR3_ARATH	APR3_ARATH	3	3	3	1	0|0|0|0	1	1	1	1	1	5.72	30	0
ZTL_ZT9	KCS5_ARATH	KCS5_ARATH	17	17	17	1	0|0|0|0	1	1	1	1	1	27.64	170	0
ZTL_ZT9	PSD3A_ARATH	PSD3A_ARATH	34	34	34	1	0|0|0|0	1	1	1	1	1	52.48	340	0
ZTL_ZT9	Y5586_ARATH	Y5586_ARATH	23	23	23	1	0|0|0|0	1	1	1	1	1	36.49	230	0
ZTL_ZT9	MED28_ARATH	MED28_ARATH	12	12	12	1	0|0|0|0	1	1	1	1	1	20.13	120	0
ZTL_ZT9	ACLA1_ARATH	ACLA1_ARATH	20	20	20	1	0|0|0|0	1	1	1	1	1	32.08	200	0
ZTL_ZT9	SRK2H_ARATH	SRK2H_ARATH	17	17	17	1	0|4|0|0	1	1	1	1	1	5.9	17	0
ZTL_ZT9	SSY2_ARATH	SSY2_ARATH	32	32	32	1	0|0|0|0	1	1	1	1	1	49.59	320	0
ZTL_ZT9	ACP4_ARATH	ACP4_ARATH	17	17	17	1	0|0|0|0	1	1	1	1	1	27.64	170	0
ZTL_ZT9	ARFG_ARATH	ARFG_ARATH	15	15	15	1	0|0|0|0	1	1	1	1	1	24.66	150	0
ZTL_ZT9	PME32_ARATH	PME32_ARATH	7	7	7	1	0|0|0|0	1	1	1	1	1	12.39	70	0
ZTL_ZT9	SCRK7_ARATH	SCRK7_ARATH	5	5	5	1	0|0|0|0	1	1	1	1	1	9.15	50	0
ZTL_ZT9	STR8_ARATH	STR8_ARATH	8	8	8	1	0|0|0|0	1	1	1	1	1	13.97	80	0
ZTL_ZT9	CSLD1_ARATH	CSLD1_ARATH	9	9	9	1	0|0|0|0	1	1	1	1	1	15.53	90	0
ZTL_ZT9	RSSA2_ARATH	RSSA2_ARATH	3	3	3	1	0|0|0|0	1	1	1	1	1	5.72	30	0
ZTL_ZT9	FOLC_ARATH	FOLC_ARATH	19	19	19	1	0|0|0|0	1	1	1	1	1	30.6	190	0
ZTL_ZT9	GSTT2_ARATH	GSTT2_ARATH	11	11	11	1	0|0|0|0	1	1	1	1	1	18.61	110	0
ZTL_ZT9	PS10A_ARATH	PS10A_ARATH	32	32	32	1	0|0|0|0	1	1	1	1	1	49.59	320	0
ZTL_ZT9	VATD_ARATH	VATD_ARATH	28	28	28	1	0|0|0|0	1	1	1	1	1	43.78	280	0
ZTL_ZT9	PSD3B_ARATH	PSD3B_ARATH	6	6	6	1	0|0|0|0	1	1	1	1	1	10.78	60	0
ZTL_ZT9	NU205_ARATH	NU205_ARATH	26	26	26	1	0|0|0|0	1	1	1	1	1	40.87	260	0
ZTL_ZT9	RPP5_ARATH	RPP5_ARATH	16	16	16	1	0|0|0|0	1	1	1	1	1	26.15	160	0
ZTL_ZT9	NFXL1_ARATH	NFXL1_ARATH	56	56	56	1	0|0|0|0	1	1	1	1	1	84.07	560	0
ZTL_ZT9	CESA1_ARATH	CESA1_ARATH	20	20	20	1	0|0|0|0	1	1	1	1	1	32.08	200	0
ZTL_ZT9	NDBAA_ARATH	NDBAA_ARATH	51	51	51	1	8|0|14|9	1	1	1	1	1	7.74	6.58	0
ZTL_ZT9	CCT14_ARATH	CCT14_ARATH	10	10	10	1	0|0|0|0	1	1	1	1	1	17.08	100	0
ZTL_ZT9	H2A1_ARATH	H2A1_ARATH	5	5	5	1	0|0|0|0	1	1	1	1	1	9.15	50	0
ZTL_ZT9	ATL41_ARATH	ATL41_ARATH	7	7	7	1	0|0|0|0	1	1	1	1	1	12.39	70	0
ZTL_ZT9	C3H67_ARATH	C3H67_ARATH	27	27	27	1	0|0|0|0	1	1	1	1	1	42.33	270	0
ZTL_ZT9	RTNLF_ARATH	RTNLF_ARATH	4	4	4	1	0|0|0|0	1	1	1	1	1	7.47	40	0
ZTL_ZT9	Y2104_ARATH	Y2104_ARATH	10	10	10	1	0|0|0|0	1	1	1	1	1	17.08	100	0
ZTL_ZT9	FB163_ARATH	FB163_ARATH	14	14	14	1	0|0|0|0	1	1	1	1	1	23.16	140	0
ZTL_ZT9	BIM2_ARATH	BIM2_ARATH	112	112	112	1	29|31|38|21	1	1	1	1	1	27.34	3.76	0
ZTL_ZT9	C86A2_ARATH	C86A2_ARATH	17	17	17	1	0|0|0|0	1	1	1	1	1	27.64	170	0
ZTL_ZT9	PSAO_ARATH	PSAO_ARATH	14	14	14	1	0|0|0|0	1	1	1	1	1	23.16	140	0
ZTL_ZT9	HSL2_ARATH	HSL2_ARATH	13	13	13	1	0|0|0|0	1	1	1	1	1	21.65	130	0
ZTL_ZT9	PP443_ARATH	PP443_ARATH	26	26	26	1	0|0|0|0	1	1	1	1	1	40.87	260	0
ZTL_ZT9	ARI11_ARATH	ARI11_ARATH	9	9	9	1	0|0|0|0	1	1	1	1	1	15.53	90	0
ZTL_ZT9	RPOB_ARATH	RPOB_ARATH	25	25	25	1	0|0|0|0	1	1	1	1	1	39.41	250	0
ZTL_ZT9	Y2027_ARATH	Y2027_ARATH	8	8	8	1	0|0|0|0	1	1	1	1	1	13.97	80	0
ZTL_ZT9	PLY20_ARATH	PLY20_ARATH	27	27	27	1	7|0|0|0	1	1	1	1	1	5.68	15.43	0
ZTL_ZT9	KCS21_ARATH	KCS21_ARATH	16	16	16	1	0|0|0|0	1	1	1	1	1	26.15	160	0
ZTL_ZT9	PPR27_ARATH	PPR27_ARATH	41	41	41	1	0|0|0|0	1	1	1	1	1	62.57	410	0
ZTL_ZT9	AGD14_ARATH	AGD14_ARATH	17	17	17	1	0|0|0|0	1	1	1	1	1	27.64	170	0
ZTL_ZT9	AK2_ARATH	AK2_ARATH	9	9	9	1	0|0|0|0	1	1	1	1	1	15.53	90	0
ZTL_ZT9	Y1501_ARATH	Y1501_ARATH	39	39	39	1	0|0|0|0	1	1	1	1	1	59.7	390	0
ZTL_ZT9	CP20A_ARATH	CP20A_ARATH	15	15	15	1	0|0|0|0	1	1	1	1	1	24.66	150	0
ZTL_ZT9	CNG20_ARATH	CNG20_ARATH	7	7	7	1	0|0|0|0	1	1	1	1	1	12.39	70	0
ZTL_ZT9	TPS5_ARATH	TPS5_ARATH	17	17	17	1	0|0|0|0	1	1	1	1	1	27.64	170	0
ZTL_ZT9	2A5I_ARATH	2A5I_ARATH	6	6	6	1	0|0|0|0	1	1	1	1	1	10.78	60	0
ZTL_ZT9	UNE12_ARATH	UNE12_ARATH	38	38	38	1	0|0|0|0	1	1	1	1	1	58.26	380	0
ZTL_ZT9	MAOP1_ARATH	MAOP1_ARATH	5	5	5	1	0|0|0|0	1	1	1	1	1	9.15	50	0
ZTL_ZT9	CDC6B_ARATH	CDC6B_ARATH	17	17	17	1	0|0|0|0	1	1	1	1	1	27.64	170	0
ZTL_ZT9	CRK42_ARATH	CRK42_ARATH	14	14	14	1	0|0|0|0	1	1	1	1	1	23.16	140	0
ZTL_ZT9	FH7_ARATH	FH7_ARATH	20	20	20	1	0|0|0|0	1	1	1	1	1	32.08	200	0
ZTL_ZT9	SAC4_ARATH	SAC4_ARATH	17	17	17	1	0|0|0|0	1	1	1	1	1	27.64	170	0
ZTL_ZT9	FB180_ARATH	FB180_ARATH	11	11	11	1	0|0|0|0	1	1	1	1	1	18.61	110	0
ZTL_ZT9	OP161_ARATH	OP161_ARATH	13	13	13	1	0|0|0|0	1	1	1	1	1	21.65	130	0
ZTL_ZT9	KSG8_ARATH	KSG8_ARATH	14	14	14	1	0|0|0|0	1	1	1	1	1	23.16	140	0
ZTL_ZT9	PLY8_ARATH	PLY8_ARATH	75	75	75	1	19|7|16|0	1	1	1	1	1	7.33	7.14	0
ZTL_ZT9	Y1960_ARATH	Y1960_ARATH	9	9	9	1	0|0|0|0	1	1	1	1	1	15.53	90	0
ZTL_ZT9	ADO2_ARATH	ADO2_ARATH	21	21	21	1	0|0|0|0	1	1	1	1	1	33.55	210	0
ZTL_ZT9	SIEL_ARATH	SIEL_ARATH	14	14	14	1	0|0|0|0	1	1	1	1	1	23.16	140	0
ZTL_ZT9	APR2_ARATH	APR2_ARATH	85	85	85	1	0|0|0|0	1	1	1	1	1	125.36	850	0
ZTL_ZT9	PME45_ARATH	PME45_ARATH	7	7	7	1	0|0|0|0	1	1	1	1	1	12.39	70	0
ZTL_ZT9	DAR7_ARATH	DAR7_ARATH	14	14	14	1	0|0|0|0	1	1	1	1	1	23.16	140	0
ZTL_ZT9	SETH6_ARATH	SETH6_ARATH	28	28	28	1	0|0|0|0	1	1	1	1	1	43.78	280	0
ZTL_ZT9	BPC6_ARATH	BPC6_ARATH	20	20	20	1	0|0|0|0	1	1	1	1	1	32.08	200	0
ZTL_ZT9	CMTA2_ARATH	CMTA2_ARATH	23	23	23	1	0|0|0|0	1	1	1	1	1	36.49	230	0
ZTL_ZT9	TPS18_ARATH	TPS18_ARATH	10	10	10	1	0|0|0|0	1	1	1	1	1	17.08	100	0
ZTL_ZT9	IBR3_ARATH	IBR3_ARATH	43	43	43	1	0|0|0|0	1	1	1	1	1	65.45	430	0
ZTL_ZT9	GDL85_ARATH	GDL85_ARATH	20	20	20	1	0|0|0|0	1	1	1	1	1	32.08	200	0
ZTL_ZT9	PRL2_ARATH	PRL2_ARATH	29	29	29	1	0|0|0|0	1	1	1	1	1	45.24	290	0
ZTL_ZT9	STT7_ARATH	STT7_ARATH	12	12	12	1	0|0|0|0	1	1	1	1	1	20.13	120	0
ZTL_ZT9	MPK15_ARATH	MPK15_ARATH	6	6	6	1	0|0|0|0	1	1	1	1	1	10.78	60	0
ZTL_ZT9	IDM2_ARATH	IDM2_ARATH	15	15	15	1	0|0|0|0	1	1	1	1	1	24.66	150	0
ZTL_ZT9	DGK5_ARATH	DGK5_ARATH	33	33	33	1	0|0|0|0	1	1	1	1	1	51.04	330	0
ZTL_ZT9	FDM5_ARATH	FDM5_ARATH	19	19	19	1	0|0|0|0	1	1	1	1	1	30.6	190	0
ZTL_ZT9	Y1710_ARATH	Y1710_ARATH	27	27	27	1	0|0|0|0	1	1	1	1	1	42.33	270	0
ZTL_ZT9	FPP2_ARATH	FPP2_ARATH	35	35	35	1	0|0|0|0	1	1	1	1	1	53.93	350	0
ZTL_ZT9	MCCA_ARATH	MCCA_ARATH	18	18	18	1	0|0|0|0	1	1	1	1	1	29.12	180	0
ZTL_ZT9	AT18F_ARATH	AT18F_ARATH	23	23	23	1	0|0|0|0	1	1	1	1	1	36.49	230	0
ZTL_ZT9	FRS12_ARATH	FRS12_ARATH	4	4	4	1	0|0|0|0	1	1	1	1	1	7.47	40	0
ZTL_ZT9	H2A5_ARATH	H2A5_ARATH	9	9	9	1	0|0|0|0	1	1	1	1	1	15.53	90	0
ZTL_ZT9	RHF2A_ARATH	RHF2A_ARATH	11	11	11	1	0|0|0|0	1	1	1	1	1	18.61	110	0
ZTL_ZT9	NTH2_ARATH	NTH2_ARATH	13	13	13	1	0|0|0|0	1	1	1	1	1	21.65	130	0
ZTL_ZT9	U83A1_ARATH	U83A1_ARATH	10	10	10	1	0|0|0|0	1	1	1	1	1	17.08	100	0
ZTL_ZT9	Y5360_ARATH	Y5360_ARATH	13	13	13	1	0|0|0|0	1	1	1	1	1	21.65	130	0
ZTL_ZT9	FBK43_ARATH	FBK43_ARATH	16	16	16	1	0|0|0|0	1	1	1	1	1	26.15	160	0
ZTL_ZT9	C3H63_ARATH	C3H63_ARATH	6	6	6	1	0|0|0|0	1	1	1	1	1	10.78	60	0
ZTL_ZT9	CID12_ARATH	CID12_ARATH	13	13	13	1	0|0|0|0	1	1	1	1	1	21.65	130	0
ZTL_ZT9	PER8_ARATH	PER8_ARATH	16	16	16	1	0|0|0|0	1	1	1	1	1	26.15	160	0
ZTL_ZT9	ARR17_ARATH	ARR17_ARATH	9	9	9	1	0|0|0|0	1	1	1	1	1	15.53	90	0
ZTL_ZT9	PFKA1_ARATH	PFKA1_ARATH	7	7	7	1	0|0|0|0	1	1	1	1	1	12.39	70	0
ZTL_ZT9	FACR4_ARATH	FACR4_ARATH	9	9	9	1	0|0|0|0	1	1	1	1	1	15.53	90	0
ZTL_ZT9	VPS33_ARATH	VPS33_ARATH	9	9	9	1	0|0|0|0	1	1	1	1	1	15.53	90	0
ZTL_ZT9	F26_ARATH	F26_ARATH	26	26	26	1	0|0|0|0	1	1	1	1	1	40.87	260	0
ZTL_ZT9	MLP43_ARATH	MLP43_ARATH	11	11	11	1	0|0|0|0	1	1	1	1	1	18.61	110	0
ZTL_ZT9	IDM3_ARATH	IDM3_ARATH	17	17	17	1	0|0|0|0	1	1	1	1	1	27.64	170	0
ZTL_ZT9	Y1669_ARATH	Y1669_ARATH	15	15	15	1	0|0|0|0	1	1	1	1	1	24.66	150	0
ZTL_ZT9	TCPG_ARATH	TCPG_ARATH	26	26	26	1	0|0|0|0	1	1	1	1	1	40.87	260	0
ZTL_ZT9	GRS14_ARATH	GRS14_ARATH	17	17	17	1	0|0|0|0	1	1	1	1	1	27.64	170	0
ZTL_ZT9	RK36_ARATH	RK36_ARATH	10	10	10	1	0|0|0|0	1	1	1	1	1	17.08	100	0
ZTL_ZT9	LSG12_ARATH	LSG12_ARATH	23	23	23	1	0|0|0|0	1	1	1	1	1	36.49	230	0
ZTL_ZT9	E70B1_ARATH	E70B1_ARATH	7	7	7	1	0|0|0|0	1	1	1	1	1	12.39	70	0
ZTL_ZT9	RH9_ARATH	RH9_ARATH	7	7	7	1	0|0|0|0	1	1	1	1	1	12.39	70	0
ZTL_ZT9	M3K1_ARATH	M3K1_ARATH	17	17	17	1	0|0|0|0	1	1	1	1	1	27.64	170	0
ZTL_ZT9	AGO3_ARATH	AGO3_ARATH	33	33	33	1	0|0|0|0	1	1	1	1	1	51.04	330	0
ZTL_ZT9	TPS29_ARATH	TPS29_ARATH	11	11	11	1	0|0|0|0	1	1	1	1	1	18.61	110	0
ZTL_ZT9	CSLD4_ARATH	CSLD4_ARATH	29	29	29	1	0|0|0|0	1	1	1	1	1	45.24	290	0
ZTL_ZT9	CNGC2_ARATH	CNGC2_ARATH	14	14	14	1	0|0|0|0	1	1	1	1	1	23.16	140	0
ZTL_ZT9	Y5102_ARATH	Y5102_ARATH	10	10	10	1	0|0|0|0	1	1	1	1	1	17.08	100	0
ZTL_ZT9	IP5P1_ARATH	IP5P1_ARATH	19	19	19	1	0|0|0|0	1	1	1	1	1	30.6	190	0
ZTL_ZT9	M2K2_ARATH	M2K2_ARATH	11	11	11	1	0|0|0|0	1	1	1	1	1	18.61	110	0
ZTL_ZT9	RH31_ARATH	RH31_ARATH	24	24	24	1	0|0|0|0	1	1	1	1	1	37.95	240	0
ZTL_ZT9	HDA19_ARATH	HDA19_ARATH	36	36	36	1	0|0|0|0	1	1	1	1	1	55.37	360	0
ZTL_ZT9	APS4_ARATH	APS4_ARATH	97	97	97	1	8|0|3|0	1	1	1	1	1	17	35.27	0
ZTL_ZT9	SYIM_ARATH	SYIM_ARATH	50	50	50	1	0|0|0|0	1	1	1	1	1	75.49	500	0
ZTL_ZT9	PUB37_ARATH	PUB37_ARATH	49	49	49	1	0|0|0|0	1	1	1	1	1	74.06	490	0
ZTL_ZT9	REML1_ARATH	REML1_ARATH	13	13	13	1	0|0|0|0	1	1	1	1	1	21.65	130	0
ZTL_ZT9	ARFD_ARATH	ARFD_ARATH	33	33	33	1	0|0|0|0	1	1	1	1	1	51.04	330	0
ZTL_ZT9	DRM1_ARATH	DRM1_ARATH	19	19	19	1	0|0|0|0	1	1	1	1	1	30.6	190	0
ZTL_ZT9	VPS2C_ARATH	VPS2C_ARATH	7	7	7	1	0|0|0|0	1	1	1	1	1	12.39	70	0
ZTL_ZT9	RAD50_ARATH	RAD50_ARATH	56	56	56	1	0|0|0|0	1	1	1	1	1	84.07	560	0
ZTL_ZT9	RS43_ARATH	RS43_ARATH	5	5	5	1	0|0|0|0	1	1	1	1	1	9.15	50	0
ZTL_ZT9	CRK5_ARATH	CRK5_ARATH	14	14	14	1	0|0|0|0	1	1	1	1	1	23.16	140	0
ZTL_ZT9	ATG16_ARATH	ATG16_ARATH	13	13	13	1	0|0|0|0	1	1	1	1	1	21.65	130	0
ZTL_ZT9	VPS4_ARATH	VPS4_ARATH	47	47	47	1	0|0|0|0	1	1	1	1	1	71.19	470	0
ZTL_ZT9	AB36G_ARATH	AB36G_ARATH	56	56	56	1	0|0|0|0	1	1	1	1	1	84.07	560	0
ZTL_ZT9	MCC07_ARATH	MCC07_ARATH	15	15	15	1	0|0|0|0	1	1	1	1	1	24.66	150	0
ZTL_ZT9	PTI13_ARATH	PTI13_ARATH	28	28	28	1	0|0|0|0	1	1	1	1	1	43.78	280	0
ZTL_ZT9	TAF4_ARATH	TAF4_ARATH	36	36	36	1	0|0|0|0	1	1	1	1	1	55.37	360	0
ZTL_ZT9	CHX16_ARATH	CHX16_ARATH	11	11	11	1	0|0|0|0	1	1	1	1	1	18.61	110	0
ZTL_ZT9	IQM1_ARATH	IQM1_ARATH	39	39	39	1	0|0|0|0	1	1	1	1	1	59.7	390	0
ZTL_ZT9	DHX15_ARATH	DHX15_ARATH	40	40	40	1	0|0|0|0	1	1	1	1	1	61.14	400	0
ZTL_ZT9	RS193_ARATH	RS193_ARATH	16	16	16	1	0|0|0|0	1	1	1	1	1	26.15	160	0
ZTL_ZT9	RFS6_ARATH	RFS6_ARATH	28	28	28	1	0|0|0|0	1	1	1	1	1	43.78	280	0
ZTL_ZT9	TPR3_ARATH	TPR3_ARATH	12	12	12	1	0|0|0|3	1	1	1	1	1	5.62	16	0
ZTL_ZT9	PLP7_ARATH	PLP7_ARATH	29	29	29	1	0|0|0|0	1	1	1	1	1	45.24	290	0
ZTL_ZT9	GAUT4_ARATH	GAUT4_ARATH	17	17	17	1	0|0|0|0	1	1	1	1	1	27.64	170	0
ZTL_ZT9	VAP41_ARATH	VAP41_ARATH	9	9	9	1	0|0|0|0	1	1	1	1	1	15.53	90	0
ZTL_ZT9	CP123_ARATH	CP123_ARATH	20	20	20	1	0|0|0|0	1	1	1	1	1	32.08	200	0
ZTL_ZT9	BUB32_ARATH	BUB32_ARATH	16	16	16	1	0|0|0|0	1	1	1	1	1	26.15	160	0
ZTL_ZT9	FBL84_ARATH	FBL84_ARATH	22	22	22	1	0|0|0|0	1	1	1	1	1	35.02	220	0
ZTL_ZT9	PMT8_ARATH	PMT8_ARATH	15	15	15	1	0|0|0|0	1	1	1	1	1	24.66	150	0
ZTL_ZT9	DRL7_ARATH	DRL7_ARATH	14	14	14	1	0|0|0|0	1	1	1	1	1	23.16	140	0
ZTL_ZT9	AB26B_ARATH	AB26B_ARATH	16	16	16	1	0|0|0|0	1	1	1	1	1	26.15	160	0
ZTL_ZT9	PPR50_ARATH	PPR50_ARATH	32	32	32	1	0|0|0|0	1	1	1	1	1	49.59	320	0
ZTL_ZT9	PPR44_ARATH	PPR44_ARATH	25	25	25	1	0|0|0|0	1	1	1	1	1	39.41	250	0
ZTL_ZT9	AGD3_ARATH	AGD3_ARATH	30	30	30	1	0|0|0|0	1	1	1	1	1	46.69	300	0
ZTL_ZT9	Y5374_ARATH	Y5374_ARATH	6	6	6	1	0|0|0|0	1	1	1	1	1	10.78	60	0
ZTL_ZT9	PPR58_ARATH	PPR58_ARATH	18	18	18	1	0|0|0|0	1	1	1	1	1	29.12	180	0
ZTL_ZT9	CAPP1_ARATH	CAPP1_ARATH	12	12	12	1	0|0|0|0	1	1	1	1	1	20.13	120	0
ZTL_ZT9	PP349_ARATH	PP349_ARATH	28	28	28	1	0|0|0|0	1	1	1	1	1	43.78	280	0
ZTL_ZT9	GAE5_ARATH	GAE5_ARATH	11	11	11	1	0|0|0|0	1	1	1	1	1	18.61	110	0
ZTL_ZT9	QKIL2_ARATH	QKIL2_ARATH	8	8	8	1	0|0|0|0	1	1	1	1	1	13.97	80	0
ZTL_ZT9	GATB_ARATH	GATB_ARATH	43	43	43	1	0|0|0|0	1	1	1	1	1	65.45	430	0
ZTL_ZT9	NFYC3_ARATH	NFYC3_ARATH	13	13	13	1	0|0|0|0	1	1	1	1	1	21.65	130	0
ZTL_ZT9	FBLK3_ARATH	FBLK3_ARATH	24	24	24	1	0|0|0|0	1	1	1	1	1	37.95	240	0
ZTL_ZT9	AB1D_ARATH	AB1D_ARATH	24	24	24	1	0|0|0|0	1	1	1	1	1	37.95	240	0
ZTL_ZT9	NFYC1_ARATH	NFYC1_ARATH	14	14	14	1	0|0|0|0	1	1	1	1	1	23.16	140	0
ZTL_ZT9	PUB9_ARATH	PUB9_ARATH	13	13	13	1	0|0|0|0	1	1	1	1	1	21.65	130	0
ZTL_ZT9	NAC62_ARATH	NAC62_ARATH	16	16	16	1	0|0|0|0	1	1	1	1	1	26.15	160	0
ZTL_ZT9	MSH2_ARATH	MSH2_ARATH	18	18	18	1	0|0|0|0	1	1	1	1	1	29.12	180	0
ZTL_ZT9	TTL3_ARATH	TTL3_ARATH	18	18	18	1	0|0|0|0	1	1	1	1	1	29.12	180	0
ZTL_ZT9	CPSF2_ARATH	CPSF2_ARATH	29	29	29	1	0|0|0|0	1	1	1	1	1	45.24	290	0
ZTL_ZT9	MACP2_ARATH	MACP2_ARATH	34	34	34	1	0|0|0|0	1	1	1	1	1	52.48	340	0
ZTL_ZT9	PEAM1_ARATH	PEAM1_ARATH	8	8	8	1	0|0|0|0	1	1	1	1	1	13.97	80	0
ZTL_ZT9	SMU2_ARATH	SMU2_ARATH	13	13	13	1	0|0|0|0	1	1	1	1	1	21.65	130	0
ZTL_ZT9	ULP1A_ARATH	ULP1A_ARATH	18	18	18	1	0|0|0|0	1	1	1	1	1	29.12	180	0
ZTL_ZT9	SPSA4_ARATH	SPSA4_ARATH	45	45	45	1	0|0|0|0	1	1	1	1	1	68.32	450	0
ZTL_ZT9	ADO3_ARATH	ADO3_ARATH	29	29	29	1	0|0|0|0	1	1	1	1	1	45.24	290	0
ZTL_ZT9	MED12_ARATH	MED12_ARATH	45	45	45	1	0|0|0|0	1	1	1	1	1	68.32	450	0
ZTL_ZT9	PSB5A_ARATH	PSB5A_ARATH	15	15	15	1	0|0|0|0	1	1	1	1	1	24.66	150	0
ZTL_ZT9	ARFH_ARATH	ARFH_ARATH	13	13	13	1	0|0|0|0	1	1	1	1	1	21.65	130	0
ZTL_ZT9	METE3_ARATH	METE3_ARATH	21	21	21	1	0|0|0|0	1	1	1	1	1	33.55	210	0
ZTL_ZT9	ARFS_ARATH	ARFS_ARATH	31	31	31	1	0|0|0|0	1	1	1	1	1	48.14	310	0
ZTL_ZT9	ARR22_ARATH	ARR22_ARATH	8	8	8	1	0|0|0|0	1	1	1	1	1	13.97	80	0
ZTL_ZT9	PPR3_ARATH	PPR3_ARATH	25	25	25	1	0|0|0|0	1	1	1	1	1	39.41	250	0
ZTL_ZT9	SPT42_ARATH	SPT42_ARATH	9	9	9	1	0|0|0|0	1	1	1	1	1	15.53	90	0
ZTL_ZT9	BGAL5_ARATH	BGAL5_ARATH	29	29	29	1	3|6|0|0	1	1	1	1	1	7.71	12.89	0
ZTL_ZT9	GUFP_ARATH	GUFP_ARATH	19	19	19	1	0|0|0|0	1	1	1	1	1	30.6	190	0
ZTL_ZT9	C3H30_ARATH	C3H30_ARATH	12	12	12	1	0|0|0|0	1	1	1	1	1	20.13	120	0
ZTL_ZT9	QWRF4_ARATH	QWRF4_ARATH	33	33	33	1	0|0|0|0	1	1	1	1	1	51.04	330	0
ZTL_ZT9	TBA1_ARATH	TBA1_ARATH	23	23	23	1	0|0|0|0	1	1	1	1	1	36.49	230	0
ZTL_ZT9	GCA2_ARATH	GCA2_ARATH	9	9	9	1	0|0|0|0	1	1	1	1	1	15.53	90	0
ZTL_ZT9	SY112_ARATH	SY112_ARATH	10	10	10	1	0|0|0|0	1	1	1	1	1	17.08	100	0
ZTL_ZT9	RLM3_ARATH	RLM3_ARATH	92	92	92	1	0|12|0|0	1	1	1	1	1	9.27	30.67	0
ZTL_ZT9	NOL9_ARATH	NOL9_ARATH	12	12	12	1	0|0|0|0	1	1	1	1	1	20.13	120	0
ZTL_ZT9	JAL24_ARATH	JAL24_ARATH	12	12	12	1	0|0|0|0	1	1	1	1	1	20.13	120	0
ZTL_ZT9	TCPQ_ARATH	TCPQ_ARATH	31	31	31	1	0|0|0|0	1	1	1	1	1	48.14	310	0
ZTL_ZT9	PP303_ARATH	PP303_ARATH	19	19	19	1	0|0|0|0	1	1	1	1	1	30.6	190	0
ZTL_ZT9	DRL3_ARATH	DRL3_ARATH	15	15	15	1	0|0|0|0	1	1	1	1	1	24.66	150	0
ZTL_ZT9	IMPA2_ARATH	IMPA2_ARATH	67	67	67	1	20|0|11|0	1	1	1	1	1	5.61	8.65	0
ZTL_ZT9	ETFQO_ARATH	ETFQO_ARATH	19	19	19	1	0|0|0|0	1	1	1	1	1	30.6	190	0
ZTL_ZT9	HSP7C_ARATH	HSP7C_ARATH	253	253	253	1	8|4|26|22	1	1	1	1	1	23.02	16.87	0
ZTL_ZT9	FTSH7_ARATH	FTSH7_ARATH	31	31	31	1	4|0|0|0	1	1	1	1	1	9.46	31	0
ZTL_ZT9	RH25_ARATH	RH25_ARATH	9	9	9	1	0|0|0|0	1	1	1	1	1	15.53	90	0
ZTL_ZT9	RH53_ARATH	RH53_ARATH	43	43	43	1	0|0|7|0	1	1	1	1	1	7.91	24.57	0
ZTL_ZT9	GYRBP_ARATH	GYRBP_ARATH	13	13	13	1	0|0|0|0	1	1	1	1	1	21.65	130	0
ZTL_ZT9	AHL8_ARATH	AHL8_ARATH	16	16	16	1	0|0|0|0	1	1	1	1	1	26.15	160	0
ZTL_ZT9	PTBP3_ARATH	PTBP3_ARATH	6	6	6	1	0|0|0|0	1	1	1	1	1	10.78	60	0
ZTL_ZT9	TIR_ARATH	TIR_ARATH	10	10	10	1	0|0|0|0	1	1	1	1	1	17.08	100	0
ZTL_ZT9	RH45_ARATH	RH45_ARATH	13	13	13	1	0|0|0|0	1	1	1	1	1	21.65	130	0
ZTL_ZT9	CRK29_ARATH	CRK29_ARATH	19	19	19	1	0|0|0|0	1	1	1	1	1	30.6	190	0
ZTL_ZT9	U202B_ARATH	U202B_ARATH	19	19	19	1	0|0|0|0	1	1	1	1	1	30.6	190	0
ZTL_ZT9	S17P_ARATH	S17P_ARATH	27	27	27	1	5|6|0|0	1	1	1	1	1	6.6	9.82	0
ZTL_ZT9	ACP3_ARATH	ACP3_ARATH	12	12	12	1	0|0|0|0	1	1	1	1	1	20.13	120	0
ZTL_ZT9	GUN9_ARATH	GUN9_ARATH	6	6	6	1	0|0|0|0	1	1	1	1	1	10.78	60	0
ZTL_ZT9	PAI3_ARATH	PAI3_ARATH	21	21	21	1	0|0|0|0	1	1	1	1	1	33.55	210	0
ZTL_ZT9	NRPB2_ARATH	NRPB2_ARATH	39	39	39	1	0|0|0|0	1	1	1	1	1	59.7	390	0
ZTL_ZT9	COX6A_ARATH	COX6A_ARATH	10	10	10	1	0|0|0|0	1	1	1	1	1	17.08	100	0
ZTL_ZT9	FBL56_ARATH	FBL56_ARATH	7	7	7	1	0|0|0|0	1	1	1	1	1	12.39	70	0
ZTL_ZT9	DRL21_ARATH	DRL21_ARATH	14	14	14	1	0|0|0|0	1	1	1	1	1	23.16	140	0
ZTL_ZT9	CNIF1_ARATH	CNIF1_ARATH	11	11	11	1	0|0|0|0	1	1	1	1	1	18.61	110	0
ZTL_ZT9	ARR16_ARATH	ARR16_ARATH	3	3	3	1	0|0|0|0	1	1	1	1	1	5.72	30	0
ZTL_ZT9	GRP3S_ARATH	GRP3S_ARATH	4	4	4	1	0|0|0|0	1	1	1	1	1	7.47	40	0
ZTL_ZT9	PLDG3_ARATH	PLDG3_ARATH	55	55	55	1	13|11|15|8	1	1	1	1	1	28.65	4.68	0
ZTL_ZT9	GRIP_ARATH	GRIP_ARATH	49	49	49	1	0|0|0|0	1	1	1	1	1	74.06	490	0
ZTL_ZT9	TPS22_ARATH	TPS22_ARATH	19	19	19	1	0|0|0|0	1	1	1	1	1	30.6	190	0
ZTL_ZT9	SNC1_ARATH	SNC1_ARATH	34	34	34	1	0|0|0|0	1	1	1	1	1	52.48	340	0
ZTL_ZT9	ERF1Z_ARATH	ERF1Z_ARATH	15	15	15	1	0|0|0|0	1	1	1	1	1	24.66	150	0
ZTL_ZT9	RBOHC_ARATH	RBOHC_ARATH	15	15	15	1	0|0|0|0	1	1	1	1	1	24.66	150	0
ZTL_ZT9	GRS16_ARATH	GRS16_ARATH	16	16	16	1	0|0|0|0	1	1	1	1	1	26.15	160	0
ZTL_ZT9	AB3A_ARATH	AB3A_ARATH	26	26	26	1	0|0|0|0	1	1	1	1	1	40.87	260	0
ZTL_ZT9	BLH2_ARATH	BLH2_ARATH	58	58	58	1	0|0|0|0	1	1	1	1	1	86.93	580	0
ZTL_ZT9	GAUT6_ARATH	GAUT6_ARATH	22	22	22	1	0|0|0|0	1	1	1	1	1	35.02	220	0
ZTL_ZT9	SPSA3_ARATH	SPSA3_ARATH	23	23	23	1	0|0|0|0	1	1	1	1	1	36.49	230	0
ZTL_ZT9	MCM2_ARATH	MCM2_ARATH	14	14	14	1	0|0|0|0	1	1	1	1	1	23.16	140	0
ZTL_ZT9	SSY4_ARATH	SSY4_ARATH	96	96	96	1	0|0|0|9	1	1	1	1	1	11.69	42.67	0
ZTL_ZT9	ATH1_ARATH	ATH1_ARATH	8	8	8	1	0|0|0|0	1	1	1	1	1	13.97	80	0
ZTL_ZT9	14331_ARATH	14331_ARATH	16	16	16	1	0|0|0|0	1	1	1	1	1	26.15	160	0
ZTL_ZT9	ASNS1_ARATH	ASNS1_ARATH	12	12	12	1	0|2|0|0	1	1	1	1	1	8.28	24	0
ZTL_ZT9	MD37D_ARATH	MD37D_ARATH	25	25	25	1	0|6|0|3	1	1	1	1	1	6.65	11.11	0
ZTL_ZT9	FRL1A_ARATH	FRL1A_ARATH	13	13	13	1	0|0|0|0	1	1	1	1	1	21.65	130	0
ZTL_ZT9	PLY1_ARATH	PLY1_ARATH	36	36	36	1	0|0|0|0	1	1	1	1	1	55.37	360	0
ZTL_ZT9	BLH8_ARATH	BLH8_ARATH	13	13	13	1	2|0|0|0	1	1	1	1	1	8.91	26	0
ZTL_ZT9	GCAL2_ARATH	GCAL2_ARATH	10	10	10	1	0|0|0|0	1	1	1	1	1	17.08	100	0
ZTL_ZT9	BLH5_ARATH	BLH5_ARATH	17	17	17	1	0|0|0|0	1	1	1	1	1	27.64	170	0
ZTL_ZT9	TEB_ARATH	TEB_ARATH	51	51	51	1	0|0|0|0	1	1	1	1	1	76.92	510	0
ZTL_ZT9	C3H56_ARATH	C3H56_ARATH	27	27	27	1	0|0|0|0	1	1	1	1	1	42.33	270	0
ZTL_ZT9	C83B1_ARATH	C83B1_ARATH	10	10	10	1	0|0|0|0	1	1	1	1	1	17.08	100	0
ZTL_ZT9	AK3_ARATH	AK3_ARATH	23	23	23	1	0|0|0|0	1	1	1	1	1	36.49	230	0
ZTL_ZT9	SUOX_ARATH	SUOX_ARATH	11	11	11	1	0|0|0|0	1	1	1	1	1	18.61	110	0
ZTL_ZT9	TPS06_ARATH	TPS06_ARATH	15	15	15	1	0|0|0|0	1	1	1	1	1	24.66	150	0
ZTL_ZT9	MPK8_ARATH	MPK8_ARATH	39	39	39	1	0|0|0|0	1	1	1	1	1	59.7	390	0
ZTL_ZT9	MSH3_ARATH	MSH3_ARATH	29	29	29	1	0|0|0|0	1	1	1	1	1	45.24	290	0
ZTL_ZT9	PMTC_ARATH	PMTC_ARATH	8	8	8	1	0|0|0|0	1	1	1	1	1	13.97	80	0
ZTL_ZT9	SPZ1_ARATH	SPZ1_ARATH	11	11	11	1	0|0|0|0	1	1	1	1	1	18.61	110	0
ZTL_ZT9	CDPKA_ARATH	CDPKA_ARATH	24	24	24	1	0|0|0|0	1	1	1	1	1	37.95	240	0
ZTL_ZT9	FBL83_ARATH	FBL83_ARATH	7	7	7	1	0|0|0|0	1	1	1	1	1	12.39	70	0
ZTL_ZT9	PP429_ARATH	PP429_ARATH	14	14	14	1	0|0|0|0	1	1	1	1	1	23.16	140	0
ZTL_ZT9	PID_ARATH	PID_ARATH	13	13	13	1	0|0|0|0	1	1	1	1	1	21.65	130	0
ZTL_ZT9	CCT15_ARATH	CCT15_ARATH	57	57	57	1	0|0|0|0	1	1	1	1	1	85.5	570	0
ZTL_ZT9	DRM2_ARATH	DRM2_ARATH	11	11	11	1	0|0|0|0	1	1	1	1	1	18.61	110	0
ZTL_ZT9	HT1_ARATH	HT1_ARATH	7	7	7	1	0|0|0|0	1	1	1	1	1	12.39	70	0
ZTL_ZT9	CAND1_ARATH	CAND1_ARATH	15	15	15	1	0|0|0|0	1	1	1	1	1	24.66	150	0
ZTL_ZT9	RR12_ARATH	RR12_ARATH	28	28	28	1	0|0|0|0	1	1	1	1	1	43.78	280	0
ZTL_ZT9	NFYBA_ARATH	NFYBA_ARATH	9	9	9	1	0|0|0|0	1	1	1	1	1	15.53	90	0
ZTL_ZT9	PSAE2_ARATH	PSAE2_ARATH	17	17	17	1	0|0|4|0	1	1	1	1	1	5.9	17	0
ZTL_ZT9	VP35B_ARATH	VP35B_ARATH	8	8	8	1	0|0|0|0	1	1	1	1	1	13.97	80	0
ZTL_ZT9	LEU12_ARATH	LEU12_ARATH	23	23	23	1	0|0|0|0	1	1	1	1	1	36.49	230	0
ZTL_ZT9	MCM5_ARATH	MCM5_ARATH	48	48	48	1	0|0|0|0	1	1	1	1	1	72.62	480	0
ZTL_ZT9	PP381_ARATH	PP381_ARATH	31	31	31	1	0|0|0|0	1	1	1	1	1	48.14	310	0
ZTL_ZT9	AT101_ARATH	AT101_ARATH	20	20	20	1	0|0|0|0	1	1	1	1	1	32.08	200	0
ZTL_ZT9	MLO2_ARATH	MLO2_ARATH	10	10	10	1	0|0|0|0	1	1	1	1	1	17.08	100	0
ZTL_ZT9	U496D_ARATH	U496D_ARATH	12	12	12	1	0|0|0|0	1	1	1	1	1	20.13	120	0
ZTL_ZT9	DRL32_ARATH	DRL32_ARATH	10	10	10	1	0|0|0|0	1	1	1	1	1	17.08	100	0
ZTL_ZT9	TPX2_ARATH	TPX2_ARATH	37	37	37	1	0|0|0|0	1	1	1	1	1	56.81	370	0
ZTL_ZT9	PSME4_ARATH	PSME4_ARATH	9	9	9	1	0|0|0|0	1	1	1	1	1	15.53	90	0
ZTL_ZT9	DRL33_ARATH	DRL33_ARATH	9	9	9	1	0|0|0|0	1	1	1	1	1	15.53	90	0
ZTL_ZT9	CML36_ARATH	CML36_ARATH	4	4	4	1	0|0|0|0	1	1	1	1	1	7.47	40	0
ZTL_ZT9	PP321_ARATH	PP321_ARATH	52	52	52	1	0|11|0|0	1	1	1	1	1	6.71	18.91	0
ZTL_ZT9	C7351_ARATH	C7351_ARATH	22	22	22	1	0|0|0|0	1	1	1	1	1	35.02	220	0
ZTL_ZT9	FRS7_ARATH	FRS7_ARATH	26	26	26	1	0|0|0|0	1	1	1	1	1	40.87	260	0
ZTL_ZT9	Y3701_ARATH	Y3701_ARATH	26	26	26	1	0|0|0|0	1	1	1	1	1	40.87	260	0
ZTL_ZT9	CCR4D_ARATH	CCR4D_ARATH	34	34	34	1	0|0|0|0	1	1	1	1	1	52.48	340	0
ZTL_ZT9	GUX7_ARATH	GUX7_ARATH	12	12	12	1	0|0|0|0	1	1	1	1	1	20.13	120	0
ZTL_ZT9	BAS1B_ARATH	BAS1B_ARATH	16	16	16	1	0|7|0|0	0.98	0.98	0.98	0.98	0.98	3.87	9.14	0
ZTL_ZT9	RS42_ARATH	RS42_ARATH	157	157	157	1	0|0|137|0	0.97	0.97	0.97	0.97	0.97	3.39	4.58	0
ZTL_ZT9	RH39_ARATH	RH39_ARATH	28	28	28	1	0|0|0|22	0.96	0.96	0.96	0.96	0.96	3.06	5.09	0
ZTL_ZT9	RH38_ARATH	RH38_ARATH	38	38	38	1	18|9|0|0	0.98	0.98	0.98	0.98	0.98	3.71	5.63	0
ZTL_ZT9	PP153_ARATH	PP153_ARATH	31	31	31	1	0|0|13|0	0.99	0.99	0.99	0.99	0.99	4.33	9.54	0
ZTL_ZT9	DAPF_ARATH	DAPF_ARATH	9	9	9	1	0|0|0|4	0.97	0.97	0.97	0.97	0.97	3.47	9	0
ZTL_ZT9	IDH5_ARATH	IDH5_ARATH	30	30	30	1	0|15|0|0	0.98	0.98	0.98	0.98	0.98	3.92	8	0
ZTL_ZT9	RS262_ARATH	RS262_ARATH	36	36	36	1	0|21|0|0	0.98	0.98	0.98	0.98	0.98	3.71	6.86	0
ZTL_ZT9	GOGC6_ARATH	GOGC6_ARATH	40	40	40	1	0|0|0|17	0.99	0.99	0.99	0.99	0.99	4.43	9.41	0
ZTL_ZT9	Y4645_ARATH	Y4645_ARATH	62	62	62	1	0|0|34|0	0.98	0.98	0.98	0.98	0.98	4.13	7.29	0
ZTL_ZT9	THO4C_ARATH	THO4C_ARATH	100	100	100	1	21|0|48|0	0.99	0.99	0.99	0.99	0.99	4.23	5.8	0
ZTL_ZT9	MD36B_ARATH	MD36B_ARATH	264	264	264	1	33|0|194|0	0.97	0.97	0.97	0.97	0.97	3.57	4.65	0
ZTL_ZT9	DRP3A_ARATH	DRP3A_ARATH	39	39	39	1	0|0|0|13	0.99	0.99	0.99	0.99	0.99	5.04	12	0
ZTL_ZT9	PP124_ARATH	PP124_ARATH	8	8	8	1	3|0|0|0	0.98	0.98	0.98	0.98	0.98	3.94	10.67	0
ZTL_ZT9	AMY3_ARATH	AMY3_ARATH	106	106	106	1	13|0|50|0	0.99	0.99	0.99	0.99	0.99	4.48	6.73	0
ZTL_ZT9	RS271_ARATH	RS271_ARATH	40	40	40	1	0|10|12|0	0.99	0.99	0.99	0.99	0.99	4.95	7.27	0
ZTL_ZT9	SPSA1_ARATH	SPSA1_ARATH	87	87	87	1	0|73|0|0	0.97	0.97	0.97	0.97	0.97	3.52	4.77	0
ZTL_ZT9	SYD_ARATH	SYD_ARATH	57	57	57	1	26|0|0|26	0.95	0.95	0.95	0.95	0.95	3.01	4.38	0
ZTL_ZT9	FBL21_ARATH	FBL21_ARATH	18	18	18	1	10|0|0|0	0.97	0.97	0.97	0.97	0.97	3.42	7.2	0
ZTL_ZT9	AAT1_ARATH	AAT1_ARATH	78	78	78	1	0|36|0|0	0.99	0.99	0.99	0.99	0.99	4.6	8.67	0
ZTL_ZT9	4CLL2_ARATH	4CLL2_ARATH	17	17	17	1	0|11|0|0	0.96	0.96	0.96	0.96	0.96	3.1	6.18	0
ZTL_ZT9	EIN2_ARATH	EIN2_ARATH	40	40	40	1	17|0|0|0	0.99	0.99	0.99	0.99	0.99	4.43	9.41	0
ZTL_ZT9	TBL40_ARATH	TBL40_ARATH	20	20	20	1	12|0|0|0	0.97	0.97	0.97	0.97	0.97	3.32	6.67	0
ZTL_ZT9	PMI15_ARATH	PMI15_ARATH	44	44	44	1	30|0|0|0	0.97	0.97	0.97	0.97	0.97	3.55	5.87	0
ZTL_ZT9	RR15_ARATH	RR15_ARATH	74	74	74	1	13|0|28|0	0.99	0.99	0.99	0.99	0.99	4.8	7.22	0
ZTL_ZT9	Y1105_ARATH	Y1105_ARATH	26	26	26	1	0|0|18|0	0.96	0.96	0.96	0.96	0.96	3.23	5.78	0
ZTL_ZT9	AB14C_ARATH	AB14C_ARATH	19	19	19	1	8|0|0|0	0.98	0.98	0.98	0.98	0.98	4.04	9.5	0
ZTL_ZT9	DCE2_ARATH	DCE2_ARATH	41	41	41	1	13|13|0|0	0.99	0.99	0.99	0.99	0.99	4.38	6.31	0
ZTL_ZT9	PGTB1_ARATH	PGTB1_ARATH	16	16	16	1	9|0|0|0	0.97	0.97	0.97	0.97	0.97	3.32	7.11	0
ZTL_ZT9	BGA12_ARATH	BGA12_ARATH	2	2	2	1	0|0|0|0	0.98	0.98	0.98	0.98	0.98	3.88	20	0
ZTL_ZT9	Y2416_ARATH	Y2416_ARATH	211	211	211	1	16|0|132|0	0.99	0.99	0.99	0.99	0.99	4.36	5.7	0
ZTL_ZT9	TOP3B_ARATH	TOP3B_ARATH	81	81	81	1	0|0|57|0	0.98	0.98	0.98	0.98	0.98	3.83	5.68	0
ZTL_ZT9	PSA6B_ARATH	PSA6B_ARATH	22	22	22	1	0|14|0|0	0.96	0.96	0.96	0.96	0.96	3.28	6.29	0
ZTL_ZT9	MAG5_ARATH	MAG5_ARATH	105	105	105	1	0|0|39|7	0.99	0.99	0.99	0.99	0.99	5.19	9.13	0
ZTL_ZT9	ATX4_ARATH	ATX4_ARATH	14	14	14	1	7|0|0|0	0.97	0.97	0.97	0.97	0.97	3.49	8	0
ZTL_ZT9	PMI2_ARATH	PMI2_ARATH	30	30	30	1	14|0|0|0	0.98	0.98	0.98	0.98	0.98	4.07	8.57	0
ZTL_ZT9	G3PP1_ARATH	G3PP1_ARATH	15	15	15	1	0|0|0|5	0.99	0.99	0.99	0.99	0.99	4.57	12	0
ZTL_ZT9	RS71_ARATH	RS71_ARATH	54	54	54	1	20|0|23|0	0.98	0.98	0.98	0.98	0.98	3.71	5.02	0
ZTL_ZT9	RH20_ARATH	RH20_ARATH	69	69	69	1	28|10|28|0	0.96	0.96	0.96	0.96	0.96	3.07	4.18	0
ZTL_ZT9	THO4D_ARATH	THO4D_ARATH	98	98	98	1	0|0|67|0	0.98	0.98	0.98	0.98	0.98	3.98	5.85	0
ZTL_ZT9	Y3649_ARATH	Y3649_ARATH	22	22	22	1	10|0|0|0	0.98	0.98	0.98	0.98	0.98	3.96	8.8	0
ZTL_ZT9	Y4554_ARATH	Y4554_ARATH	14	14	14	1	0|0|0|8	0.96	0.96	0.96	0.96	0.96	3.2	7	0
ZTL_ZT9	FB250_ARATH	FB250_ARATH	13	13	13	1	0|0|0|4	0.99	0.99	0.99	0.99	0.99	4.75	13	0
ZTL_ZT9	DCL4_ARATH	DCL4_ARATH	42	42	42	1	0|30|0|0	0.97	0.97	0.97	0.97	0.97	3.44	5.6	0
ZTL_ZT9	DTX15_ARATH	DTX15_ARATH	19	19	19	1	0|6|0|0	0.99	0.99	0.99	0.99	0.99	4.86	12.67	0
ZTL_ZT9	KNAT5_ARATH	KNAT5_ARATH	44	44	44	1	0|0|37|0	0.96	0.96	0.96	0.96	0.96	3.19	4.76	0
ZTL_ZT9	FOLM_ARATH	FOLM_ARATH	20	20	20	1	9|0|0|0	0.98	0.98	0.98	0.98	0.98	3.92	8.89	0
ZTL_ZT9	BAS1A_ARATH	BAS1A_ARATH	48	48	48	1	0|14|13|0	0.99	0.99	0.99	0.99	0.99	4.95	7.11	0
ZTL_ZT9	ETOL1_ARATH	ETOL1_ARATH	15	15	15	1	7|0|0|0	0.98	0.98	0.98	0.98	0.98	3.69	8.57	0
ZTL_ZT9	NDUAC_ARATH	NDUAC_ARATH	30	30	30	1	13|0|0|0	0.99	0.99	0.99	0.99	0.99	4.23	9.23	0
ZTL_ZT9	R10A3_ARATH	R10A3_ARATH	36	36	36	1	14|0|0|0	0.99	0.99	0.99	0.99	0.99	4.59	10.29	0
ZTL_ZT9	AB7I_ARATH	AB7I_ARATH	19	19	19	1	0|0|10|0	0.97	0.97	0.97	0.97	0.97	3.56	7.6	0
ZTL_ZT9	GLO4_ARATH	GLO4_ARATH	33	33	33	1	0|13|0|0	0.99	0.99	0.99	0.99	0.99	4.51	10.15	0
ZTL_ZT9	CLPR3_ARATH	CLPR3_ARATH	40	40	40	1	15|7|18|12	0.98	0.98	0.98	0.98	0.98	4.15	3.08	0
ZTL_ZT9	PHOT1_ARATH	PHOT1_ARATH	28	28	28	1	0|0|0|12	0.99	0.99	0.99	0.99	0.99	4.21	9.33	0
ZTL_ZT9	SFGH_ARATH	SFGH_ARATH	16	16	16	1	0|9|0|0	0.97	0.97	0.97	0.97	0.97	3.32	7.11	0
ZTL_ZT9	RSZ21_ARATH	RSZ21_ARATH	18	18	18	1	12|0|0|0	0.96	0.96	0.96	0.96	0.96	3.07	6	0
ZTL_ZT9	TCP8_ARATH	TCP8_ARATH	19	19	19	1	0|0|0|6	0.99	0.99	0.99	0.99	0.99	4.86	12.67	0
ZTL_ZT9	GLDH_ARATH	GLDH_ARATH	22	22	22	1	0|0|15|0	0.96	0.96	0.96	0.96	0.96	3.16	5.87	0
ZTL_ZT9	VRN1_ARATH	VRN1_ARATH	20	20	20	1	0|0|7|0	0.99	0.99	0.99	0.99	0.99	4.58	11.43	0
ZTL_ZT9	CSP4_ARATH	CSP4_ARATH	32	32	32	1	10|0|0|0	0.99	0.99	0.99	0.99	0.99	5.13	12.8	0
ZTL_ZT9	RL241_ARATH	RL241_ARATH	43	43	43	1	31|0|0|0	0.97	0.97	0.97	0.97	0.97	3.44	5.55	0
ZTL_ZT9	ATCA8_ARATH	ATCA8_ARATH	39	39	39	1	18|9|0|0	0.98	0.98	0.98	0.98	0.98	3.8	5.78	0
ZTL_ZT9	SNF12_ARATH	SNF12_ARATH	58	58	58	1	13|0|26|12	0.98	0.98	0.98	0.98	0.98	4.12	4.55	0
ZTL_ZT9	TCLOT_ARATH	TCLOT_ARATH	19	19	19	1	10|0|0|0	0.97	0.97	0.97	0.97	0.97	3.56	7.6	0
ZTL_ZT9	PLDB1_ARATH	PLDB1_ARATH	44	44	44	1	22|0|17|0	0.96	0.96	0.96	0.96	0.96	3.14	4.51	0
ZTL_ZT9	PEAM3_ARATH	PEAM3_ARATH	35	35	35	1	15|0|0|0	0.99	0.99	0.99	0.99	0.99	4.35	9.33	0
ZTL_ZT9	CYP37_ARATH	CYP37_ARATH	11	11	11	1	4|0|0|0	0.98	0.98	0.98	0.98	0.98	4.13	11	0
ZTL_ZT9	XTH32_ARATH	XTH32_ARATH	39	39	39	1	0|0|18|0	0.99	0.99	0.99	0.99	0.99	4.24	8.67	0
ZTL_ZT9	NLP2_ARATH	NLP2_ARATH	26	26	26	1	0|0|9|0	0.99	0.99	0.99	0.99	0.99	4.73	11.56	0
ZTL_ZT9	PP312_ARATH	PP312_ARATH	14	14	14	1	5|0|0|0	0.99	0.99	0.99	0.99	0.99	4.33	11.2	0
ZTL_ZT9	Y3857_ARATH	Y3857_ARATH	19	19	19	1	10|0|0|0	0.97	0.97	0.97	0.97	0.97	3.56	7.6	0
ZTL_ZT9	DRG3_ARATH	DRG3_ARATH	32	32	32	1	0|11|0|0	0.99	0.99	0.99	0.99	0.99	4.86	11.64	0
ZTL_ZT9	TPR2_ARATH	TPR2_ARATH	36	36	36	1	0|0|0|22	0.97	0.97	0.97	0.97	0.97	3.63	6.55	0
ZTL_ZT9	U2AFB_ARATH	U2AFB_ARATH	23	23	23	1	0|0|0|10	0.98	0.98	0.98	0.98	0.98	4.08	9.2	0
ZTL_ZT9	TI110_ARATH	TI110_ARATH	40	40	40	1	27|0|0|0	0.97	0.97	0.97	0.97	0.97	3.51	5.93	0
ZTL_ZT9	CAF1P_ARATH	CAF1P_ARATH	60	60	60	1	0|0|31|0	0.99	0.99	0.99	0.99	0.99	4.23	7.74	0
ZTL_ZT9	RFA1C_ARATH	RFA1C_ARATH	16	16	16	1	9|0|0|0	0.97	0.97	0.97	0.97	0.97	3.32	7.11	0
ZTL_ZT9	WNK8_ARATH	WNK8_ARATH	27	27	27	1	16|5|0|0	0.96	0.96	0.96	0.96	0.96	3.13	5.14	0
ZTL_ZT9	CHLD_ARATH	CHLD_ARATH	54	54	54	1	40|0|8|0	0.95	0.95	0.95	0.95	0.95	3.01	4.5	0
ZTL_ZT9	PRS6B_ARATH	PRS6B_ARATH	54	54	54	1	0|16|17|0	0.99	0.99	0.99	0.99	0.99	4.65	6.55	0
ZTL_ZT9	PATL2_ARATH	PATL2_ARATH	26	26	26	1	0|15|0|0	0.97	0.97	0.97	0.97	0.97	3.56	6.93	0
ZTL_ZT9	RB47A_ARATH	RB47A_ARATH	13	13	13	1	0|0|8|0	0.95	0.95	0.95	0.95	0.95	3.01	6.5	0
ZTL_ZT9	AB27G_ARATH	AB27G_ARATH	20	20	20	1	7|0|0|0	0.99	0.99	0.99	0.99	0.99	4.58	11.43	0
ZTL_ZT9	PRS8A_ARATH	PRS8A_ARATH	30	30	30	1	0|18|0|0	0.97	0.97	0.97	0.97	0.97	3.56	6.67	0
ZTL_ZT9	SF3B6_ARATH	SF3B6_ARATH	22	22	22	1	7|0|0|9	0.97	0.97	0.97	0.97	0.97	3.53	5.5	0
ZTL_ZT9	RGAP7_ARATH	RGAP7_ARATH	33	33	33	1	0|0|0|18	0.98	0.98	0.98	0.98	0.98	3.8	7.33	0
ZTL_ZT9	TCPZA_ARATH	TCPZA_ARATH	25	25	25	1	0|10|0|0	0.99	0.99	0.99	0.99	0.99	4.33	10	0
ZTL_ZT9	RL361_ARATH	RL361_ARATH	26	26	26	1	0|0|0|16	0.97	0.97	0.97	0.97	0.97	3.43	6.5	0
ZTL_ZT9	IDH4_ARATH	IDH4_ARATH	9	9	9	1	0|0|3|0	0.99	0.99	0.99	0.99	0.99	4.38	12	0
ZTL_ZT9	SYGM1_ARATH	SYGM1_ARATH	19	19	19	1	0|13|0|0	0.96	0.96	0.96	0.96	0.96	3.06	5.85	0
ZTL_ZT9	CCD4_ARATH	CCD4_ARATH	39	39	39	1	0|0|0|13	0.99	0.99	0.99	0.99	0.99	5.04	12	0
ZTL_ZT9	MD37A_ARATH	MD37A_ARATH	72	72	72	1	18|27|0|24	0.98	0.98	0.98	0.98	0.98	3.77	4.17	0
ZTL_ZT9	QCR72_ARATH	QCR72_ARATH	2	2	2	1	0|0|0|0	0.98	0.98	0.98	0.98	0.98	3.88	20	0
ZTL_ZT9	RS29_ARATH	RS29_ARATH	14	14	14	1	0|0|8|0	0.96	0.96	0.96	0.96	0.96	3.2	7	0
ZTL_ZT9	FH20_ARATH	FH20_ARATH	22	22	22	1	12|0|0|0	0.97	0.97	0.97	0.97	0.97	3.56	7.33	0
ZTL_ZT9	FUM2_ARATH	FUM2_ARATH	37	37	37	1	0|23|0|0	0.97	0.97	0.97	0.97	0.97	3.62	6.43	0
ZTL_ZT9	RK192_ARATH	RK192_ARATH	28	28	28	1	9|0|0|8	0.99	0.99	0.99	0.99	0.99	4.4	6.59	0
ZTL_ZT9	C3H33_ARATH	C3H33_ARATH	32	32	32	1	11|8|16|7	0.98	0.98	0.98	0.98	0.98	3.83	3.05	0
ZTL_ZT9	FCA_ARATH	FCA_ARATH	110	110	110	1	0|0|97|0	0.96	0.96	0.96	0.96	0.96	3.25	4.54	0
ZTL_ZT9	P5CS2_ARATH	P5CS2_ARATH	96	96	96	1	6|39|0|9	0.99	0.99	0.99	0.99	0.99	4.89	7.11	0
ZTL_ZT9	ACLB1_ARATH	ACLB1_ARATH	20	20	20	1	0|14|0|0	0.96	0.96	0.96	0.96	0.96	3.06	5.71	0
ZTL_ZT9	IF4A3_ARATH	IF4A3_ARATH	26	26	26	1	0|0|9|4	0.99	0.99	0.99	0.99	0.99	4.7	8	0
ZTL_ZT9	APS2_ARATH	APS2_ARATH	28	28	28	1	0|18|0|0	0.97	0.97	0.97	0.97	0.97	3.4	6.22	0
ZTL_ZT9	VATE3_ARATH	VATE3_ARATH	14	14	14	1	0|4|0|0	0.99	0.99	0.99	0.99	0.99	5.05	14	0
ZTL_ZT9	PP103_ARATH	PP103_ARATH	16	16	16	1	0|9|0|0	0.97	0.97	0.97	0.97	0.97	3.32	7.11	0
ZTL_ZT9	SYAP_ARATH	SYAP_ARATH	39	39	39	1	0|19|0|0	0.98	0.98	0.98	0.98	0.98	4.12	8.21	0
ZTL_ZT9	LSM1A_ARATH	LSM1A_ARATH	9	9	9	1	0|0|0|5	0.95	0.95	0.95	0.95	0.95	3	7.2	0
ZTL_ZT9	RNE_ARATH	RNE_ARATH	24	24	24	1	13|0|0|0	0.97	0.97	0.97	0.97	0.97	3.63	7.38	0
ZTL_ZT9	AAT3_ARATH	AAT3_ARATH	17	17	17	1	0|8|0|0	0.98	0.98	0.98	0.98	0.98	3.72	8.5	0
ZTL_ZT9	FY_ARATH	FY_ARATH	23	23	23	1	0|0|17|0	0.95	0.95	0.95	0.95	0.95	3.04	5.41	0
ZTL_ZT9	LPR2_ARATH	LPR2_ARATH	22	22	22	1	0|0|0|8	0.99	0.99	0.99	0.99	0.99	4.49	11	0
ZTL_ZT9	XRN2_ARATH	XRN2_ARATH	29	29	29	1	0|0|19|0	0.97	0.97	0.97	0.97	0.97	3.39	6.11	0
ZTL_ZT9	SWI3D_ARATH	SWI3D_ARATH	45	45	45	1	0|0|26|0	0.98	0.98	0.98	0.98	0.98	3.86	6.92	0
ZTL_ZT9	TIP12_ARATH	TIP12_ARATH	13	13	13	1	0|0|0|8	0.95	0.95	0.95	0.95	0.95	3.01	6.5	0
ZTL_ZT15	NET3B_ARATH	NET3B_ARATH	16	16	16	1	0|0|0|0	1	1	1	1	1	26.15	160	0
ZTL_ZT15	SERA1_ARATH	SERA1_ARATH	9	9	9	1	0|0|0|0	1	1	1	1	1	15.53	90	0
ZTL_ZT15	PP174_ARATH	PP174_ARATH	16	16	16	1	0|0|0|0	1	1	1	1	1	26.15	160	0
ZTL_ZT15	ADNT1_ARATH	ADNT1_ARATH	9	9	9	1	0|0|0|0	1	1	1	1	1	15.53	90	0
ZTL_ZT15	POK1_ARATH	POK1_ARATH	55	55	55	1	0|0|0|0	1	1	1	1	1	82.64	550	0
ZTL_ZT15	PMA10_ARATH	PMA10_ARATH	7	7	7	1	0|0|0|0	1	1	1	1	1	12.39	70	0
ZTL_ZT15	FB249_ARATH	FB249_ARATH	10	10	10	1	0|0|0|0	1	1	1	1	1	17.08	100	0
ZTL_ZT15	ADPRM_ARATH	ADPRM_ARATH	4	4	4	1	0|0|0|0	1	1	1	1	1	7.47	40	0
ZTL_ZT15	PP218_ARATH	PP218_ARATH	9	9	9	1	0|0|0|0	1	1	1	1	1	15.53	90	0
ZTL_ZT15	CML12_ARATH	CML12_ARATH	9	9	9	1	0|0|0|0	1	1	1	1	1	15.53	90	0
ZTL_ZT15	TCPE_ARATH	TCPE_ARATH	42	42	42	1	0|0|0|0	1	1	1	1	1	64.01	420	0
ZTL_ZT15	RS33_ARATH	RS33_ARATH	70	70	70	1	5|0|0|0	1	1	1	1	1	14.81	56	0
ZTL_ZT15	PFKA4_ARATH	PFKA4_ARATH	13	13	13	1	0|3|0|0	1	1	1	1	1	6.01	17.33	0
ZTL_ZT15	PP173_ARATH	PP173_ARATH	11	11	11	1	0|0|0|0	1	1	1	1	1	18.61	110	0
ZTL_ZT15	CPSF1_ARATH	CPSF1_ARATH	4	4	4	1	0|0|0|0	1	1	1	1	1	7.47	40	0
ZTL_ZT15	LOX5_ARATH	LOX5_ARATH	17	17	17	1	0|0|0|0	1	1	1	1	1	27.64	170	0
ZTL_ZT15	TCP19_ARATH	TCP19_ARATH	12	12	12	1	0|0|0|0	1	1	1	1	1	20.13	120	0
ZTL_ZT15	Y5573_ARATH	Y5573_ARATH	8	8	8	1	0|0|0|0	1	1	1	1	1	13.97	80	0
ZTL_ZT15	SC13A_ARATH	SC13A_ARATH	9	9	9	1	0|0|0|0	1	1	1	1	1	15.53	90	0
ZTL_ZT15	MPC1_ARATH	MPC1_ARATH	10	10	10	1	0|0|0|0	1	1	1	1	1	17.08	100	0
ZTL_ZT15	Y4331_ARATH	Y4331_ARATH	7	7	7	1	0|0|0|0	1	1	1	1	1	12.39	70	0
ZTL_ZT15	PIP21_ARATH	PIP21_ARATH	14	14	14	1	0|0|0|0	1	1	1	1	1	23.16	140	0
ZTL_ZT15	ADO1_ARATH	ADO1_ARATH	129	129	129	1	0|0|0|0	1	1	1	1	1	187.7	1290	0
ZTL_ZT15	AB35G_ARATH	AB35G_ARATH	16	16	16	1	0|0|0|0	1	1	1	1	1	26.15	160	0
ZTL_ZT15	PEX14_ARATH	PEX14_ARATH	41	41	41	1	0|0|0|0	1	1	1	1	1	62.57	410	0
ZTL_ZT15	RVE7_ARATH	RVE7_ARATH	6	6	6	1	0|0|0|0	1	1	1	1	1	10.78	60	0
ZTL_ZT15	DSLE_ARATH	DSLE_ARATH	14	14	14	1	0|0|0|0	1	1	1	1	1	23.16	140	0
ZTL_ZT15	PXM16_ARATH	PXM16_ARATH	28	28	28	1	0|0|0|0	1	1	1	1	1	43.78	280	0
ZTL_ZT15	TCPD_ARATH	TCPD_ARATH	21	21	21	1	0|0|0|0	1	1	1	1	1	33.55	210	0
ZTL_ZT15	PMA9_ARATH	PMA9_ARATH	7	7	7	1	0|0|0|0	1	1	1	1	1	12.39	70	0
ZTL_ZT15	CID9_ARATH	CID9_ARATH	8	8	8	1	0|0|0|0	1	1	1	1	1	13.97	80	0
ZTL_ZT15	TIC55_ARATH	TIC55_ARATH	28	28	28	1	7|0|0|0	1	1	1	1	1	5.83	16	0
ZTL_ZT15	CESA9_ARATH	CESA9_ARATH	19	19	19	1	0|0|0|0	1	1	1	1	1	30.6	190	0
ZTL_ZT15	P2C04_ARATH	P2C04_ARATH	14	14	14	1	0|0|0|0	1	1	1	1	1	23.16	140	0
ZTL_ZT15	CCR4A_ARATH	CCR4A_ARATH	14	14	14	1	0|0|0|0	1	1	1	1	1	23.16	140	0
ZTL_ZT15	RABA3_ARATH	RABA3_ARATH	4	4	4	1	0|0|0|0	1	1	1	1	1	7.47	40	0
ZTL_ZT15	U496G_ARATH	U496G_ARATH	5	5	5	1	0|0|0|0	1	1	1	1	1	9.15	50	0
ZTL_ZT15	Y4920_ARATH	Y4920_ARATH	7	7	7	1	0|0|0|0	1	1	1	1	1	12.39	70	0
ZTL_ZT15	BIG_ARATH	BIG_ARATH	34	34	34	1	0|0|0|0	1	1	1	1	1	52.48	340	0
ZTL_ZT15	LCB1_ARATH	LCB1_ARATH	16	16	16	1	0|0|0|0	1	1	1	1	1	26.15	160	0
ZTL_ZT15	DRL11_ARATH	DRL11_ARATH	17	17	17	1	0|0|0|0	1	1	1	1	1	27.64	170	0
ZTL_ZT15	PMP22_ARATH	PMP22_ARATH	7	7	7	1	0|0|0|0	1	1	1	1	1	12.39	70	0
ZTL_ZT15	RM02_ARATH	RM02_ARATH	11	11	11	1	0|0|0|0	1	1	1	1	1	18.61	110	0
ZTL_ZT15	BRCA1_ARATH	BRCA1_ARATH	30	30	30	1	0|0|0|0	1	1	1	1	1	46.69	300	0
ZTL_ZT15	NAC69_ARATH	NAC69_ARATH	7	7	7	1	0|0|0|0	1	1	1	1	1	12.39	70	0
ZTL_ZT15	F10AL_ARATH	F10AL_ARATH	15	15	15	1	0|0|0|4	1	1	1	1	1	5.34	15	0
ZTL_ZT15	IF4A2_ARATH	IF4A2_ARATH	130	130	130	1	0|9|0|0	1	1	1	1	1	14.59	57.78	0
ZTL_ZT15	PUB4_ARATH	PUB4_ARATH	12	12	12	1	0|0|0|0	1	1	1	1	1	20.13	120	0
ZTL_ZT15	HEAT1_ARATH	HEAT1_ARATH	39	39	39	1	0|0|0|0	1	1	1	1	1	59.7	390	0
ZTL_ZT15	PHF5A_ARATH	PHF5A_ARATH	14	14	14	1	0|0|0|0	1	1	1	1	1	23.16	140	0
ZTL_ZT15	CUL4_ARATH	CUL4_ARATH	22	22	22	1	0|0|0|0	1	1	1	1	1	35.02	220	0
ZTL_ZT15	CSLAF_ARATH	CSLAF_ARATH	9	9	9	1	0|0|0|0	1	1	1	1	1	15.53	90	0
ZTL_ZT15	TCPB_ARATH	TCPB_ARATH	56	56	56	1	0|0|0|0	1	1	1	1	1	84.07	560	0
ZTL_ZT15	MPCP2_ARATH	MPCP2_ARATH	9	9	9	1	0|0|0|0	1	1	1	1	1	15.53	90	0
ZTL_ZT15	ORP4C_ARATH	ORP4C_ARATH	17	17	17	1	0|0|0|0	1	1	1	1	1	27.64	170	0
ZTL_ZT15	DRP2A_ARATH	DRP2A_ARATH	11	11	11	1	0|0|0|0	1	1	1	1	1	18.61	110	0
ZTL_ZT15	CB4C_ARATH	CB4C_ARATH	8	8	8	1	0|0|0|0	1	1	1	1	1	13.97	80	0
ZTL_ZT15	CH60A_ARATH	CH60A_ARATH	13	13	13	1	0|0|0|0	1	1	1	1	1	21.65	130	0
ZTL_ZT15	APT3_ARATH	APT3_ARATH	13	13	13	1	0|0|0|0	1	1	1	1	1	21.65	130	0
ZTL_ZT15	CALS9_ARATH	CALS9_ARATH	8	8	8	1	0|0|0|0	1	1	1	1	1	13.97	80	0
ZTL_ZT15	FB28_ARATH	FB28_ARATH	24	24	24	1	0|0|0|0	1	1	1	1	1	37.95	240	0
ZTL_ZT15	STR10_ARATH	STR10_ARATH	19	19	19	1	0|0|0|0	1	1	1	1	1	30.6	190	0
ZTL_ZT15	RL92_ARATH	RL92_ARATH	23	23	23	1	0|0|0|0	1	1	1	1	1	36.49	230	0
ZTL_ZT15	TBB1_ARATH	TBB1_ARATH	49	49	49	1	0|0|0|0	1	1	1	1	1	74.06	490	0
ZTL_ZT15	CDC6A_ARATH	CDC6A_ARATH	19	19	19	1	0|0|0|0	1	1	1	1	1	30.6	190	0
ZTL_ZT15	PMA11_ARATH	PMA11_ARATH	18	18	18	1	0|0|0|0	1	1	1	1	1	29.12	180	0
ZTL_ZT15	TCPA_ARATH	TCPA_ARATH	33	33	33	1	0|0|0|0	1	1	1	1	1	51.04	330	0
ZTL_ZT15	DEGP1_ARATH	DEGP1_ARATH	5	5	5	1	0|0|0|0	1	1	1	1	1	9.15	50	0
ZTL_ZT15	RAA1D_ARATH	RAA1D_ARATH	4	4	4	1	0|0|0|0	1	1	1	1	1	7.47	40	0
ZTL_ZT15	SYEM_ARATH	SYEM_ARATH	25	25	25	1	0|0|0|0	1	1	1	1	1	39.41	250	0
ZTL_ZT15	DRL8_ARATH	DRL8_ARATH	10	10	10	1	0|0|0|0	1	1	1	1	1	17.08	100	0
ZTL_ZT15	MYB98_ARATH	MYB98_ARATH	4	4	4	1	0|0|0|0	1	1	1	1	1	7.47	40	0
ZTL_ZT15	HS901_ARATH	HS901_ARATH	8	8	8	1	2|2|0|0	1	1	1	1	1	5.91	8	0
ZTL_ZT15	NDUS7_ARATH	NDUS7_ARATH	9	9	9	1	0|0|0|0	1	1	1	1	1	15.53	90	0
ZTL_ZT15	TCPH_ARATH	TCPH_ARATH	44	44	44	1	0|0|0|0	1	1	1	1	1	66.89	440	0
ZTL_ZT15	TIP11_ARATH	TIP11_ARATH	9	9	9	1	0|0|0|0	1	1	1	1	1	15.53	90	0
ZTL_ZT15	ACLB2_ARATH	ACLB2_ARATH	27	27	27	1	0|0|0|0	1	1	1	1	1	42.33	270	0
ZTL_ZT15	PSD3A_ARATH	PSD3A_ARATH	17	17	17	1	0|0|0|0	1	1	1	1	1	27.64	170	0
ZTL_ZT15	ARR18_ARATH	ARR18_ARATH	9	9	9	1	0|0|0|0	1	1	1	1	1	15.53	90	0
ZTL_ZT15	PEX5_ARATH	PEX5_ARATH	13	13	13	1	0|0|0|0	1	1	1	1	1	21.65	130	0
ZTL_ZT15	ACLA1_ARATH	ACLA1_ARATH	12	12	12	1	0|0|0|0	1	1	1	1	1	20.13	120	0
ZTL_ZT15	FAMA_ARATH	FAMA_ARATH	7	7	7	1	0|0|0|0	1	1	1	1	1	12.39	70	0
ZTL_ZT15	IDH6_ARATH	IDH6_ARATH	11	11	11	1	0|0|0|0	1	1	1	1	1	18.61	110	0
ZTL_ZT15	SSY2_ARATH	SSY2_ARATH	24	24	24	1	0|0|0|0	1	1	1	1	1	37.95	240	0
ZTL_ZT15	ARFG_ARATH	ARFG_ARATH	9	9	9	1	0|0|0|0	1	1	1	1	1	15.53	90	0
ZTL_ZT15	SUS4_ARATH	SUS4_ARATH	17	17	17	1	0|4|0|0	1	1	1	1	1	5.9	17	0
ZTL_ZT15	CSLD1_ARATH	CSLD1_ARATH	19	19	19	1	0|0|0|0	1	1	1	1	1	30.6	190	0
ZTL_ZT15	COX3_ARATH	COX3_ARATH	5	5	5	1	0|0|0|0	1	1	1	1	1	9.15	50	0
ZTL_ZT15	PS10A_ARATH	PS10A_ARATH	19	19	19	1	0|0|0|0	1	1	1	1	1	30.6	190	0
ZTL_ZT15	VATD_ARATH	VATD_ARATH	37	37	37	1	0|0|0|0	1	1	1	1	1	56.81	370	0
ZTL_ZT15	PSD3B_ARATH	PSD3B_ARATH	3	3	3	1	0|0|0|0	1	1	1	1	1	5.72	30	0
ZTL_ZT15	RAA1B_ARATH	RAA1B_ARATH	8	8	8	1	0|0|0|0	1	1	1	1	1	13.97	80	0
ZTL_ZT15	RL52_ARATH	RL52_ARATH	61	61	61	1	6|0|11|0	1	1	1	1	1	8.58	14.35	0
ZTL_ZT15	PMTK_ARATH	PMTK_ARATH	9	9	9	1	0|0|0|0	1	1	1	1	1	15.53	90	0
ZTL_ZT15	FB271_ARATH	FB271_ARATH	7	7	7	1	0|0|0|0	1	1	1	1	1	12.39	70	0
ZTL_ZT15	CDPKO_ARATH	CDPKO_ARATH	18	18	18	1	0|0|0|0	1	1	1	1	1	29.12	180	0
ZTL_ZT15	ASD1_ARATH	ASD1_ARATH	11	11	11	1	0|0|0|0	1	1	1	1	1	18.61	110	0
ZTL_ZT15	NDHH_ARATH	NDHH_ARATH	35	35	35	1	5|6|0|0	1	1	1	1	1	8.63	12.73	0
ZTL_ZT15	MCA1_ARATH	MCA1_ARATH	18	18	18	1	0|0|0|0	1	1	1	1	1	29.12	180	0
ZTL_ZT15	PSAO_ARATH	PSAO_ARATH	15	15	15	1	0|0|0|0	1	1	1	1	1	24.66	150	0
ZTL_ZT15	XLG2_ARATH	XLG2_ARATH	16	16	16	1	0|0|0|0	1	1	1	1	1	26.15	160	0
ZTL_ZT15	U90A2_ARATH	U90A2_ARATH	20	20	20	1	0|0|0|0	1	1	1	1	1	32.08	200	0
ZTL_ZT15	Y2027_ARATH	Y2027_ARATH	9	9	9	1	0|0|0|0	1	1	1	1	1	15.53	90	0
ZTL_ZT15	PPR27_ARATH	PPR27_ARATH	36	36	36	1	0|0|0|0	1	1	1	1	1	55.37	360	0
ZTL_ZT15	IP5P9_ARATH	IP5P9_ARATH	20	20	20	1	0|0|0|0	1	1	1	1	1	32.08	200	0
ZTL_ZT15	TOC33_ARATH	TOC33_ARATH	17	17	17	1	0|0|0|0	1	1	1	1	1	27.64	170	0
ZTL_ZT15	AGD14_ARATH	AGD14_ARATH	15	15	15	1	0|0|0|0	1	1	1	1	1	24.66	150	0
ZTL_ZT15	FBD16_ARATH	FBD16_ARATH	14	14	14	1	0|0|0|0	1	1	1	1	1	23.16	140	0
ZTL_ZT15	FDL10_ARATH	FDL10_ARATH	6	6	6	1	0|0|0|0	1	1	1	1	1	10.78	60	0
ZTL_ZT15	PUB32_ARATH	PUB32_ARATH	17	17	17	1	0|0|0|0	1	1	1	1	1	27.64	170	0
ZTL_ZT15	OP161_ARATH	OP161_ARATH	8	8	8	1	0|0|0|0	1	1	1	1	1	13.97	80	0
ZTL_ZT15	RAA1E_ARATH	RAA1E_ARATH	9	9	9	1	0|0|0|0	1	1	1	1	1	15.53	90	0
ZTL_ZT15	ADO2_ARATH	ADO2_ARATH	20	20	20	1	0|0|0|0	1	1	1	1	1	32.08	200	0
ZTL_ZT15	SUV3M_ARATH	SUV3M_ARATH	3	3	3	1	0|0|0|0	1	1	1	1	1	5.72	30	0
ZTL_ZT15	APR2_ARATH	APR2_ARATH	49	49	49	1	0|0|0|0	1	1	1	1	1	74.06	490	0
ZTL_ZT15	SETH6_ARATH	SETH6_ARATH	10	10	10	1	0|0|0|0	1	1	1	1	1	17.08	100	0
ZTL_ZT15	SERB2_ARATH	SERB2_ARATH	119	119	119	1	9|37|21|42	1	1	1	1	1	6.07	4.37	0
ZTL_ZT15	PHOT1_ARATH	PHOT1_ARATH	42	42	42	1	0|0|0|12	1	1	1	1	1	5.52	14	0
ZTL_ZT15	STT7_ARATH	STT7_ARATH	35	35	35	1	0|0|0|0	1	1	1	1	1	53.93	350	0
ZTL_ZT15	PLPD1_ARATH	PLPD1_ARATH	19	19	19	1	0|0|0|0	1	1	1	1	1	30.6	190	0
ZTL_ZT15	KCS13_ARATH	KCS13_ARATH	9	9	9	1	0|0|0|0	1	1	1	1	1	15.53	90	0
ZTL_ZT15	PSD2A_ARATH	PSD2A_ARATH	6	6	6	1	0|0|0|0	1	1	1	1	1	10.78	60	0
ZTL_ZT15	RPS6C_ARATH	RPS6C_ARATH	14	14	14	1	0|0|0|0	1	1	1	1	1	23.16	140	0
ZTL_ZT15	ACR10_ARATH	ACR10_ARATH	8	8	8	1	0|0|0|0	1	1	1	1	1	13.97	80	0
ZTL_ZT15	PMA1_ARATH	PMA1_ARATH	63	63	63	1	0|0|0|0	1	1	1	1	1	94.06	630	0
ZTL_ZT15	PP357_ARATH	PP357_ARATH	18	18	18	1	0|0|0|0	1	1	1	1	1	29.12	180	0
ZTL_ZT15	IDM2_ARATH	IDM2_ARATH	9	9	9	1	0|0|0|0	1	1	1	1	1	15.53	90	0
ZTL_ZT15	DGK5_ARATH	DGK5_ARATH	31	31	31	1	0|0|0|0	1	1	1	1	1	48.14	310	0
ZTL_ZT15	IMDH1_ARATH	IMDH1_ARATH	3	3	3	1	0|0|0|0	1	1	1	1	1	5.72	30	0
ZTL_ZT15	RAA2A_ARATH	RAA2A_ARATH	21	21	21	1	0|0|0|0	1	1	1	1	1	33.55	210	0
ZTL_ZT15	MCCA_ARATH	MCCA_ARATH	17	17	17	1	0|0|0|0	1	1	1	1	1	27.64	170	0
ZTL_ZT15	AT18F_ARATH	AT18F_ARATH	8	8	8	1	0|0|0|0	1	1	1	1	1	13.97	80	0
ZTL_ZT15	UPL7_ARATH	UPL7_ARATH	24	24	24	1	0|0|0|0	1	1	1	1	1	37.95	240	0
ZTL_ZT15	NIA1_ARATH	NIA1_ARATH	20	20	20	1	0|0|0|0	1	1	1	1	1	32.08	200	0
ZTL_ZT15	STN8_ARATH	STN8_ARATH	27	27	27	1	0|0|0|0	1	1	1	1	1	42.33	270	0
ZTL_ZT15	CRR23_ARATH	CRR23_ARATH	7	7	7	1	0|0|0|0	1	1	1	1	1	12.39	70	0
ZTL_ZT15	ARC5_ARATH	ARC5_ARATH	31	31	31	1	0|0|0|0	1	1	1	1	1	48.14	310	0
ZTL_ZT15	PFKA1_ARATH	PFKA1_ARATH	30	30	30	1	0|0|0|0	1	1	1	1	1	46.69	300	0
ZTL_ZT15	M2K4_ARATH	M2K4_ARATH	16	16	16	1	0|0|0|0	1	1	1	1	1	26.15	160	0
ZTL_ZT15	TBCB_ARATH	TBCB_ARATH	21	21	21	1	0|0|0|0	1	1	1	1	1	33.55	210	0
ZTL_ZT15	Y1669_ARATH	Y1669_ARATH	11	11	11	1	0|0|0|0	1	1	1	1	1	18.61	110	0
ZTL_ZT15	STR11_ARATH	STR11_ARATH	13	13	13	1	0|0|0|0	1	1	1	1	1	21.65	130	0
ZTL_ZT15	TCPG_ARATH	TCPG_ARATH	16	16	16	1	0|0|0|0	1	1	1	1	1	26.15	160	0
ZTL_ZT15	LAZ5_ARATH	LAZ5_ARATH	18	18	18	1	0|0|0|0	1	1	1	1	1	29.12	180	0
ZTL_ZT15	PP249_ARATH	PP249_ARATH	10	10	10	1	0|0|0|0	1	1	1	1	1	17.08	100	0
ZTL_ZT15	CRD1_ARATH	CRD1_ARATH	16	16	16	1	0|0|0|0	1	1	1	1	1	26.15	160	0
ZTL_ZT15	C3H35_ARATH	C3H35_ARATH	4	4	4	1	0|0|0|0	1	1	1	1	1	7.47	40	0
ZTL_ZT15	E70B1_ARATH	E70B1_ARATH	13	13	13	1	0|0|0|0	1	1	1	1	1	21.65	130	0
ZTL_ZT15	M3K1_ARATH	M3K1_ARATH	14	14	14	1	0|0|0|0	1	1	1	1	1	23.16	140	0
ZTL_ZT15	MCAC2_ARATH	MCAC2_ARATH	25	25	25	1	0|0|0|0	1	1	1	1	1	39.41	250	0
ZTL_ZT15	TBA6_ARATH	TBA6_ARATH	95	95	95	1	0|4|0|0	1	1	1	1	1	23.47	95	0
ZTL_ZT15	APT1_ARATH	APT1_ARATH	13	13	13	1	0|0|0|0	1	1	1	1	1	21.65	130	0
ZTL_ZT15	CSLD4_ARATH	CSLD4_ARATH	14	14	14	1	0|0|0|0	1	1	1	1	1	23.16	140	0
ZTL_ZT15	SYIC_ARATH	SYIC_ARATH	109	109	109	1	0|31|0|0	1	1	1	1	1	6	14.06	0
ZTL_ZT15	NPC4_ARATH	NPC4_ARATH	12	12	12	1	0|0|0|0	1	1	1	1	1	20.13	120	0
ZTL_ZT15	COPB1_ARATH	COPB1_ARATH	19	19	19	1	0|0|0|0	1	1	1	1	1	30.6	190	0
ZTL_ZT15	ATHBX_ARATH	ATHBX_ARATH	19	19	19	1	0|0|0|0	1	1	1	1	1	30.6	190	0
ZTL_ZT15	CCH_ARATH	CCH_ARATH	9	9	9	1	0|0|0|0	1	1	1	1	1	15.53	90	0
ZTL_ZT15	HDA19_ARATH	HDA19_ARATH	22	22	22	1	0|0|0|0	1	1	1	1	1	35.02	220	0
ZTL_ZT15	MPCP3_ARATH	MPCP3_ARATH	44	44	44	1	0|0|0|0	1	1	1	1	1	66.89	440	0
ZTL_ZT15	APS4_ARATH	APS4_ARATH	51	51	51	1	8|0|3|0	1	1	1	1	1	9.67	18.55	0
ZTL_ZT15	SYIM_ARATH	SYIM_ARATH	40	40	40	1	0|0|0|0	1	1	1	1	1	61.14	400	0
ZTL_ZT15	SRS7_ARATH	SRS7_ARATH	11	11	11	1	0|0|0|0	1	1	1	1	1	18.61	110	0
ZTL_ZT15	CLPP2_ARATH	CLPP2_ARATH	13	13	13	1	0|0|0|0	1	1	1	1	1	21.65	130	0
ZTL_ZT15	STR2_ARATH	STR2_ARATH	14	14	14	1	0|0|0|0	1	1	1	1	1	23.16	140	0
ZTL_ZT15	ARFD_ARATH	ARFD_ARATH	30	30	30	1	0|0|0|0	1	1	1	1	1	46.69	300	0
ZTL_ZT15	AMPD_ARATH	AMPD_ARATH	8	8	8	1	0|0|0|0	1	1	1	1	1	13.97	80	0
ZTL_ZT15	MSRA4_ARATH	MSRA4_ARATH	14	14	14	1	0|0|0|0	1	1	1	1	1	23.16	140	0
ZTL_ZT15	VPS4_ARATH	VPS4_ARATH	47	47	47	1	0|0|0|0	1	1	1	1	1	71.19	470	0
ZTL_ZT15	AB36G_ARATH	AB36G_ARATH	44	44	44	1	0|0|0|0	1	1	1	1	1	66.89	440	0
ZTL_ZT15	MCC07_ARATH	MCC07_ARATH	15	15	15	1	0|0|0|0	1	1	1	1	1	24.66	150	0
ZTL_ZT15	PPR93_ARATH	PPR93_ARATH	16	16	16	1	0|0|0|0	1	1	1	1	1	26.15	160	0
ZTL_ZT15	CADH1_ARATH	CADH1_ARATH	4	4	4	1	0|0|0|0	1	1	1	1	1	7.47	40	0
ZTL_ZT15	RS193_ARATH	RS193_ARATH	3	3	3	1	0|0|0|0	1	1	1	1	1	5.72	30	0
ZTL_ZT15	6PGD2_ARATH	6PGD2_ARATH	32	32	32	1	0|9|0|0	1	1	1	1	1	5.46	14.22	0
ZTL_ZT15	VAL1_ARATH	VAL1_ARATH	11	11	11	1	0|0|0|0	1	1	1	1	1	18.61	110	0
ZTL_ZT15	MSL2_ARATH	MSL2_ARATH	12	12	12	1	0|0|0|0	1	1	1	1	1	20.13	120	0
ZTL_ZT15	GDL10_ARATH	GDL10_ARATH	3	3	3	1	0|0|0|0	1	1	1	1	1	5.72	30	0
ZTL_ZT15	SYHM_ARATH	SYHM_ARATH	13	13	13	1	0|0|0|0	1	1	1	1	1	21.65	130	0
ZTL_ZT15	TPR3_ARATH	TPR3_ARATH	25	25	25	1	0|0|0|3	1	1	1	1	1	10.35	33.33	0
ZTL_ZT15	CPD_ARATH	CPD_ARATH	4	4	4	1	0|0|0|0	1	1	1	1	1	7.47	40	0
ZTL_ZT15	PP356_ARATH	PP356_ARATH	7	7	7	1	0|0|0|0	1	1	1	1	1	12.39	70	0
ZTL_ZT15	RX24L_ARATH	RX24L_ARATH	27	27	27	1	0|0|0|0	1	1	1	1	1	42.33	270	0
ZTL_ZT15	Y5374_ARATH	Y5374_ARATH	10	10	10	1	0|0|0|0	1	1	1	1	1	17.08	100	0
ZTL_ZT15	SYVM1_ARATH	SYVM1_ARATH	12	12	12	1	0|0|0|0	1	1	1	1	1	20.13	120	0
ZTL_ZT15	GATB_ARATH	GATB_ARATH	22	22	22	1	0|0|0|0	1	1	1	1	1	35.02	220	0
ZTL_ZT15	AB1D_ARATH	AB1D_ARATH	5	5	5	1	0|0|0|0	1	1	1	1	1	9.15	50	0
ZTL_ZT15	RTOR2_ARATH	RTOR2_ARATH	24	24	24	1	0|0|0|0	1	1	1	1	1	37.95	240	0
ZTL_ZT15	TPLAT_ARATH	TPLAT_ARATH	21	21	21	1	0|0|0|0	1	1	1	1	1	33.55	210	0
ZTL_ZT15	U202A_ARATH	U202A_ARATH	37	37	37	1	0|0|0|0	1	1	1	1	1	56.81	370	0
ZTL_ZT15	DPE1_ARATH	DPE1_ARATH	11	11	11	1	0|0|0|0	1	1	1	1	1	18.61	110	0
ZTL_ZT15	SPSA4_ARATH	SPSA4_ARATH	24	24	24	1	0|0|0|0	1	1	1	1	1	37.95	240	0
ZTL_ZT15	CH60B_ARATH	CH60B_ARATH	10	10	10	1	0|0|0|0	1	1	1	1	1	17.08	100	0
ZTL_ZT15	PSB5A_ARATH	PSB5A_ARATH	12	12	12	1	0|0|0|0	1	1	1	1	1	20.13	120	0
ZTL_ZT15	ARFH_ARATH	ARFH_ARATH	3	3	3	1	0|0|0|0	1	1	1	1	1	5.72	30	0
ZTL_ZT15	FB287_ARATH	FB287_ARATH	16	16	16	1	0|0|0|0	1	1	1	1	1	26.15	160	0
ZTL_ZT15	WNK6_ARATH	WNK6_ARATH	6	6	6	1	0|0|0|0	1	1	1	1	1	10.78	60	0
ZTL_ZT15	GUFP_ARATH	GUFP_ARATH	22	22	22	1	0|0|0|0	1	1	1	1	1	35.02	220	0
ZTL_ZT15	C3H30_ARATH	C3H30_ARATH	15	15	15	1	0|0|0|0	1	1	1	1	1	24.66	150	0
ZTL_ZT15	TBA1_ARATH	TBA1_ARATH	15	15	15	1	0|0|0|0	1	1	1	1	1	24.66	150	0
ZTL_ZT15	BH091_ARATH	BH091_ARATH	5	5	5	1	0|0|0|0	1	1	1	1	1	9.15	50	0
ZTL_ZT15	PUR_ARATH	PUR_ARATH	11	11	11	1	0|0|0|0	1	1	1	1	1	18.61	110	0
ZTL_ZT15	NRPE7_ARATH	NRPE7_ARATH	11	11	11	1	0|0|0|0	1	1	1	1	1	18.61	110	0
ZTL_ZT15	TCPQ_ARATH	TCPQ_ARATH	42	42	42	1	0|0|0|0	1	1	1	1	1	64.01	420	0
ZTL_ZT15	PP303_ARATH	PP303_ARATH	11	11	11	1	0|0|0|0	1	1	1	1	1	18.61	110	0
ZTL_ZT15	DHFS_ARATH	DHFS_ARATH	21	21	21	1	0|0|0|0	1	1	1	1	1	33.55	210	0
ZTL_ZT15	NFD6_ARATH	NFD6_ARATH	17	17	17	1	0|4|0|0	1	1	1	1	1	5.9	17	0
ZTL_ZT15	LSM6B_ARATH	LSM6B_ARATH	12	12	12	1	0|0|0|0	1	1	1	1	1	20.13	120	0
ZTL_ZT15	G3PP2_ARATH	G3PP2_ARATH	3	3	3	1	0|0|0|0	1	1	1	1	1	5.72	30	0
ZTL_ZT15	DEG15_ARATH	DEG15_ARATH	6	6	6	1	0|0|0|0	1	1	1	1	1	10.78	60	0
ZTL_ZT15	PRS4A_ARATH	PRS4A_ARATH	30	30	30	1	0|0|0|0	1	1	1	1	1	46.69	300	0
ZTL_ZT15	CID8_ARATH	CID8_ARATH	5	5	5	1	0|0|0|0	1	1	1	1	1	9.15	50	0
ZTL_ZT15	PMA5_ARATH	PMA5_ARATH	8	8	8	1	0|0|0|0	1	1	1	1	1	13.97	80	0
ZTL_ZT15	G6PI_ARATH	G6PI_ARATH	21	21	21	1	0|0|0|0	1	1	1	1	1	33.55	210	0
ZTL_ZT15	PIP27_ARATH	PIP27_ARATH	18	18	18	1	0|0|0|0	1	1	1	1	1	29.12	180	0
ZTL_ZT15	ACLA3_ARATH	ACLA3_ARATH	5	5	5	1	0|0|0|0	1	1	1	1	1	9.15	50	0
ZTL_ZT15	FH4_ARATH	FH4_ARATH	12	12	12	1	0|0|0|0	1	1	1	1	1	20.13	120	0
ZTL_ZT15	THF1_ARATH	THF1_ARATH	11	11	11	1	0|0|0|0	1	1	1	1	1	18.61	110	0
ZTL_ZT15	MPCP1_ARATH	MPCP1_ARATH	11	11	11	1	0|0|0|0	1	1	1	1	1	18.61	110	0
ZTL_ZT15	FDL41_ARATH	FDL41_ARATH	9	9	9	1	0|0|0|0	1	1	1	1	1	15.53	90	0
ZTL_ZT15	CIPK2_ARATH	CIPK2_ARATH	13	13	13	1	0|0|0|0	1	1	1	1	1	21.65	130	0
ZTL_ZT15	RPKL_ARATH	RPKL_ARATH	15	15	15	1	0|0|0|0	1	1	1	1	1	24.66	150	0
ZTL_ZT15	DRL21_ARATH	DRL21_ARATH	18	18	18	1	0|0|0|0	1	1	1	1	1	29.12	180	0
ZTL_ZT15	CNIF1_ARATH	CNIF1_ARATH	19	19	19	1	0|0|0|0	1	1	1	1	1	30.6	190	0
ZTL_ZT15	U73C4_ARATH	U73C4_ARATH	13	13	13	1	0|0|0|0	1	1	1	1	1	21.65	130	0
ZTL_ZT15	ILVH1_ARATH	ILVH1_ARATH	12	12	12	1	0|0|0|0	1	1	1	1	1	20.13	120	0
ZTL_ZT15	GXM1_ARATH	GXM1_ARATH	4	4	4	1	0|0|0|0	1	1	1	1	1	7.47	40	0
ZTL_ZT15	SPSA3_ARATH	SPSA3_ARATH	14	14	14	1	0|0|0|0	1	1	1	1	1	23.16	140	0
ZTL_ZT15	SSY4_ARATH	SSY4_ARATH	83	83	83	1	0|0|0|9	1	1	1	1	1	10.53	36.89	0
ZTL_ZT15	ASNS1_ARATH	ASNS1_ARATH	26	26	26	1	0|2|0|0	1	1	1	1	1	16.65	52	0
ZTL_ZT15	DRL9_ARATH	DRL9_ARATH	3	3	3	1	0|0|0|0	1	1	1	1	1	5.72	30	0
ZTL_ZT15	TC159_ARATH	TC159_ARATH	15	15	15	1	0|0|0|0	1	1	1	1	1	24.66	150	0
ZTL_ZT15	BQMT_ARATH	BQMT_ARATH	79	79	79	1	22|0|21|13	1	1	1	1	1	6.6	5.64	0
ZTL_ZT15	UMPS_ARATH	UMPS_ARATH	7	7	7	1	0|0|0|0	1	1	1	1	1	12.39	70	0
ZTL_ZT15	AGL15_ARATH	AGL15_ARATH	12	12	12	1	0|0|0|0	1	1	1	1	1	20.13	120	0
ZTL_ZT15	ANXD8_ARATH	ANXD8_ARATH	10	10	10	1	0|0|0|0	1	1	1	1	1	17.08	100	0
ZTL_ZT15	APS2_ARATH	APS2_ARATH	60	60	60	1	0|18|0|0	1	1	1	1	1	5.56	13.33	0
ZTL_ZT15	CAPZB_ARATH	CAPZB_ARATH	5	5	5	1	0|0|0|0	1	1	1	1	1	9.15	50	0
ZTL_ZT15	FB21_ARATH	FB21_ARATH	13	13	13	1	0|0|0|0	1	1	1	1	1	21.65	130	0
ZTL_ZT15	MAP1A_ARATH	MAP1A_ARATH	24	24	24	1	0|0|0|0	1	1	1	1	1	37.95	240	0
ZTL_ZT15	RL212_ARATH	RL212_ARATH	67	67	67	1	0|0|0|0	1	1	1	1	1	99.77	670	0
ZTL_ZT15	CLPR1_ARATH	CLPR1_ARATH	40	40	40	1	8|10|0|0	1	1	1	1	1	5.95	8.89	0
ZTL_ZT15	PRK2_ARATH	PRK2_ARATH	9	9	9	1	0|0|0|0	1	1	1	1	1	15.53	90	0
ZTL_ZT15	CML48_ARATH	CML48_ARATH	4	4	4	1	0|0|0|0	1	1	1	1	1	7.47	40	0
ZTL_ZT15	UXS6_ARATH	UXS6_ARATH	10	10	10	1	0|0|0|0	1	1	1	1	1	17.08	100	0
ZTL_ZT15	MAM3_ARATH	MAM3_ARATH	17	17	17	1	0|0|0|0	1	1	1	1	1	27.64	170	0
ZTL_ZT15	HT1_ARATH	HT1_ARATH	11	11	11	1	0|0|0|0	1	1	1	1	1	18.61	110	0
ZTL_ZT15	PP341_ARATH	PP341_ARATH	5	5	5	1	0|0|0|0	1	1	1	1	1	9.15	50	0
ZTL_ZT15	RAA5C_ARATH	RAA5C_ARATH	16	16	16	1	0|0|0|0	1	1	1	1	1	26.15	160	0
ZTL_ZT15	GLYT4_ARATH	GLYT4_ARATH	16	16	16	1	0|0|0|0	1	1	1	1	1	26.15	160	0
ZTL_ZT15	LEU12_ARATH	LEU12_ARATH	15	15	15	1	0|0|0|0	1	1	1	1	1	24.66	150	0
ZTL_ZT15	UGDH3_ARATH	UGDH3_ARATH	16	16	16	1	0|0|0|0	1	1	1	1	1	26.15	160	0
ZTL_ZT15	PSD2B_ARATH	PSD2B_ARATH	36	36	36	1	0|0|0|0	1	1	1	1	1	55.37	360	0
ZTL_ZT15	PLPD2_ARATH	PLPD2_ARATH	14	14	14	1	0|0|0|0	1	1	1	1	1	23.16	140	0
ZTL_ZT15	Y3701_ARATH	Y3701_ARATH	7	7	7	1	0|0|0|0	1	1	1	1	1	12.39	70	0
ZTL_ZT15	MORF9_ARATH	MORF9_ARATH	16	16	16	1	0|0|0|0	1	1	1	1	1	26.15	160	0
ZTL_ZT15	CBSX3_ARATH	CBSX3_ARATH	23	23	23	1	0|0|0|7	0.99	0.99	0.99	0.99	0.99	5.07	13.14	0
ZTL_ZT15	UXS1_ARATH	UXS1_ARATH	14	14	14	1	0|3|0|5	0.99	0.99	0.99	0.99	0.99	4.21	7	0
ZTL_ZT15	DNAJ2_ARATH	DNAJ2_ARATH	57	57	57	1	24|14|8|4	0.99	0.99	0.99	0.99	0.99	5.11	4.56	0
ZTL_ZT15	COPA2_ARATH	COPA2_ARATH	69	69	69	1	11|0|0|31	0.99	0.99	0.99	0.99	0.99	4.31	6.57	0
ZTL_ZT15	RH2_ARATH	RH2_ARATH	24	24	24	1	0|17|0|0	0.96	0.96	0.96	0.96	0.96	3.14	5.65	0
ZTL_ZT15	AMY3_ARATH	AMY3_ARATH	122	122	122	1	13|0|50|0	0.99	0.99	0.99	0.99	0.99	4.94	7.75	0
ZTL_ZT15	SPSA1_ARATH	SPSA1_ARATH	116	116	116	1	0|73|0|0	0.99	0.99	0.99	0.99	0.99	4.21	6.36	0
ZTL_ZT15	POLL2_ARATH	POLL2_ARATH	24	24	24	1	0|0|17|0	0.96	0.96	0.96	0.96	0.96	3.14	5.65	0
ZTL_ZT15	EPN1_ARATH	EPN1_ARATH	23	23	23	1	0|0|0|10	0.98	0.98	0.98	0.98	0.98	4.08	9.2	0
ZTL_ZT15	AAT1_ARATH	AAT1_ARATH	90	90	90	1	0|36|0|0	0.99	0.99	0.99	0.99	0.99	5	10	0
ZTL_ZT15	EIN2_ARATH	EIN2_ARATH	35	35	35	1	17|0|0|0	0.98	0.98	0.98	0.98	0.98	4.06	8.24	0
ZTL_ZT15	R27AB_ARATH	R27AB_ARATH	29	29	29	1	6|15|2|3	0.97	0.97	0.97	0.97	0.97	3.48	4.46	0
ZTL_ZT15	FTSH1_ARATH	FTSH1_ARATH	106	106	106	1	12|0|0|71	0.98	0.98	0.98	0.98	0.98	3.8	5.11	0
ZTL_ZT15	ASNS2_ARATH	ASNS2_ARATH	115	115	115	1	22|49|30|17	0.99	0.99	0.99	0.99	0.99	4.31	3.9	0
ZTL_ZT15	PMA3_ARATH	PMA3_ARATH	2	2	2	1	0|0|0|0	0.98	0.98	0.98	0.98	0.98	3.88	20	0
ZTL_ZT15	GPLPB_ARATH	GPLPB_ARATH	42	42	42	1	0|20|0|7	0.98	0.98	0.98	0.98	0.98	3.9	6.22	0
ZTL_ZT15	BH128_ARATH	BH128_ARATH	35	35	35	1	30|0|0|0	0.95	0.95	0.95	0.95	0.95	3.02	4.67	0
ZTL_ZT15	RA51C_ARATH	RA51C_ARATH	9	9	9	1	0|4|0|0	0.97	0.97	0.97	0.97	0.97	3.47	9	0
ZTL_ZT15	MAG5_ARATH	MAG5_ARATH	86	86	86	1	0|0|39|7	0.99	0.99	0.99	0.99	0.99	4.54	7.48	0
ZTL_ZT15	MAM1_ARATH	MAM1_ARATH	80	80	80	1	14|0|9|32	0.99	0.99	0.99	0.99	0.99	4.93	5.82	0
ZTL_ZT15	DCDA1_ARATH	DCDA1_ARATH	47	47	47	1	0|16|0|0	0.99	0.99	0.99	0.99	0.99	5.07	11.75	0
ZTL_ZT15	SC16B_ARATH	SC16B_ARATH	2	2	2	1	0|0|0|0	0.98	0.98	0.98	0.98	0.98	3.88	20	0
ZTL_ZT15	CESA7_ARATH	CESA7_ARATH	2	2	2	1	0|0|0|0	0.98	0.98	0.98	0.98	0.98	3.88	20	0
ZTL_ZT15	GH35_ARATH	GH35_ARATH	10	10	10	1	0|0|3|0	0.99	0.99	0.99	0.99	0.99	4.8	13.33	0
ZTL_ZT15	FOLM_ARATH	FOLM_ARATH	23	23	23	1	9|0|0|0	0.99	0.99	0.99	0.99	0.99	4.34	10.22	0
ZTL_ZT15	AROF_ARATH	AROF_ARATH	97	97	97	1	26|53|7|0	0.97	0.97	0.97	0.97	0.97	3.4	4.51	0
ZTL_ZT15	DEGP7_ARATH	DEGP7_ARATH	26	26	26	1	0|14|0|0	0.98	0.98	0.98	0.98	0.98	3.69	7.43	0
ZTL_ZT15	R10A1_ARATH	R10A1_ARATH	15	15	15	1	6|0|4|0	0.97	0.97	0.97	0.97	0.97	3.64	6	0
ZTL_ZT15	PFKA7_ARATH	PFKA7_ARATH	11	11	11	1	0|4|0|0	0.98	0.98	0.98	0.98	0.98	4.13	11	0
ZTL_ZT15	AB7I_ARATH	AB7I_ARATH	30	30	30	1	0|0|10|0	0.99	0.99	0.99	0.99	0.99	4.91	12	0
ZTL_ZT15	SFGH_ARATH	SFGH_ARATH	15	15	15	1	0|9|0|0	0.96	0.96	0.96	0.96	0.96	3.16	6.67	0
ZTL_ZT15	DXS_ARATH	DXS_ARATH	92	92	92	1	0|45|24|0	0.98	0.98	0.98	0.98	0.98	4.03	5.33	0
ZTL_ZT15	RH16_ARATH	RH16_ARATH	25	25	25	1	13|0|0|0	0.98	0.98	0.98	0.98	0.98	3.73	7.69	0
ZTL_ZT15	PEAM3_ARATH	PEAM3_ARATH	23	23	23	1	15|0|0|0	0.96	0.96	0.96	0.96	0.96	3.26	6.13	0
ZTL_ZT15	SYFA_ARATH	SYFA_ARATH	41	41	41	1	16|0|0|9	0.99	0.99	0.99	0.99	0.99	4.31	6.56	0
ZTL_ZT15	TI110_ARATH	TI110_ARATH	47	47	47	1	27|0|0|0	0.98	0.98	0.98	0.98	0.98	3.89	6.96	0
ZTL_ZT15	PS6AB_ARATH	PS6AB_ARATH	36	36	36	1	0|6|0|13	0.99	0.99	0.99	0.99	0.99	4.65	7.58	0
ZTL_ZT15	ZEP_ARATH	ZEP_ARATH	21	21	21	1	0|0|6|0	0.99	0.99	0.99	0.99	0.99	5.23	14	0
ZTL_ZT15	RB47A_ARATH	RB47A_ARATH	24	24	24	1	0|0|8|0	0.99	0.99	0.99	0.99	0.99	4.78	12	0
ZTL_ZT15	SNF4_ARATH	SNF4_ARATH	25	25	25	1	0|12|0|0	0.98	0.98	0.98	0.98	0.98	3.89	8.33	0
ZTL_ZT15	TCPZA_ARATH	TCPZA_ARATH	32	32	32	1	0|10|0|0	0.99	0.99	0.99	0.99	0.99	5.13	12.8	0
ZTL_ZT15	RLM3_ARATH	RLM3_ARATH	21	21	21	1	0|12|0|0	0.97	0.97	0.97	0.97	0.97	3.44	7	0
ZTL_ZT15	FTSH7_ARATH	FTSH7_ARATH	13	13	13	1	4|0|0|0	0.99	0.99	0.99	0.99	0.99	4.75	13	0
ZTL_ZT15	RHM1_ARATH	RHM1_ARATH	78	78	78	1	0|27|19|0	0.99	0.99	0.99	0.99	0.99	4.86	6.78	0
ZTL_ZT15	RS29_ARATH	RS29_ARATH	16	16	16	1	0|0|8|0	0.97	0.97	0.97	0.97	0.97	3.55	8	0
ZTL_ZT15	FH20_ARATH	FH20_ARATH	21	21	21	1	12|0|0|0	0.97	0.97	0.97	0.97	0.97	3.44	7	0
ZTL_ZT15	FUM2_ARATH	FUM2_ARATH	30	30	30	1	0|23|0|0	0.96	0.96	0.96	0.96	0.96	3.14	5.22	0
ZTL_ZT15	OTU_ARATH	OTU_ARATH	21	21	21	1	0|0|0|14	0.96	0.96	0.96	0.96	0.96	3.17	6	0
ZTL_ZT15	PGL1A_ARATH	PGL1A_ARATH	50	50	50	1	16|0|0|21	0.98	0.98	0.98	0.98	0.98	3.88	5.41	0
ZTL_ZT15	RER4_ARATH	RER4_ARATH	24	24	24	1	11|0|6|0	0.97	0.97	0.97	0.97	0.97	3.52	5.65	0
ZTL_ZT15	SUSY1_ARATH	SUSY1_ARATH	59	59	59	1	0|48|0|0	0.97	0.97	0.97	0.97	0.97	3.42	4.92	0
ZTL_ZT15	H2B10_ARATH	H2B10_ARATH	29	29	29	1	3|0|0|17	0.97	0.97	0.97	0.97	0.97	3.35	5.8	0
ZTL_ZT15	AAT3_ARATH	AAT3_ARATH	14	14	14	1	0|8|0|0	0.96	0.96	0.96	0.96	0.96	3.2	7	0
ZTL_ZT15	CDKA1_ARATH	CDKA1_ARATH	32	32	32	1	16|0|0|0	0.98	0.98	0.98	0.98	0.98	3.95	8	0
ZTL_ZT15	BCA3_ARATH	BCA3_ARATH	19	19	19	1	0|13|0|0	0.96	0.96	0.96	0.96	0.96	3.06	5.85	0
ZTL_ZT15	PMA2_ARATH	PMA2_ARATH	2	2	2	1	0|0|0|0	0.98	0.98	0.98	0.98	0.98	3.88	20	0
ZTL_ZT15	SFR2_ARATH	SFR2_ARATH	46	46	46	1	0|0|0|26	0.98	0.98	0.98	0.98	0.98	3.91	7.08	0
ZTL_ZT15	RAA5B_ARATH	RAA5B_ARATH	2	2	2	1	0|0|0|0	0.98	0.98	0.98	0.98	0.98	3.88	20	0
ZTL_ZT15	ISPF_ARATH	ISPF_ARATH	14	14	14	1	11|8|0|0	0.49	0.49	0.49	0.49	0.49	-0.04	2.95	0.04
ZTL_ZT9	ISPF_ARATH	ISPF_ARATH	11	11	11	1	11|8|0|0	0.11	0.11	0.11	0.11	0.11	-2.11	2.32	0.09
ZTL_ZT15	NIR_ARATH	NIR_ARATH	83	83	83	1	15|65|38|37	0	0	0	0	0	-31.54	2.14	0.35
ZTL_ZT9	NIR_ARATH	NIR_ARATH	69	69	69	1	15|65|38|37	0	0	0	0	0	-43.67	1.78	0.39
ZTL_ZT15	RHM3_ARATH	RHM3_ARATH	3	3	3	1	0|22|0|0	0	0	0	0	0	-14.28	0.55	0.48
ZTL_ZT9	RHM3_ARATH	RHM3_ARATH	16	16	16	1	0|22|0|0	0.48	0.48	0.48	0.48	0.48	-0.09	2.91	0.04
ZTL_ZT9	AHL3_ARATH	AHL3_ARATH	51	51	51	1	24|0|57|0	0	0	0	0	0	-10.32	2.52	0.23
ZTL_ZT15	PSAE1_ARATH	PSAE1_ARATH	15	15	15	1	17|9|21|17	0	0	0	0	0	-34.72	0.94	0.48
ZTL_ZT15	RAA4E_ARATH	RAA4E_ARATH	5	5	5	1	5|0|0|0	0.84	0.84	0.84	0.84	0.84	1.65	4	0.02
ZTL_ZT15	TIC_ARATH	TIC_ARATH	34	34	34	1	41|21|102|21	0	0	0	0	0	-113.81	0.74	0.48
ZTL_ZT9	TIC_ARATH	TIC_ARATH	75	75	75	1	41|21|102|21	0	0	0	0	0	-59.43	1.62	0.41
ZTL_ZT15	CP19B_ARATH	CP19B_ARATH	13	13	13	1	38|0|0|0	0	0	0	0	0	-13.41	1.37	0.26
ZTL_ZT9	RH52_ARATH	RH52_ARATH	70	70	70	1	30|120|60|0	0	0	0	0	0	-84.13	1.33	0.43
ZTL_ZT15	BIM1_ARATH	BIM1_ARATH	25	25	25	1	54|0|55|42	0	0	0	0	0	-97.8	0.66	0.48
ZTL_ZT9	BIM1_ARATH	BIM1_ARATH	61	61	61	1	54|0|55|42	0	0	0	0	0	-48.59	1.62	0.4
ZTL_ZT15	ESP_ARATH	ESP_ARATH	169	169	169	1	0|0|188|260	0	0	0	0	0	-159.02	1.51	0.46
ZTL_ZT9	ESP_ARATH	ESP_ARATH	103	103	103	1	0|0|188|260	0	0	0	0	0	-243.42	0.92	0.48
ZTL_ZT15	ERD15_ARATH	ERD15_ARATH	57	57	57	1	52|0|33|38	0	0	0	0	0	-32.27	1.85	0.35
ZTL_ZT9	ERD15_ARATH	ERD15_ARATH	43	43	43	1	52|0|33|38	0	0	0	0	0	-46.68	1.4	0.39
ZTL_ZT15	ENO2_ARATH	ENO2_ARATH	17	17	17	1	9|14|10|21	0	0	0	0	0	-23	1.26	0.32
ZTL_ZT9	ENO2_ARATH	ENO2_ARATH	40	40	40	1	9|14|10|21	0.7	0.7	0.7	0.7	0.7	0.85	2.96	0.03
ZTL_ZT15	AB1F_ARATH	AB1F_ARATH	42	42	42	1	30|45|15|0	0	0	0	0	0	-22.92	1.87	0.32
ZTL_ZT9	AB1F_ARATH	AB1F_ARATH	55	55	55	1	30|45|15|0	0	0	0	0	0	-12.85	2.44	0.26
ZTL_ZT15	CYSKP_ARATH	CYSKP_ARATH	12	12	12	1	21|5|25|12	0	0	0	0	0	-37.97	0.76	0.48
ZTL_ZT9	CYSKP_ARATH	CYSKP_ARATH	16	16	16	1	21|5|25|12	0	0	0	0	0	-31.8	1.02	0.35
ZTL_ZT9	NET1D_ARATH	NET1D_ARATH	32	32	32	1	10|24|0|0	0.83	0.83	0.83	0.83	0.83	1.58	3.76	0.02
ZTL_ZT15	ODPA2_ARATH	ODPA2_ARATH	92	92	92	1	47|107|38|62	0	0	0	0	0	-94.15	1.45	0.44
ZTL_ZT9	ODPA2_ARATH	ODPA2_ARATH	121	121	121	1	47|107|38|62	0	0	0	0	0	-65.33	1.91	0.42
ZTL_ZT9	TA15B_ARATH	TA15B_ARATH	67	67	67	1	28|0|49|0	0.26	0.26	0.26	0.26	0.26	-1.06	3.48	0.07
ZTL_ZT15	GLYR1_ARATH	GLYR1_ARATH	40	40	40	1	28|41|0|18	0	0	0	0	0	-22.7	1.84	0.32
ZTL_ZT9	GLYR1_ARATH	GLYR1_ARATH	4	4	4	1	28|41|0|18	0	0	0	0	0	-79.67	0.18	0.48
ZTL_ZT15	NIA2_ARATH	NIA2_ARATH	30	30	30	1	66|32|63|111	0	0	0	0	0	-207.56	0.44	0.48
ZTL_ZT9	NIA2_ARATH	NIA2_ARATH	38	38	38	1	66|32|63|111	0	0	0	0	0	-190.71	0.56	0.48
ZTL_ZT15	RUXG_ARATH	RUXG_ARATH	24	24	24	1	9|0|15|16	0.01	0.01	0.01	0.01	0.01	-5.08	2.4	0.15
ZTL_ZT9	RUXG_ARATH	RUXG_ARATH	24	24	24	1	9|0|15|16	0.01	0.01	0.01	0.01	0.01	-5.08	2.4	0.15
ZTL_ZT15	THI4_ARATH	THI4_ARATH	76	76	76	1	72|0|32|54	0	0	0	0	0	-39.4	1.92	0.37
ZTL_ZT9	THI4_ARATH	THI4_ARATH	26	26	26	1	72|0|32|54	0	0	0	0	0	-102.52	0.66	0.48
ZTL_ZT15	RH39_ARATH	RH39_ARATH	7	7	7	1	0|0|0|22	0	0	0	0	0	-7.99	1.27	0.2
ZTL_ZT15	ATPD_ARATH	ATPD_ARATH	41	41	41	1	13|31|27|13	0	0	0	0	0	-19.46	1.95	0.3
ZTL_ZT9	ATPD_ARATH	ATPD_ARATH	35	35	35	1	13|31|27|13	0	0	0	0	0	-25.52	1.67	0.33
ZTL_ZT15	SRC2_ARATH	SRC2_ARATH	40	40	40	1	50|110|79|90	0	0	0	0	0	-243.64	0.49	0.48
ZTL_ZT9	SRC2_ARATH	SRC2_ARATH	115	115	115	1	50|110|79|90	0	0	0	0	0	-127.11	1.4	0.45
ZTL_ZT9	MHK_ARATH	MHK_ARATH	16	16	16	1	20|0|12|0	0	0	0	0	0	-6.31	2	0.17
ZTL_ZT9	UXS1_ARATH	UXS1_ARATH	5	5	5	1	0|3|0|5	0.45	0.45	0.45	0.45	0.45	-0.21	2.5	0.05
ZTL_ZT15	PSAH1_ARATH	PSAH1_ARATH	13	13	13	1	7|30|7|7	0	0	0	0	0	-25.22	1.02	0.33
ZTL_ZT9	PSAH1_ARATH	PSAH1_ARATH	18	18	18	1	7|30|7|7	0	0	0	0	0	-18.58	1.41	0.29
ZTL_ZT15	PP166_ARATH	PP166_ARATH	22	22	22	1	20|12|0|0	0.13	0.13	0.13	0.13	0.13	-1.94	2.75	0.09
ZTL_ZT15	RL62_ARATH	RL62_ARATH	84	84	84	1	0|0|156|0	0	0	0	0	0	-31.1	2.15	0.35
ZTL_ZT9	RL62_ARATH	RL62_ARATH	56	56	56	1	0|0|156|0	0	0	0	0	0	-56.82	1.44	0.41
ZTL_ZT15	ENPL_ARATH	ENPL_ARATH	20	20	20	1	0|21|22|0	0	0	0	0	0	-10.25	1.86	0.23
ZTL_ZT15	RH38_ARATH	RH38_ARATH	14	14	14	1	18|9|0|0	0.01	0.01	0.01	0.01	0.01	-4.7	2.07	0.15
ZTL_ZT15	RR10_ARATH	RR10_ARATH	10	10	10	1	0|10|0|8	0.09	0.09	0.09	0.09	0.09	-2.31	2.22	0.1
ZTL_ZT15	RL322_ARATH	RL322_ARATH	16	16	16	1	13|23|26|15	0	0	0	0	0	-44.79	0.83	0.48
ZTL_ZT9	NUCL1_ARATH	NUCL1_ARATH	60	60	60	1	138|35|73|7	0	0	0	0	0	-134.3	0.95	0.48
ZTL_ZT15	2ABB_ARATH	2ABB_ARATH	22	22	22	1	0|8|20|0	0.5	0.5	0.5	0.5	0.5	-0.02	3.14	0.04
ZTL_ZT9	2ABB_ARATH	2ABB_ARATH	23	23	23	1	0|8|20|0	0.61	0.61	0.61	0.61	0.61	0.43	3.29	0.03
ZTL_ZT15	VATB2_ARATH	VATB2_ARATH	41	41	41	1	15|22|6|4	0.76	0.76	0.76	0.76	0.76	1.14	3.49	0.02
ZTL_ZT9	VATB2_ARATH	VATB2_ARATH	26	26	26	1	15|22|6|4	0	0	0	0	0	-7.91	2.21	0.2
ZTL_ZT15	PP153_ARATH	PP153_ARATH	8	8	8	1	0|0|13|0	0.4	0.4	0.4	0.4	0.4	-0.4	2.46	0.05
ZTL_ZT15	PABP2_ARATH	PABP2_ARATH	165	165	165	1	306|0|373|495	0	0	0	0	0	-100000	0.56	0.48
ZTL_ZT9	PABP2_ARATH	PABP2_ARATH	223	223	223	1	306|0|373|495	0	0	0	0	0	-100000	0.76	0.48
ZTL_ZT15	CLPP6_ARATH	CLPP6_ARATH	33	33	33	1	49|34|30|27	0	0	0	0	0	-75.33	0.94	0.48
ZTL_ZT9	CLPP6_ARATH	CLPP6_ARATH	37	37	37	1	49|34|30|27	0	0	0	0	0	-69.53	1.06	0.42
ZTL_ZT15	C3H25_ARATH	C3H25_ARATH	20	20	20	1	13|0|38|0	0	0	0	0	0	-15.9	1.57	0.28
ZTL_ZT9	C3H25_ARATH	C3H25_ARATH	15	15	15	1	13|0|38|0	0	0	0	0	0	-21.94	1.18	0.32
ZTL_ZT15	UBQ9_ARATH	UBQ9_ARATH	8	8	8	1	24|21|23|37	0	0	0	0	0	-88.71	0.3	0.48
ZTL_ZT9	UBQ9_ARATH	UBQ9_ARATH	27	27	27	1	24|21|23|37	0	0	0	0	0	-53.32	1.03	0.4
ZTL_ZT15	PSAL_ARATH	PSAL_ARATH	14	14	14	1	13|14|8|10	0	0	0	0	0	-19.6	1.24	0.3
ZTL_ZT9	PSAL_ARATH	PSAL_ARATH	11	11	11	1	13|14|8|10	0	0	0	0	0	-23.91	0.98	0.48
ZTL_ZT15	SYSC_ARATH	SYSC_ARATH	15	15	15	1	0|0|18|15	0	0	0	0	0	-7.97	1.82	0.2
ZTL_ZT9	SYSC_ARATH	SYSC_ARATH	9	9	9	1	0|0|18|15	0	0	0	0	0	-15.11	1.09	0.27
ZTL_ZT15	RL83_ARATH	RL83_ARATH	11	11	11	1	24|85|10|23	0	0	0	0	0	-118.36	0.31	0.48
ZTL_ZT9	RL83_ARATH	RL83_ARATH	55	55	55	1	24|85|10|23	0	0	0	0	0	-47.86	1.55	0.39
ZTL_ZT15	SAHH1_ARATH	SAHH1_ARATH	141	141	141	1	31|146|99|76	0	0	0	0	0	-116.47	1.6	0.45
ZTL_ZT9	SAHH1_ARATH	SAHH1_ARATH	153	153	153	1	31|146|99|76	0	0	0	0	0	-104.68	1.74	0.45
ZTL_ZT15	SUCA1_ARATH	SUCA1_ARATH	25	25	25	1	0|23|19|20	0	0	0	0	0	-19.47	1.61	0.3
ZTL_ZT9	DRP3B_ARATH	DRP3B_ARATH	12	12	12	1	0|0|0|29	0	0	0	0	0	-7.58	1.66	0.19
ZTL_ZT9	TIM50_ARATH	TIM50_ARATH	5	5	5	1	0|12|0|5	0	0	0	0	0	-6.99	1.18	0.18
ZTL_ZT15	PHOT2_ARATH	PHOT2_ARATH	67	67	67	1	81|0|34|86	0	0	0	0	0	-80.64	1.33	0.43
ZTL_ZT9	PHOT2_ARATH	PHOT2_ARATH	63	63	63	1	81|0|34|86	0	0	0	0	0	-85.53	1.25	0.43
ZTL_ZT15	CP41B_ARATH	CP41B_ARATH	283	283	283	1	173|193|177|148	0	0	0	0	0	-213.23	1.64	0.47
ZTL_ZT9	CP41B_ARATH	CP41B_ARATH	293	293	293	1	173|193|177|148	0	0	0	0	0	-201.41	1.7	0.47
ZTL_ZT15	GDU3_ARATH	GDU3_ARATH	5	5	5	1	0|0|9|0	0.4	0.4	0.4	0.4	0.4	-0.41	2.22	0.05
ZTL_ZT9	RS33_ARATH	RS33_ARATH	6	6	6	1	5|0|0|0	0.88	0.88	0.88	0.88	0.88	2.03	4.8	0.01
ZTL_ZT15	PFKA3_ARATH	PFKA3_ARATH	4	4	4	1	0|36|0|0	0	0	0	0	0	-25.72	0.44	0.48
ZTL_ZT9	CDKD1_ARATH	CDKD1_ARATH	3	3	3	1	0|0|9|0	0.06	0.06	0.06	0.06	0.06	-2.71	1.33	0.11
ZTL_ZT9	H2A7_ARATH	H2A7_ARATH	14	14	14	1	13|10|0|0	0.1	0.1	0.1	0.1	0.1	-2.24	2.43	0.1
ZTL_ZT15	CYF_ARATH	CYF_ARATH	12	12	12	1	42|7|26|39	0	0	0	0	0	-87.72	0.42	0.48
ZTL_ZT9	CYF_ARATH	CYF_ARATH	30	30	30	1	42|7|26|39	0	0	0	0	0	-56.16	1.05	0.41
ZTL_ZT15	PRL1_ARATH	PRL1_ARATH	13	13	13	1	0|0|0|15	0.81	0.81	0.81	0.81	0.81	1.45	3.47	0.02
ZTL_ZT9	PRL1_ARATH	PRL1_ARATH	15	15	15	1	0|0|0|15	0.89	0.89	0.89	0.89	0.89	2.13	4	0.01
ZTL_ZT9	WLIM1_ARATH	WLIM1_ARATH	41	41	41	1	16|21|22|0	0.01	0.01	0.01	0.01	0.01	-4.47	2.78	0.14
ZTL_ZT9	RU1C_ARATH	RU1C_ARATH	19	19	19	1	15|0|10|0	0.46	0.46	0.46	0.46	0.46	-0.18	3.04	0.05
ZTL_ZT15	RL341_ARATH	RL341_ARATH	13	13	13	1	16|18|0|14	0	0	0	0	0	-22.89	1.08	0.32
ZTL_ZT9	ERF1X_ARATH	ERF1X_ARATH	9	9	9	1	0|7|0|0	0.92	0.92	0.92	0.92	0.92	2.41	5.14	0.01
ZTL_ZT9	AHL11_ARATH	AHL11_ARATH	37	37	37	1	27|0|66|20	0	0	0	0	0	-45.51	1.31	0.39
ZTL_ZT15	R18A2_ARATH	R18A2_ARATH	14	14	14	1	36|12|13|28	0	0	0	0	0	-58.97	0.63	0.48
ZTL_ZT9	R18A2_ARATH	R18A2_ARATH	16	16	16	1	36|12|13|28	0	0	0	0	0	-55.38	0.72	0.48
ZTL_ZT15	CPNB2_ARATH	CPNB2_ARATH	34	34	34	1	110|0|22|0	0	0	0	0	0	-65.09	1.03	0.42
ZTL_ZT9	CPNB2_ARATH	CPNB2_ARATH	12	12	12	1	110|0|22|0	0	0	0	0	0	-105.01	0.36	0.48
ZTL_ZT9	MD36A_ARATH	MD36A_ARATH	24	24	24	1	70|0|44|0	0	0	0	0	0	-64.37	0.84	0.48
ZTL_ZT15	6GPD3_ARATH	6GPD3_ARATH	21	21	21	1	13|9|0|12	0.03	0.03	0.03	0.03	0.03	-3.59	2.47	0.12
ZTL_ZT9	6GPD3_ARATH	6GPD3_ARATH	13	13	13	1	13|9|0|12	0	0	0	0	0	-11.26	1.53	0.24
ZTL_ZT9	RBG6_ARATH	RBG6_ARATH	30	30	30	1	22|0|34|0	0	0	0	0	0	-10.32	2.14	0.23
ZTL_ZT15	Y5813_ARATH	Y5813_ARATH	10	10	10	1	19|11|8|0	0	0	0	0	0	-18.34	1.05	0.29
ZTL_ZT9	Y5813_ARATH	Y5813_ARATH	12	12	12	1	19|11|8|0	0	0	0	0	0	-15.57	1.26	0.28
ZTL_ZT15	HEM61_ARATH	HEM61_ARATH	53	53	53	1	31|47|44|33	0	0	0	0	0	-60.6	1.37	0.41
ZTL_ZT9	HEM61_ARATH	HEM61_ARATH	35	35	35	1	31|47|44|33	0	0	0	0	0	-86.01	0.9	0.48
ZTL_ZT15	SRK2B_ARATH	SRK2B_ARATH	11	11	11	1	0|0|0|15	0.62	0.62	0.62	0.62	0.62	0.49	2.93	0.03
ZTL_ZT15	FDH_ARATH	FDH_ARATH	122	122	122	1	80|85|29|35	0	0	0	0	0	-48.11	2.13	0.39
ZTL_ZT9	FDH_ARATH	FDH_ARATH	93	93	93	1	80|85|29|35	0	0	0	0	0	-73.98	1.62	0.42
ZTL_ZT15	RK32_ARATH	RK32_ARATH	9	9	9	1	9|7|0|5	0	0	0	0	0	-5.73	1.71	0.17
ZTL_ZT15	CLPC2_ARATH	CLPC2_ARATH	41	41	41	1	12|16|22|19	0.13	0.13	0.13	0.13	0.13	-1.86	2.38	0.08
ZTL_ZT9	CLPC2_ARATH	CLPC2_ARATH	27	27	27	1	12|16|22|19	0	0	0	0	0	-21.98	1.57	0.32
ZTL_ZT15	RS91_ARATH	RS91_ARATH	67	67	67	1	45|51|80|63	0	0	0	0	0	-113.3	1.12	0.45
ZTL_ZT9	RS91_ARATH	RS91_ARATH	165	165	165	1	45|51|80|63	0	0	0	0	0	-18.22	2.76	0.29
ZTL_ZT15	CAS_ARATH	CAS_ARATH	107	107	107	1	102|28|30|113	0	0	0	0	0	-92.34	1.57	0.44
ZTL_ZT9	CAS_ARATH	CAS_ARATH	37	37	37	1	102|28|30|113	0	0	0	0	0	-193.38	0.54	0.48
ZTL_ZT15	PSBO2_ARATH	PSBO2_ARATH	29	29	29	1	0|26|20|0	0.01	0.01	0.01	0.01	0.01	-5.11	2.52	0.15
ZTL_ZT15	RS241_ARATH	RS241_ARATH	29	29	29	1	31|54|62|24	0	0	0	0	0	-110.09	0.68	0.48
ZTL_ZT9	RS241_ARATH	RS241_ARATH	48	48	48	1	31|54|62|24	0	0	0	0	0	-80.55	1.12	0.43
ZTL_ZT15	RL181_ARATH	RL181_ARATH	5	5	5	1	6|0|21|0	0	0	0	0	0	-15.74	0.74	0.48
ZTL_ZT15	PP273_ARATH	PP273_ARATH	18	18	18	1	0|0|29|27	0	0	0	0	0	-22.38	1.29	0.32
ZTL_ZT9	PP273_ARATH	PP273_ARATH	38	38	38	1	0|0|29|27	0.01	0.01	0.01	0.01	0.01	-4.97	2.71	0.15
ZTL_ZT15	Y2144_ARATH	Y2144_ARATH	12	12	12	1	0|8|0|21	0	0	0	0	0	-7.96	1.66	0.2
ZTL_ZT9	METL1_ARATH	METL1_ARATH	165	165	165	1	40|0|106|19	0.55	0.55	0.55	0.55	0.55	0.19	4	0.04
ZTL_ZT15	MTHR1_ARATH	MTHR1_ARATH	14	14	14	1	45|30|14|51	0	0	0	0	0	-109.72	0.4	0.48
ZTL_ZT9	MTHR1_ARATH	MTHR1_ARATH	10	10	10	1	45|30|14|51	0	0	0	0	0	-119.52	0.29	0.48
ZTL_ZT15	RENT1_ARATH	RENT1_ARATH	245	245	245	1	161|0|276|185	0	0	0	0	0	-211.2	1.58	0.47
ZTL_ZT9	RENT1_ARATH	RENT1_ARATH	358	358	358	1	161|0|276|185	0	0	0	0	0	-116.41	2.3	0.45
ZTL_ZT15	RS162_ARATH	RS162_ARATH	40	40	40	1	8|48|8|5	0	0	0	0	0	-10.84	2.32	0.24
ZTL_ZT9	RS162_ARATH	RS162_ARATH	5	5	5	1	8|48|8|5	0	0	0	0	0	-57.5	0.29	0.48
ZTL_ZT15	TPR1_ARATH	TPR1_ARATH	3	3	3	1	0|0|9|84	0	0	0	0	0	-88.44	0.13	0.48
ZTL_ZT9	TPR1_ARATH	TPR1_ARATH	2	2	2	1	0|0|9|84	0	0	0	0	0	-91.9	0.09	0.48
ZTL_ZT15	RR19_ARATH	RR19_ARATH	18	18	18	1	28|19|38|5	0	0	0	0	0	-52.79	0.8	0.48
ZTL_ZT9	RR19_ARATH	RR19_ARATH	35	35	35	1	28|19|38|5	0	0	0	0	0	-30.04	1.56	0.34
ZTL_ZT15	PDX13_ARATH	PDX13_ARATH	35	35	35	1	22|34|15|37	0	0	0	0	0	-44.7	1.3	0.39
ZTL_ZT9	PDX13_ARATH	PDX13_ARATH	33	33	33	1	22|34|15|37	0	0	0	0	0	-47.29	1.22	0.39
ZTL_ZT9	BGAL2_ARATH	BGAL2_ARATH	12	12	12	1	0|0|16|0	0.64	0.64	0.64	0.64	0.64	0.57	3	0.03
ZTL_ZT15	ODPA1_ARATH	ODPA1_ARATH	176	176	176	1	43|74|54|53	0.72	0.72	0.72	0.72	0.72	0.97	3.14	0.02
ZTL_ZT9	ODPA1_ARATH	ODPA1_ARATH	94	94	94	1	43|74|54|53	0	0	0	0	0	-67.76	1.68	0.42
ZTL_ZT9	PPR76_ARATH	PPR76_ARATH	10	10	10	1	7|0|0|0	0.93	0.93	0.93	0.93	0.93	2.65	5.71	0.01
ZTL_ZT15	ABI5_ARATH	ABI5_ARATH	5	5	5	1	0|3|0|0	0.92	0.92	0.92	0.92	0.92	2.49	6.67	0.01
ZTL_ZT15	TRXB3_ARATH	TRXB3_ARATH	24	24	24	1	28|22|8|18	0	0	0	0	0	-32.14	1.26	0.35
ZTL_ZT9	TRXB3_ARATH	TRXB3_ARATH	18	18	18	1	28|22|8|18	0	0	0	0	0	-40.52	0.95	0.48
ZTL_ZT15	RS142_ARATH	RS142_ARATH	55	55	55	1	7|53|13|5	0	0	0	0	0	-6.56	2.82	0.18
ZTL_ZT9	RS142_ARATH	RS142_ARATH	8	8	8	1	7|53|13|5	0	0	0	0	0	-59.59	0.41	0.48
ZTL_ZT15	ARGI2_ARATH	ARGI2_ARATH	105	105	105	1	143|126|103|55	0	0	0	0	0	-222.95	0.98	0.48
ZTL_ZT9	ARGI2_ARATH	ARGI2_ARATH	125	125	125	1	143|126|103|55	0	0	0	0	0	-195.18	1.17	0.47
ZTL_ZT15	PLDA1_ARATH	PLDA1_ARATH	23	23	23	1	0|18|0|30	0	0	0	0	0	-10.92	1.92	0.24
ZTL_ZT9	PLDA1_ARATH	PLDA1_ARATH	19	19	19	1	0|18|0|30	0	0	0	0	0	-14.84	1.58	0.27
ZTL_ZT15	KPRS5_ARATH	KPRS5_ARATH	12	12	12	1	0|8|13|11	0	0	0	0	0	-10.84	1.5	0.24
ZTL_ZT9	KPRS5_ARATH	KPRS5_ARATH	9	9	9	1	0|8|13|11	0	0	0	0	0	-14.75	1.12	0.27
ZTL_ZT15	SRK2A_ARATH	SRK2A_ARATH	4	4	4	1	0|4|0|12	0	0	0	0	0	-7.58	1	0.48
ZTL_ZT9	SRK2A_ARATH	SRK2A_ARATH	3	3	3	1	0|4|0|12	0	0	0	0	0	-9.01	0.75	0.48
ZTL_ZT15	FBL51_ARATH	FBL51_ARATH	7	7	7	1	4|0|0|4	0.79	0.79	0.79	0.79	0.79	1.34	3.5	0.02
ZTL_ZT9	FBL51_ARATH	FBL51_ARATH	4	4	4	1	4|0|0|4	0.22	0.22	0.22	0.22	0.22	-1.27	2	0.07
ZTL_ZT15	URIC_ARATH	URIC_ARATH	42	42	42	1	27|50|47|49	0	0	0	0	0	-91.33	0.97	0.48
ZTL_ZT9	URIC_ARATH	URIC_ARATH	31	31	31	1	27|50|47|49	0	0	0	0	0	-108.93	0.72	0.48
ZTL_ZT9	H3L3_ARATH	H3L3_ARATH	8	8	8	1	9|0|2|12	0	0	0	0	0	-8.24	1.39	0.21
ZTL_ZT15	RS131_ARATH	RS131_ARATH	36	36	36	1	0|15|0|23	0.83	0.83	0.83	0.83	0.83	1.61	3.79	0.02
ZTL_ZT15	ATPAM_ARATH	ATPAM_ARATH	186	186	186	1	98|84|130|87	0	0	0	0	0	-103.98	1.86	0.45
ZTL_ZT9	ATPAM_ARATH	ATPAM_ARATH	140	140	140	1	98|84|130|87	0	0	0	0	0	-153.42	1.4	0.46
ZTL_ZT15	RBS1B_ARATH	RBS1B_ARATH	85	85	85	1	66|67|67|39	0	0	0	0	0	-90.1	1.42	0.44
ZTL_ZT9	RBS1B_ARATH	RBS1B_ARATH	136	136	136	1	66|67|67|39	0	0	0	0	0	-37.89	2.28	0.37
ZTL_ZT15	RH3_ARATH	RH3_ARATH	77	77	77	1	297|40|471|88	0	0	0	0	0	-100000	0.34	0.48
ZTL_ZT9	RH3_ARATH	RH3_ARATH	792	792	792	1	297|40|471|88	0	0	0	0	0	-39.68	3.54	0.37
ZTL_ZT15	CID6_ARATH	CID6_ARATH	8	8	8	1	7|0|10|24	0	0	0	0	0	-23.85	0.78	0.48
ZTL_ZT9	CID6_ARATH	CID6_ARATH	11	11	11	1	7|0|10|24	0	0	0	0	0	-19.32	1.07	0.3
ZTL_ZT9	TIC55_ARATH	TIC55_ARATH	8	8	8	1	7|0|0|0	0.9	0.9	0.9	0.9	0.9	2.16	4.57	0.01
ZTL_ZT15	PGKH2_ARATH	PGKH2_ARATH	37	37	37	1	119|90|28|44	0	0	0	0	0	-201.41	0.53	0.48
ZTL_ZT9	PGKH2_ARATH	PGKH2_ARATH	27	27	27	1	119|90|28|44	0	0	0	0	0	-223.4	0.38	0.48
ZTL_ZT15	CPL1_ARATH	CPL1_ARATH	22	22	22	1	18|20|68|0	0	0	0	0	0	-60.38	0.83	0.48
ZTL_ZT9	CPL1_ARATH	CPL1_ARATH	58	58	58	1	18|20|68|0	0	0	0	0	0	-20.14	2.19	0.31
ZTL_ZT9	AHL9_ARATH	AHL9_ARATH	112	112	112	1	43|0|103|19	0	0	0	0	0	-18.7	2.72	0.3
ZTL_ZT15	ESM1_ARATH	ESM1_ARATH	28	28	28	1	68|93|0|0	0	0	0	0	0	-101.35	0.7	0.48
ZTL_ZT9	ESM1_ARATH	ESM1_ARATH	61	61	61	1	68|93|0|0	0	0	0	0	0	-55.7	1.52	0.4
ZTL_ZT15	NAC4_ARATH	NAC4_ARATH	7	7	7	1	9|0|8|0	0.01	0.01	0.01	0.01	0.01	-4.58	1.65	0.14
ZTL_ZT9	NAC4_ARATH	NAC4_ARATH	7	7	7	1	9|0|8|0	0.01	0.01	0.01	0.01	0.01	-4.58	1.65	0.14
ZTL_ZT15	GLTB1_ARATH	GLTB1_ARATH	328	328	328	1	240|171|228|135	0	0	0	0	0	-239.46	1.7	0.47
ZTL_ZT9	GLTB1_ARATH	GLTB1_ARATH	259	259	259	1	240|171|228|135	0	0	0	0	0	-314.17	1.34	0.48
ZTL_ZT15	R15A1_ARATH	R15A1_ARATH	31	31	31	1	57|20|68|21	0	0	0	0	0	-101.51	0.75	0.48
ZTL_ZT9	R15A1_ARATH	R15A1_ARATH	55	55	55	1	57|20|68|21	0	0	0	0	0	-67.07	1.33	0.42
ZTL_ZT9	BGL43_ARATH	BGL43_ARATH	26	26	26	1	3|10|0|25	0.06	0.06	0.06	0.06	0.06	-2.69	2.74	0.1
ZTL_ZT15	VATE1_ARATH	VATE1_ARATH	13	13	13	1	0|7|0|11	0.47	0.47	0.47	0.47	0.47	-0.12	2.89	0.05
ZTL_ZT9	VATE1_ARATH	VATE1_ARATH	4	4	4	1	0|7|0|11	0	0	0	0	0	-9.53	0.89	0.48
ZTL_ZT15	RR3_ARATH	RR3_ARATH	120	120	120	1	58|56|44|66	0	0	0	0	0	-32.67	2.14	0.35
ZTL_ZT9	RR3_ARATH	RR3_ARATH	89	89	89	1	58|56|44|66	0	0	0	0	0	-70.98	1.59	0.42
ZTL_ZT15	PPR19_ARATH	PPR19_ARATH	23	23	23	1	0|21|0|12	0.13	0.13	0.13	0.13	0.13	-1.87	2.79	0.09
ZTL_ZT15	IPYR6_ARATH	IPYR6_ARATH	18	18	18	1	15|31|23|19	0	0	0	0	0	-51.63	0.82	0.48
ZTL_ZT9	IPYR6_ARATH	IPYR6_ARATH	31	31	31	1	15|31|23|19	0	0	0	0	0	-33.27	1.41	0.36
ZTL_ZT15	BCA2_ARATH	BCA2_ARATH	44	44	44	1	24|24|133|87	0	0	0	0	0	-174.82	0.66	0.48
ZTL_ZT9	BCA2_ARATH	BCA2_ARATH	82	82	82	1	24|24|133|87	0	0	0	0	0	-116.98	1.22	0.45
ZTL_ZT15	CATA3_ARATH	CATA3_ARATH	458	458	458	1	304|461|321|365	0	0	0	0	0	-623.51	1.26	0.48
ZTL_ZT9	CATA3_ARATH	CATA3_ARATH	560	560	560	1	304|461|321|365	0	0	0	0	0	-506.34	1.54	0.48
ZTL_ZT15	CORI3_ARATH	CORI3_ARATH	23	23	23	1	0|49|0|0	0	0	0	0	0	-11.16	1.88	0.24
ZTL_ZT15	PTBP1_ARATH	PTBP1_ARATH	7	7	7	1	0|10|11|7	0	0	0	0	0	-14.21	1	0.48
ZTL_ZT9	PTBP1_ARATH	PTBP1_ARATH	11	11	11	1	0|10|11|7	0	0	0	0	0	-8.88	1.57	0.22
ZTL_ZT9	EPN1_ARATH	EPN1_ARATH	14	14	14	1	0|0|0|10	0.94	0.94	0.94	0.94	0.94	2.81	5.6	0.01
ZTL_ZT15	FOLD2_ARATH	FOLD2_ARATH	10	10	10	1	28|49|0|8	0	0	0	0	0	-62.34	0.47	0.48
ZTL_ZT9	FOLD2_ARATH	FOLD2_ARATH	23	23	23	1	28|49|0|8	0	0	0	0	0	-40.3	1.08	0.38
ZTL_ZT15	RPI3_ARATH	RPI3_ARATH	30	30	30	1	18|51|39|38	0	0	0	0	0	-85.12	0.82	0.48
ZTL_ZT9	RPI3_ARATH	RPI3_ARATH	33	33	33	1	18|51|39|38	0	0	0	0	0	-80.4	0.9	0.48
ZTL_ZT15	PSBD_ARATH	PSBD_ARATH	27	27	27	1	36|40|14|36	0	0	0	0	0	-71.68	0.86	0.48
ZTL_ZT9	PSBD_ARATH	PSBD_ARATH	15	15	15	1	36|40|14|36	0	0	0	0	0	-93.61	0.48	0.48
ZTL_ZT15	NDUS1_ARATH	NDUS1_ARATH	36	36	36	1	43|67|24|30	0	0	0	0	0	-91.74	0.88	0.48
ZTL_ZT9	NDUS1_ARATH	NDUS1_ARATH	51	51	51	1	43|67|24|30	0	0	0	0	0	-70.6	1.24	0.42
ZTL_ZT15	CPNB3_ARATH	CPNB3_ARATH	8	8	8	1	0|4|58|49	0	0	0	0	0	-93.63	0.29	0.48
ZTL_ZT9	CPNB3_ARATH	CPNB3_ARATH	70	70	70	1	0|4|58|49	0	0	0	0	0	-14.92	2.52	0.27
ZTL_ZT15	MES10_ARATH	MES10_ARATH	14	14	14	1	12|10|0|0	0.16	0.16	0.16	0.16	0.16	-1.66	2.55	0.08
ZTL_ZT9	MES10_ARATH	MES10_ARATH	12	12	12	1	12|10|0|0	0.04	0.04	0.04	0.04	0.04	-3.21	2.18	0.11
ZTL_ZT15	AROC_ARATH	AROC_ARATH	44	44	44	1	42|29|27|15	0	0	0	0	0	-37.95	1.56	0.37
ZTL_ZT9	AROC_ARATH	AROC_ARATH	31	31	31	1	42|29|27|15	0	0	0	0	0	-54.24	1.1	0.4
ZTL_ZT9	IF4E1_ARATH	IF4E1_ARATH	55	55	55	1	25|0|35|23	0	0	0	0	0	-8.87	2.65	0.22
ZTL_ZT15	C71AK_ARATH	C71AK_ARATH	13	13	13	1	0|10|6|13	0	0	0	0	0	-7.37	1.79	0.19
ZTL_ZT15	R37A1_ARATH	R37A1_ARATH	25	25	25	1	24|24|16|14	0	0	0	0	0	-32.78	1.28	0.36
ZTL_ZT9	R37A1_ARATH	R37A1_ARATH	26	26	26	1	24|24|16|14	0	0	0	0	0	-31.4	1.33	0.35
ZTL_ZT15	APS3_ARATH	APS3_ARATH	18	18	18	1	0|13|5|51	0	0	0	0	0	-33.27	1.04	0.36
ZTL_ZT9	APS3_ARATH	APS3_ARATH	9	9	9	1	0|13|5|51	0	0	0	0	0	-48.32	0.52	0.48
ZTL_ZT9	NUCL2_ARATH	NUCL2_ARATH	17	17	17	1	27|0|24|0	0	0	0	0	0	-19.55	1.33	0.3
ZTL_ZT15	PGMP_ARATH	PGMP_ARATH	49	49	49	1	19|31|10|17	0	0	0	0	0	-8.12	2.55	0.21
ZTL_ZT9	PGMP_ARATH	PGMP_ARATH	24	24	24	1	19|31|10|17	0	0	0	0	0	-32.96	1.25	0.36
ZTL_ZT9	MAM2_ARATH	MAM2_ARATH	7	7	7	1	0|0|0|7	0.86	0.86	0.86	0.86	0.86	1.84	4	0.01
ZTL_ZT9	THO4A_ARATH	THO4A_ARATH	83	83	83	1	34|0|50|0	0.79	0.79	0.79	0.79	0.79	1.35	3.95	0.02
ZTL_ZT15	C3H4_ARATH	C3H4_ARATH	82	82	82	1	78|0|57|94	0	0	0	0	0	-85.59	1.43	0.43
ZTL_ZT9	C3H4_ARATH	C3H4_ARATH	129	129	129	1	78|0|57|94	0	0	0	0	0	-43.22	2.25	0.38
ZTL_ZT9	GLYM2_ARATH	GLYM2_ARATH	25	25	25	1	34|36|20|24	0	0	0	0	0	-64.29	0.88	0.48
ZTL_ZT15	RS171_ARATH	RS171_ARATH	7	7	7	1	32|9|32|34	0	0	0	0	0	-92.96	0.26	0.48
ZTL_ZT9	RS171_ARATH	RS171_ARATH	22	22	22	1	32|9|32|34	0	0	0	0	0	-62.2	0.82	0.48
ZTL_ZT15	RL4B_ARATH	RL4B_ARATH	80	80	80	1	120|19|58|107	0	0	0	0	0	-150.53	1.05	0.46
ZTL_ZT9	RL4B_ARATH	RL4B_ARATH	53	53	53	1	120|19|58|107	0	0	0	0	0	-193.13	0.7	0.48
ZTL_ZT15	4CLL2_ARATH	4CLL2_ARATH	14	14	14	1	0|11|0|0	0.93	0.93	0.93	0.93	0.93	2.66	5.09	0.01
ZTL_ZT15	STR14_ARATH	STR14_ARATH	20	20	20	1	18|10|10|0	0	0	0	0	0	-7.05	2.11	0.19
ZTL_ZT9	STR14_ARATH	STR14_ARATH	29	29	29	1	18|10|10|0	0.31	0.31	0.31	0.31	0.31	-0.78	3.05	0.06
ZTL_ZT15	RL321_ARATH	RL321_ARATH	55	55	55	1	108|29|74|72	0	0	0	0	0	-170.21	0.78	0.48
ZTL_ZT9	RL321_ARATH	RL321_ARATH	12	12	12	1	108|29|74|72	0	0	0	0	0	-266.28	0.17	0.48
ZTL_ZT15	CLPP1_ARATH	CLPP1_ARATH	15	15	15	1	10|32|25|25	0	0	0	0	0	-60.25	0.65	0.48
ZTL_ZT9	CLPP1_ARATH	CLPP1_ARATH	27	27	27	1	10|32|25|25	0	0	0	0	0	-41.73	1.17	0.38
ZTL_ZT15	GSH1_ARATH	GSH1_ARATH	19	19	19	1	16|14|0|18	0	0	0	0	0	-15.32	1.58	0.28
ZTL_ZT15	GLO2_ARATH	GLO2_ARATH	326	326	326	1	225|268|215|244	0	0	0	0	0	-373.96	1.37	0.48
ZTL_ZT9	GLO2_ARATH	GLO2_ARATH	248	248	248	1	225|268|215|244	0	0	0	0	0	-479.12	1.04	0.48
ZTL_ZT15	B3GTH_ARATH	B3GTH_ARATH	15	15	15	1	0|14|17|0	0	0	0	0	0	-6.57	1.94	0.18
ZTL_ZT9	B3GTH_ARATH	B3GTH_ARATH	8	8	8	1	0|14|17|0	0	0	0	0	0	-14.84	1.03	0.27
ZTL_ZT15	CD48D_ARATH	CD48D_ARATH	28	28	28	1	0|57|0|0	0	0	0	0	0	-12.18	1.96	0.25
ZTL_ZT9	PSBO1_ARATH	PSBO1_ARATH	8	8	8	1	41|0|0|56	0	0	0	0	0	-78.97	0.33	0.48
ZTL_ZT15	RS111_ARATH	RS111_ARATH	12	12	12	1	7|21|0|8	0	0	0	0	0	-13.77	1.33	0.27
ZTL_ZT15	FTZ21_ARATH	FTZ21_ARATH	35	35	35	1	25|13|28|19	0	0	0	0	0	-25.88	1.65	0.33
ZTL_ZT9	FTZ21_ARATH	FTZ21_ARATH	30	30	30	1	25|13|28|19	0	0	0	0	0	-32.06	1.41	0.35
ZTL_ZT15	RAN1_ARATH	RAN1_ARATH	48	48	48	1	34|31|21|32	0	0	0	0	0	-35.08	1.63	0.36
ZTL_ZT9	RAN1_ARATH	RAN1_ARATH	44	44	44	1	34|31|21|32	0	0	0	0	0	-40.71	1.49	0.38
ZTL_ZT15	PABP3_ARATH	PABP3_ARATH	32	32	32	1	27|21|25|0	0	0	0	0	0	-20.42	1.75	0.31
ZTL_ZT9	PABP3_ARATH	PABP3_ARATH	25	25	25	1	27|21|25|0	0	0	0	0	0	-28.07	1.37	0.34
ZTL_ZT15	PABP4_ARATH	PABP4_ARATH	320	320	320	1	408|42|357|335	0	0	0	0	0	-542	1.12	0.48
ZTL_ZT9	PABP4_ARATH	PABP4_ARATH	346	346	346	1	408|42|357|335	0	0	0	0	0	-508.06	1.21	0.48
ZTL_ZT15	CPSF_ARATH	CPSF_ARATH	12	12	12	1	35|14|65|30	0	0	0	0	0	-118.37	0.33	0.48
ZTL_ZT9	CPSF_ARATH	CPSF_ARATH	89	89	89	1	35|14|65|30	0	0	0	0	0	-20.79	2.47	0.31
ZTL_ZT15	IF4E5_ARATH	IF4E5_ARATH	59	59	59	1	81|14|102|51	0	0	0	0	0	-131.71	0.95	0.48
ZTL_ZT9	IF4E5_ARATH	IF4E5_ARATH	111	111	111	1	81|14|102|51	0	0	0	0	0	-70.25	1.79	0.42
ZTL_ZT15	RL141_ARATH	RL141_ARATH	7	7	7	1	14|46|43|8	0	0	0	0	0	-96.71	0.25	0.48
ZTL_ZT9	RL141_ARATH	RL141_ARATH	53	53	53	1	14|46|43|8	0	0	0	0	0	-27.59	1.91	0.34
ZTL_ZT9	R23A1_ARATH	R23A1_ARATH	18	18	18	1	0|0|0|16	0.93	0.93	0.93	0.93	0.93	2.59	4.5	0.01
ZTL_ZT15	AAT2_ARATH	AAT2_ARATH	16	16	16	1	0|21|0|0	0.59	0.59	0.59	0.59	0.59	0.36	3.05	0.03
ZTL_ZT9	AAT2_ARATH	AAT2_ARATH	13	13	13	1	0|21|0|0	0.2	0.2	0.2	0.2	0.2	-1.41	2.48	0.07
ZTL_ZT15	ATPBM_ARATH	ATPBM_ARATH	60	60	60	1	66|140|96|67	0	0	0	0	0	-243.03	0.65	0.48
ZTL_ZT15	SPP2_ARATH	SPP2_ARATH	15	15	15	1	16|0|22|0	0	0	0	0	0	-11.63	1.58	0.25
ZTL_ZT9	SPP2_ARATH	SPP2_ARATH	13	13	13	1	16|0|22|0	0	0	0	0	0	-13.95	1.37	0.27
ZTL_ZT9	NLTP5_ARATH	NLTP5_ARATH	9	9	9	1	6|0|5|0	0.74	0.74	0.74	0.74	0.74	1.03	3.27	0.02
ZTL_ZT15	CLPB4_ARATH	CLPB4_ARATH	30	30	30	1	22|16|11|33	0	0	0	0	0	-29.58	1.46	0.34
ZTL_ZT9	CLPB4_ARATH	CLPB4_ARATH	17	17	17	1	22|16|11|33	0	0	0	0	0	-47.4	0.83	0.48
ZTL_ZT15	RL51_ARATH	RL51_ARATH	35	35	35	1	69|47|108|122	0	0	0	0	0	-271.68	0.4	0.48
ZTL_ZT9	RL51_ARATH	RL51_ARATH	90	90	90	1	69|47|108|122	0	0	0	0	0	-173.37	1.04	0.46
ZTL_ZT15	LSM2_ARATH	LSM2_ARATH	31	31	31	1	8|0|22|15	0.04	0.04	0.04	0.04	0.04	-3.31	2.76	0.12
ZTL_ZT15	CID4_ARATH	CID4_ARATH	14	14	14	1	59|11|53|42	0	0	0	0	0	-135.31	0.34	0.48
ZTL_ZT9	CID4_ARATH	CID4_ARATH	63	63	63	1	59|11|53|42	0	0	0	0	0	-57.2	1.53	0.41
ZTL_ZT15	CB4A_ARATH	CB4A_ARATH	75	75	75	1	59|56|29|57	0	0	0	0	0	-71.68	1.49	0.42
ZTL_ZT9	CB4A_ARATH	CB4A_ARATH	23	23	23	1	59|56|29|57	0	0	0	0	0	-151.85	0.46	0.48
ZTL_ZT15	FMO1_ARATH	FMO1_ARATH	9	9	9	1	0|0|0|7	0.92	0.92	0.92	0.92	0.92	2.41	5.14	0.01
ZTL_ZT15	AEE7_ARATH	AEE7_ARATH	35	35	35	1	48|37|20|39	0	0	0	0	0	-75.76	0.97	0.48
ZTL_ZT9	AEE7_ARATH	AEE7_ARATH	67	67	67	1	48|37|20|39	0	0	0	0	0	-36.9	1.86	0.37
ZTL_ZT15	RL74_ARATH	RL74_ARATH	7	7	7	1	16|43|47|87	0	0	0	0	0	-184.68	0.15	0.48
ZTL_ZT9	RL74_ARATH	RL74_ARATH	7	7	7	1	16|43|47|87	0	0	0	0	0	-184.68	0.15	0.48
ZTL_ZT15	EIF3I_ARATH	EIF3I_ARATH	33	33	33	1	0|23|28|20	0	0	0	0	0	-18.03	1.86	0.29
ZTL_ZT9	EIF3I_ARATH	EIF3I_ARATH	28	28	28	1	0|23|28|20	0	0	0	0	0	-23.06	1.58	0.32
ZTL_ZT15	PGIP1_ARATH	PGIP1_ARATH	4	4	4	1	0|4|7|4	0	0	0	0	0	-7.33	1.07	0.19
ZTL_ZT9	PGIP1_ARATH	PGIP1_ARATH	5	5	5	1	0|4|7|4	0	0	0	0	0	-5.9	1.33	0.17
ZTL_ZT9	HS904_ARATH	HS904_ARATH	7	7	7	1	0|51|21|0	0	0	0	0	0	-55.6	0.39	0.48
ZTL_ZT15	MDHP_ARATH	MDHP_ARATH	33	33	33	1	32|0|0|8	0.47	0.47	0.47	0.47	0.47	-0.11	3.3	0.04
ZTL_ZT9	MDHP_ARATH	MDHP_ARATH	38	38	38	1	32|0|0|8	0.83	0.83	0.83	0.83	0.83	1.56	3.8	0.02
ZTL_ZT9	AB10G_ARATH	AB10G_ARATH	5	5	5	1	0|0|0|8	0.55	0.55	0.55	0.55	0.55	0.2	2.5	0.04
ZTL_ZT15	RR15_ARATH	RR15_ARATH	24	24	24	1	13|0|28|0	0	0	0	0	0	-5.6	2.34	0.16
ZTL_ZT15	CLC2_ARATH	CLC2_ARATH	8	8	8	1	7|0|7|0	0.19	0.19	0.19	0.19	0.19	-1.46	2.29	0.07
ZTL_ZT9	CLC2_ARATH	CLC2_ARATH	7	7	7	1	7|0|7|0	0.08	0.08	0.08	0.08	0.08	-2.39	2	0.1
ZTL_ZT15	TBB5_ARATH	TBB5_ARATH	23	23	23	1	62|27|37|16	0	0	0	0	0	-93.07	0.65	0.48
ZTL_ZT9	TBB5_ARATH	TBB5_ARATH	123	123	123	1	62|27|37|16	0.07	0.07	0.07	0.07	0.07	-2.59	3.46	0.1
ZTL_ZT9	PEK15_ARATH	PEK15_ARATH	13	13	13	1	0|0|14|0	0.86	0.86	0.86	0.86	0.86	1.8	3.71	0.02
ZTL_ZT15	PSBA_ARATH	PSBA_ARATH	25	25	25	1	16|38|41|27	0	0	0	0	0	-71.24	0.82	0.48
ZTL_ZT9	PSBA_ARATH	PSBA_ARATH	28	28	28	1	16|38|41|27	0	0	0	0	0	-66.54	0.92	0.48
ZTL_ZT15	RR14_ARATH	RR14_ARATH	14	14	14	1	11|0|16|0	0.01	0.01	0.01	0.01	0.01	-4.75	2.07	0.15
ZTL_ZT9	RR14_ARATH	RR14_ARATH	28	28	28	1	11|0|16|0	0.92	0.92	0.92	0.92	0.92	2.47	4.15	0.01
ZTL_ZT15	PUB28_ARATH	PUB28_ARATH	11	11	11	1	17|0|11|11	0	0	0	0	0	-17.91	1.13	0.29
ZTL_ZT9	PUB28_ARATH	PUB28_ARATH	19	19	19	1	17|0|11|11	0	0	0	0	0	-8.65	1.95	0.21
ZTL_ZT9	HESO1_ARATH	HESO1_ARATH	60	60	60	1	0|0|84|0	0	0	0	0	0	-6.56	2.86	0.18
ZTL_ZT15	BSL1_ARATH	BSL1_ARATH	13	13	13	1	15|0|10|0	0.01	0.01	0.01	0.01	0.01	-4.29	2.08	0.14
ZTL_ZT9	BSL1_ARATH	BSL1_ARATH	13	13	13	1	15|0|10|0	0.01	0.01	0.01	0.01	0.01	-4.29	2.08	0.14
ZTL_ZT15	BXL1_ARATH	BXL1_ARATH	186	186	186	1	135|74|144|159	0	0	0	0	0	-190.42	1.45	0.47
ZTL_ZT9	BXL1_ARATH	BXL1_ARATH	200	200	200	1	135|74|144|159	0	0	0	0	0	-175.14	1.56	0.46
ZTL_ZT15	SYDC1_ARATH	SYDC1_ARATH	9	9	9	1	0|19|0|0	0.03	0.03	0.03	0.03	0.03	-3.41	1.89	0.12
ZTL_ZT15	PSBQ1_ARATH	PSBQ1_ARATH	123	123	123	1	121|145|95|132	0	0	0	0	0	-255.65	1	0.48
ZTL_ZT9	PSBQ1_ARATH	PSBQ1_ARATH	139	139	139	1	121|145|95|132	0	0	0	0	0	-233.1	1.13	0.47
ZTL_ZT15	PNSB1_ARATH	PNSB1_ARATH	60	60	60	1	29|45|21|25	0	0	0	0	0	-26.56	2	0.33
ZTL_ZT15	RS253_ARATH	RS253_ARATH	34	34	34	1	19|0|36|7	0	0	0	0	0	-11.08	2.19	0.24
ZTL_ZT9	RS253_ARATH	RS253_ARATH	53	53	53	1	19|0|36|7	0.35	0.35	0.35	0.35	0.35	-0.62	3.42	0.06
ZTL_ZT15	SEBP2_ARATH	SEBP2_ARATH	21	21	21	1	25|15|20|0	0	0	0	0	0	-22.39	1.4	0.32
ZTL_ZT9	SIR_ARATH	SIR_ARATH	20	20	20	1	0|51|0|0	0	0	0	0	0	-15.56	1.57	0.28
ZTL_ZT15	RBL_ARATH	RBL_ARATH	501	501	501	1	424|586|463|408	0	0	0	0	0	-100000	1.07	0.48
ZTL_ZT9	RBL_ARATH	RBL_ARATH	583	583	583	1	424|586|463|408	0	0	0	0	0	-100000	1.24	0.48
ZTL_ZT15	ANXD4_ARATH	ANXD4_ARATH	15	15	15	1	0|10|10|0	0.51	0.51	0.51	0.51	0.51	0.04	3	0.04
ZTL_ZT9	ANXD4_ARATH	ANXD4_ARATH	9	9	9	1	0|10|10|0	0.01	0.01	0.01	0.01	0.01	-4.64	1.8	0.14
ZTL_ZT15	ALFL6_ARATH	ALFL6_ARATH	8	8	8	1	15|10|0|6	0	0	0	0	0	-15.19	1.03	0.28
ZTL_ZT9	RSZ22_ARATH	RSZ22_ARATH	6	6	6	1	20|0|2|0	0	0	0	0	0	-9.54	1.09	0.23
ZTL_ZT9	RS103_ARATH	RS103_ARATH	4	4	4	1	8|0|7|0	0	0	0	0	0	-6.9	1.07	0.18
ZTL_ZT15	PLY18_ARATH	PLY18_ARATH	11	11	11	1	31|24|31|17	0	0	0	0	0	-79.6	0.43	0.48
ZTL_ZT15	MDHG1_ARATH	MDHG1_ARATH	66	66	66	1	34|75|54|40	0	0	0	0	0	-84.1	1.3	0.43
ZTL_ZT9	MDHG1_ARATH	MDHG1_ARATH	38	38	38	1	34|75|54|40	0	0	0	0	0	-124.65	0.75	0.48
ZTL_ZT9	CISY3_ARATH	CISY3_ARATH	8	8	8	1	21|0|0|0	0	0	0	0	0	-5.94	1.52	0.17
ZTL_ZT15	IF4E2_ARATH	IF4E2_ARATH	5	5	5	1	5|5|0|0	0.17	0.17	0.17	0.17	0.17	-1.61	2	0.08
ZTL_ZT15	CID5_ARATH	CID5_ARATH	8	8	8	1	5|0|5|9	0	0	0	0	0	-5.31	1.68	0.16
ZTL_ZT9	CID5_ARATH	CID5_ARATH	5	5	5	1	5|0|5|9	0	0	0	0	0	-9.27	1.05	0.22
ZTL_ZT15	JAL35_ARATH	JAL35_ARATH	21	21	21	1	19|58|26|36	0	0	0	0	0	-94.06	0.6	0.48
ZTL_ZT9	JAL35_ARATH	JAL35_ARATH	25	25	25	1	19|58|26|36	0	0	0	0	0	-86.76	0.72	0.48
ZTL_ZT15	EIF3D_ARATH	EIF3D_ARATH	17	17	17	1	68|0|80|116	0	0	0	0	0	-230.82	0.26	0.48
ZTL_ZT9	EIF3D_ARATH	EIF3D_ARATH	112	112	112	1	68|0|80|116	0	0	0	0	0	-80.64	1.7	0.43
ZTL_ZT15	Y3627_ARATH	Y3627_ARATH	29	29	29	1	27|0|19|97	0	0	0	0	0	-82.85	0.81	0.48
ZTL_ZT9	Y3627_ARATH	Y3627_ARATH	43	43	43	1	27|0|19|97	0	0	0	0	0	-62.5	1.2	0.41
ZTL_ZT15	RK6_ARATH	RK6_ARATH	186	186	186	1	154|164|131|203	0	0	0	0	0	-305.36	1.14	0.48
ZTL_ZT9	RK6_ARATH	RK6_ARATH	120	120	120	1	154|164|131|203	0	0	0	0	0	-405.62	0.74	0.48
ZTL_ZT9	CRK3_ARATH	CRK3_ARATH	25	25	25	1	17|0|15|0	0.41	0.41	0.41	0.41	0.41	-0.35	3.12	0.05
ZTL_ZT15	MDHC1_ARATH	MDHC1_ARATH	48	48	48	1	58|24|41|65	0	0	0	0	0	-95.36	1.02	0.44
ZTL_ZT9	MDHC1_ARATH	MDHC1_ARATH	94	94	94	1	58|24|41|65	0	0	0	0	0	-43.58	2	0.38
ZTL_ZT15	PABP8_ARATH	PABP8_ARATH	197	197	197	1	352|0|219|293	0	0	0	0	0	-474.23	0.91	0.48
ZTL_ZT9	PABP8_ARATH	PABP8_ARATH	99	99	99	1	352|0|219|293	0	0	0	0	0	-653.33	0.46	0.48
ZTL_ZT9	BLH10_ARATH	BLH10_ARATH	20	20	20	1	0|0|30|0	0.14	0.14	0.14	0.14	0.14	-1.79	2.67	0.08
ZTL_ZT15	R13A3_ARATH	R13A3_ARATH	13	13	13	1	26|9|10|11	0	0	0	0	0	-30.04	0.93	0.48
ZTL_ZT9	R13A3_ARATH	R13A3_ARATH	28	28	28	1	26|9|10|11	0	0	0	0	0	-12.13	2	0.25
ZTL_ZT15	VATA_ARATH	VATA_ARATH	63	63	63	1	57|60|26|13	0	0	0	0	0	-50.33	1.62	0.4
ZTL_ZT9	VATA_ARATH	VATA_ARATH	33	33	33	1	57|60|26|13	0	0	0	0	0	-88.96	0.85	0.48
ZTL_ZT15	TR164_ARATH	TR164_ARATH	13	13	13	1	0|0|7|7	0.85	0.85	0.85	0.85	0.85	1.74	3.71	0.02
ZTL_ZT15	DSP4_ARATH	DSP4_ARATH	22	22	22	1	0|17|0|0	0.95	0.95	0.95	0.95	0.95	2.95	5.18	0.01
ZTL_ZT15	RS21_ARATH	RS21_ARATH	75	75	75	1	161|64|94|61	0	0	0	0	0	-226.8	0.79	0.48
ZTL_ZT9	RS21_ARATH	RS21_ARATH	99	99	99	1	161|64|94|61	0	0	0	0	0	-190.04	1.04	0.47
ZTL_ZT9	SCAR4_ARATH	SCAR4_ARATH	22	22	22	1	0|14|9|0	0.87	0.87	0.87	0.87	0.87	1.89	3.83	0.01
ZTL_ZT15	CP41A_ARATH	CP41A_ARATH	39	39	39	1	65|70|9|11	0	0	0	0	0	-78.64	1.01	0.43
ZTL_ZT9	CP41A_ARATH	CP41A_ARATH	36	36	36	1	65|70|9|11	0	0	0	0	0	-83.07	0.93	0.48
ZTL_ZT15	U71C2_ARATH	U71C2_ARATH	16	16	16	1	12|0|7|7	0.07	0.07	0.07	0.07	0.07	-2.55	2.46	0.1
ZTL_ZT9	U71C2_ARATH	U71C2_ARATH	10	10	10	1	12|0|7|7	0	0	0	0	0	-8.44	1.54	0.21
ZTL_ZT15	SBT16_ARATH	SBT16_ARATH	13	13	13	1	50|43|41|34	0	0	0	0	0	-142.12	0.31	0.48
ZTL_ZT9	SBT16_ARATH	SBT16_ARATH	65	65	65	1	50|43|41|34	0	0	0	0	0	-54.04	1.55	0.4
ZTL_ZT15	RH46_ARATH	RH46_ARATH	20	20	20	1	15|8|14|27	0	0	0	0	0	-27.25	1.25	0.34
ZTL_ZT9	RH46_ARATH	RH46_ARATH	18	18	18	1	15|8|14|27	0	0	0	0	0	-29.95	1.12	0.34
ZTL_ZT9	FB157_ARATH	FB157_ARATH	17	17	17	1	0|11|0|17	0.05	0.05	0.05	0.05	0.05	-3	2.43	0.11
ZTL_ZT15	DCE2_ARATH	DCE2_ARATH	27	27	27	1	13|13|0|0	0.92	0.92	0.92	0.92	0.92	2.5	4.15	0.01
ZTL_ZT15	CP19A_ARATH	CP19A_ARATH	71	71	71	1	36|41|46|42	0	0	0	0	0	-44.15	1.72	0.39
ZTL_ZT9	CP19A_ARATH	CP19A_ARATH	98	98	98	1	36|41|46|42	0	0	0	0	0	-8.81	2.38	0.22
ZTL_ZT15	RR4_ARATH	RR4_ARATH	57	57	57	1	30|0|54|34	0	0	0	0	0	-28.83	1.93	0.34
ZTL_ZT15	TBB6_ARATH	TBB6_ARATH	5	5	5	1	7|18|9|4	0	0	0	0	0	-26.84	0.53	0.48
ZTL_ZT9	TBB6_ARATH	TBB6_ARATH	19	19	19	1	7|18|9|4	0	0	0	0	0	-7.94	2	0.2
ZTL_ZT15	Y1060_ARATH	Y1060_ARATH	9	9	9	1	12|2|7|7	0	0	0	0	0	-11.57	1.29	0.25
ZTL_ZT9	Y1060_ARATH	Y1060_ARATH	4	4	4	1	12|2|7|7	0	0	0	0	0	-19.2	0.57	0.48
ZTL_ZT9	BH123_ARATH	BH123_ARATH	19	19	19	1	0|0|27|0	0.3	0.3	0.3	0.3	0.3	-0.86	2.81	0.06
ZTL_ZT9	ASNS3_ARATH	ASNS3_ARATH	15	15	15	1	0|28|0|0	0.02	0.02	0.02	0.02	0.02	-4.12	2.14	0.13
ZTL_ZT15	CHLI1_ARATH	CHLI1_ARATH	35	35	35	1	30|21|17|50	0	0	0	0	0	-52.84	1.19	0.4
ZTL_ZT9	CHLI1_ARATH	CHLI1_ARATH	17	17	17	1	30|21|17|50	0	0	0	0	0	-81.36	0.58	0.48
ZTL_ZT15	DHSO_ARATH	DHSO_ARATH	7	7	7	1	12|0|0|0	0.36	0.36	0.36	0.36	0.36	-0.58	2.33	0.06
ZTL_ZT9	DHSO_ARATH	DHSO_ARATH	8	8	8	1	12|0|0|0	0.54	0.54	0.54	0.54	0.54	0.16	2.67	0.04
ZTL_ZT15	NDHS_ARATH	NDHS_ARATH	13	13	13	1	0|11|0|0	0.92	0.92	0.92	0.92	0.92	2.5	4.73	0.01
ZTL_ZT15	PCS1_ARATH	PCS1_ARATH	8	8	8	1	0|13|20|0	0	0	0	0	0	-16.58	0.97	0.48
ZTL_ZT9	PCS1_ARATH	PCS1_ARATH	26	26	26	1	0|13|20|0	0.42	0.42	0.42	0.42	0.42	-0.32	3.15	0.05
ZTL_ZT15	ISPG_ARATH	ISPG_ARATH	66	66	66	1	59|41|22|0	0	0	0	0	0	-24.11	2.16	0.33
ZTL_ZT9	ISPG_ARATH	ISPG_ARATH	46	46	46	1	59|41|22|0	0	0	0	0	0	-42.39	1.51	0.38
ZTL_ZT15	Y4958_ARATH	Y4958_ARATH	6	6	6	1	7|3|0|0	0.37	0.37	0.37	0.37	0.37	-0.54	2.4	0.05
ZTL_ZT9	Y4958_ARATH	Y4958_ARATH	6	6	6	1	7|3|0|0	0.37	0.37	0.37	0.37	0.37	-0.54	2.4	0.05
ZTL_ZT15	PSA4A_ARATH	PSA4A_ARATH	47	47	47	1	21|11|27|21	0	0	0	0	0	-9.54	2.35	0.23
ZTL_ZT9	PSA4A_ARATH	PSA4A_ARATH	32	32	32	1	21|11|27|21	0	0	0	0	0	-25.52	1.6	0.33
ZTL_ZT9	GPLPC_ARATH	GPLPC_ARATH	28	28	28	1	22|0|10|0	0.71	0.71	0.71	0.71	0.71	0.91	3.5	0.03
ZTL_ZT15	ACCA_ARATH	ACCA_ARATH	407	407	407	1	181|323|148|101	0	0	0	0	0	-159.82	2.16	0.46
ZTL_ZT9	ACCA_ARATH	ACCA_ARATH	387	387	387	1	181|323|148|101	0	0	0	0	0	-175.01	2.06	0.46
ZTL_ZT15	ARGI1_ARATH	ARGI1_ARATH	61	61	61	1	56|26|35|52	0	0	0	0	0	-62.62	1.44	0.41
ZTL_ZT9	ARGI1_ARATH	ARGI1_ARATH	74	74	74	1	56|26|35|52	0	0	0	0	0	-48.43	1.75	0.39
ZTL_ZT15	EFGC_ARATH	EFGC_ARATH	78	78	78	1	46|40|99|44	0	0	0	0	0	-90.48	1.36	0.44
ZTL_ZT9	EFGC_ARATH	EFGC_ARATH	80	80	80	1	46|40|99|44	0	0	0	0	0	-88.14	1.4	0.44
ZTL_ZT15	RLM1A_ARATH	RLM1A_ARATH	28	28	28	1	12|13|0|0	0.95	0.95	0.95	0.95	0.95	2.95	4.48	0.01
ZTL_ZT9	RLM1A_ARATH	RLM1A_ARATH	20	20	20	1	12|13|0|0	0.58	0.58	0.58	0.58	0.58	0.33	3.2	0.03
ZTL_ZT15	H2B11_ARATH	H2B11_ARATH	3	3	3	1	2|22|2|3	0	0	0	0	0	-21.37	0.41	0.48
ZTL_ZT15	DIM_ARATH	DIM_ARATH	39	39	39	1	19|5|0|19	0.78	0.78	0.78	0.78	0.78	1.26	3.63	0.02
ZTL_ZT9	CHUP1_ARATH	CHUP1_ARATH	18	18	18	1	14|0|0|0	0.94	0.94	0.94	0.94	0.94	2.82	5.14	0.01
ZTL_ZT15	CIPKG_ARATH	CIPKG_ARATH	20	20	20	1	27|9|8|5	0	0	0	0	0	-14.87	1.63	0.27
ZTL_ZT9	CIPKG_ARATH	CIPKG_ARATH	17	17	17	1	27|9|8|5	0	0	0	0	0	-18.28	1.39	0.29
ZTL_ZT15	NRL3_ARATH	NRL3_ARATH	43	43	43	1	36|72|25|24	0	0	0	0	0	-75.1	1.1	0.42
ZTL_ZT9	NRL3_ARATH	NRL3_ARATH	19	19	19	1	36|72|25|24	0	0	0	0	0	-115.64	0.48	0.48
ZTL_ZT15	RL281_ARATH	RL281_ARATH	37	37	37	1	39|0|68|35	0	0	0	0	0	-70.23	1.04	0.42
ZTL_ZT9	RL281_ARATH	RL281_ARATH	43	43	43	1	39|0|68|35	0	0	0	0	0	-62.07	1.21	0.41
ZTL_ZT15	IMDH2_ARATH	IMDH2_ARATH	23	23	23	1	0|59|0|0	0	0	0	0	0	-18.39	1.56	0.29
ZTL_ZT9	IMDH2_ARATH	IMDH2_ARATH	18	18	18	1	0|59|0|0	0	0	0	0	0	-24.31	1.22	0.33
ZTL_ZT15	PME3_ARATH	PME3_ARATH	30	30	30	1	18|58|28|42	0	0	0	0	0	-84.88	0.82	0.48
ZTL_ZT9	PME3_ARATH	PME3_ARATH	59	59	59	1	18|58|28|42	0	0	0	0	0	-47.03	1.62	0.39
ZTL_ZT15	GPX1_ARATH	GPX1_ARATH	8	8	8	1	0|8|0|0	0.87	0.87	0.87	0.87	0.87	1.9	4	0.01
ZTL_ZT9	UBP1B_ARATH	UBP1B_ARATH	18	18	18	1	27|0|11|0	0	0	0	0	0	-8.51	1.89	0.21
ZTL_ZT15	RH37_ARATH	RH37_ARATH	186	186	186	1	189|158|192|141	0	0	0	0	0	-329.55	1.09	0.48
ZTL_ZT9	RH37_ARATH	RH37_ARATH	252	252	252	1	189|158|192|141	0	0	0	0	0	-245.48	1.48	0.47
ZTL_ZT9	AHL10_ARATH	AHL10_ARATH	76	76	76	1	24|0|46|13	0.51	0.51	0.51	0.51	0.51	0.05	3.66	0.04
ZTL_ZT15	PER29_ARATH	PER29_ARATH	4	4	4	1	3|4|7|4	0	0	0	0	0	-10.29	0.89	0.48
ZTL_ZT9	PER29_ARATH	PER29_ARATH	4	4	4	1	3|4|7|4	0	0	0	0	0	-10.29	0.89	0.48
ZTL_ZT15	IDH2_ARATH	IDH2_ARATH	10	10	10	1	0|37|3|0	0	0	0	0	0	-19.32	1	0.48
ZTL_ZT9	IDH2_ARATH	IDH2_ARATH	19	19	19	1	0|37|3|0	0	0	0	0	0	-8.71	1.9	0.21
ZTL_ZT15	G3PA2_ARATH	G3PA2_ARATH	84	84	84	1	181|80|77|57	0	0	0	0	0	-225.79	0.85	0.48
ZTL_ZT9	G3PA2_ARATH	G3PA2_ARATH	271	271	271	1	181|80|77|57	0	0	0	0	0	-46.27	2.74	0.39
ZTL_ZT15	RL352_ARATH	RL352_ARATH	4	4	4	1	9|8|20|27	0	0	0	0	0	-55.62	0.25	0.48
ZTL_ZT15	Y2416_ARATH	Y2416_ARATH	27	27	27	1	16|0|132|0	0	0	0	0	0	-90.46	0.73	0.48
ZTL_ZT15	CFIS2_ARATH	CFIS2_ARATH	32	32	32	1	38|35|60|34	0	0	0	0	0	-101.45	0.77	0.48
ZTL_ZT9	CFIS2_ARATH	CFIS2_ARATH	98	98	98	1	38|35|60|34	0	0	0	0	0	-24.49	2.35	0.33
ZTL_ZT15	PHS1_ARATH	PHS1_ARATH	30	30	30	1	0|34|0|11	0.02	0.02	0.02	0.02	0.02	-3.87	2.67	0.13
ZTL_ZT9	PHS1_ARATH	PHS1_ARATH	23	23	23	1	0|34|0|11	0	0	0	0	0	-8.79	2.04	0.22
ZTL_ZT9	VAR3_ARATH	VAR3_ARATH	33	33	33	1	33|0|26|11	0	0	0	0	0	-17.26	1.89	0.29
ZTL_ZT9	ACT11_ARATH	ACT11_ARATH	58	58	58	1	0|79|0|0	0.01	0.01	0.01	0.01	0.01	-5.26	2.94	0.16
ZTL_ZT9	GCN2_ARATH	GCN2_ARATH	13	13	13	1	0|0|12|0	0.91	0.91	0.91	0.91	0.91	2.33	4.33	0.01
ZTL_ZT9	FBL69_ARATH	FBL69_ARATH	9	9	9	1	0|0|7|0	0.92	0.92	0.92	0.92	0.92	2.41	5.14	0.01
ZTL_ZT15	RL351_ARATH	RL351_ARATH	31	31	31	1	57|14|14|24	0	0	0	0	0	-50.17	1.14	0.4
ZTL_ZT9	RL351_ARATH	RL351_ARATH	20	20	20	1	57|14|14|24	0	0	0	0	0	-66.84	0.73	0.48
ZTL_ZT15	BGAL1_ARATH	BGAL1_ARATH	211	211	211	1	100|176|146|161	0	0	0	0	0	-217.6	1.45	0.47
ZTL_ZT9	BGAL1_ARATH	BGAL1_ARATH	436	436	436	1	100|176|146|161	0	0	0	0	0	-40.28	2.99	0.37
ZTL_ZT9	RS281_ARATH	RS281_ARATH	7	7	7	1	8|0|15|0	0	0	0	0	0	-9.31	1.22	0.22
ZTL_ZT9	PSAC_ARATH	PSAC_ARATH	7	7	7	1	6|12|13|14	0	0	0	0	0	-30.4	0.62	0.48
ZTL_ZT15	G6PD2_ARATH	G6PD2_ARATH	5	5	5	1	28|15|16|0	0	0	0	0	0	-47.65	0.34	0.48
ZTL_ZT9	G6PD2_ARATH	G6PD2_ARATH	18	18	18	1	28|15|16|0	0	0	0	0	0	-25.27	1.22	0.33
ZTL_ZT15	H4_ARATH	H4_ARATH	30	30	30	1	57|22|42|26	0	0	0	0	0	-85.89	0.82	0.48
ZTL_ZT9	H4_ARATH	H4_ARATH	50	50	50	1	57|22|42|26	0	0	0	0	0	-57.96	1.36	0.41
ZTL_ZT15	CPNA1_ARATH	CPNA1_ARATH	117	117	117	1	55|38|26|66	0	0	0	0	0	-24.04	2.53	0.32
ZTL_ZT9	CPNA1_ARATH	CPNA1_ARATH	77	77	77	1	55|38|26|66	0	0	0	0	0	-57.49	1.66	0.41
ZTL_ZT15	RS252_ARATH	RS252_ARATH	16	16	16	1	46|15|24|44	0	0	0	0	0	-94.26	0.5	0.48
ZTL_ZT9	RS252_ARATH	RS252_ARATH	23	23	23	1	46|15|24|44	0	0	0	0	0	-80.87	0.71	0.48
ZTL_ZT9	SLU7B_ARATH	SLU7B_ARATH	70	70	70	1	17|0|72|0	0.01	0.01	0.01	0.01	0.01	-4.35	3.15	0.14
ZTL_ZT15	RH11_ARATH	RH11_ARATH	66	66	66	1	413|135|448|104	0	0	0	0	0	-100000	0.24	0.48
ZTL_ZT9	RH11_ARATH	RH11_ARATH	664	664	664	1	413|135|448|104	0	0	0	0	0	-187.95	2.41	0.47
ZTL_ZT15	LIP5_ARATH	LIP5_ARATH	101	101	101	1	26|88|18|81	0	0	0	0	0	-55	1.9	0.4
ZTL_ZT9	LIP5_ARATH	LIP5_ARATH	48	48	48	1	26|88|18|81	0	0	0	0	0	-116.96	0.9	0.48
ZTL_ZT15	ALFC2_ARATH	ALFC2_ARATH	81	81	81	1	110|212|128|109	0	0	0	0	0	-387.56	0.58	0.48
ZTL_ZT9	ALFC2_ARATH	ALFC2_ARATH	146	146	146	1	110|212|128|109	0	0	0	0	0	-279.78	1.04	0.48
ZTL_ZT15	PSAG_ARATH	PSAG_ARATH	6	6	6	1	0|6|5|5	0	0	0	0	0	-5.5	1.5	0.16
ZTL_ZT9	PSAG_ARATH	PSAG_ARATH	7	7	7	1	0|6|5|5	0.01	0.01	0.01	0.01	0.01	-4.23	1.75	0.13
ZTL_ZT15	ISOA3_ARATH	ISOA3_ARATH	42	42	42	1	14|34|0|0	0.58	0.58	0.58	0.58	0.58	0.3	3.5	0.03
ZTL_ZT9	ISOA3_ARATH	ISOA3_ARATH	25	25	25	1	14|34|0|0	0	0	0	0	0	-9.14	2.08	0.22
ZTL_ZT9	RS251_ARATH	RS251_ARATH	9	9	9	1	0|14|0|8	0	0	0	0	0	-6.06	1.64	0.17
ZTL_ZT15	RB45B_ARATH	RB45B_ARATH	46	46	46	1	39|43|61|56	0	0	0	0	0	-108.65	0.92	0.48
ZTL_ZT9	RB45B_ARATH	RB45B_ARATH	47	47	47	1	39|43|61|56	0	0	0	0	0	-107.14	0.94	0.48
ZTL_ZT9	BH128_ARATH	BH128_ARATH	30	30	30	1	30|0|0|0	0.9	0.9	0.9	0.9	0.9	2.2	4	0.01
ZTL_ZT9	RRS1_ARATH	RRS1_ARATH	10	10	10	1	0|0|16|0	0.34	0.34	0.34	0.34	0.34	-0.67	2.5	0.06
ZTL_ZT9	LECT6_ARATH	LECT6_ARATH	7	7	7	1	15|15|0|0	0	0	0	0	0	-15.51	0.93	0.48
ZTL_ZT15	RS101_ARATH	RS101_ARATH	22	22	22	1	46|43|70|39	0	0	0	0	0	-151.03	0.44	0.48
ZTL_ZT9	RS101_ARATH	RS101_ARATH	54	54	54	1	46|43|70|39	0	0	0	0	0	-95.88	1.09	0.44
ZTL_ZT9	VAP43_ARATH	VAP43_ARATH	6	6	6	1	0|0|5|0	0.88	0.88	0.88	0.88	0.88	2.03	4.8	0.01
ZTL_ZT9	PEL2_ARATH	PEL2_ARATH	10	10	10	1	10|0|0|0	0.88	0.88	0.88	0.88	0.88	2	4	0.01
ZTL_ZT9	RH50_ARATH	RH50_ARATH	94	94	94	1	0|0|87|0	0.94	0.94	0.94	0.94	0.94	2.7	4.32	0.01
ZTL_ZT15	SRK2H_ARATH	SRK2H_ARATH	4	4	4	1	0|4|0|0	0.82	0.82	0.82	0.82	0.82	1.52	4	0.02
ZTL_ZT9	EXOL2_ARATH	EXOL2_ARATH	7	7	7	1	0|0|0|7	0.86	0.86	0.86	0.86	0.86	1.84	4	0.01
ZTL_ZT15	ATX4_ARATH	ATX4_ARATH	10	10	10	1	7|0|0|0	0.93	0.93	0.93	0.93	0.93	2.65	5.71	0.01
ZTL_ZT15	RL103_ARATH	RL103_ARATH	4	4	4	1	36|3|7|7	0	0	0	0	0	-43.5	0.3	0.48
ZTL_ZT9	RL103_ARATH	RL103_ARATH	33	33	33	1	36|3|7|7	0	0	0	0	0	-6.41	2.49	0.18
ZTL_ZT15	SPT51_ARATH	SPT51_ARATH	77	77	77	1	230|50|203|127	0	0	0	0	0	-445.75	0.5	0.48
ZTL_ZT9	SPT51_ARATH	SPT51_ARATH	290	290	290	1	230|50|203|127	0	0	0	0	0	-160.55	1.9	0.46
ZTL_ZT15	SYPC_ARATH	SYPC_ARATH	62	62	62	1	9|43|0|30	0.01	0.01	0.01	0.01	0.01	-4.91	3.02	0.15
ZTL_ZT9	SYPC_ARATH	SYPC_ARATH	53	53	53	1	9|43|0|30	0	0	0	0	0	-9.72	2.59	0.23
ZTL_ZT15	G3PP1_ARATH	G3PP1_ARATH	8	8	8	1	0|0|0|5	0.94	0.94	0.94	0.94	0.94	2.69	6.4	0.01
ZTL_ZT15	RL7A1_ARATH	RL7A1_ARATH	37	37	37	1	37|25|35|64	0	0	0	0	0	-87.63	0.92	0.48
ZTL_ZT9	RL7A1_ARATH	RL7A1_ARATH	29	29	29	1	37|25|35|64	0	0	0	0	0	-100.63	0.72	0.48
ZTL_ZT15	ILVH2_ARATH	ILVH2_ARATH	143	143	143	1	48|145|65|127	0	0	0	0	0	-139.4	1.49	0.46
ZTL_ZT9	ILVH2_ARATH	ILVH2_ARATH	119	119	119	1	48|145|65|127	0	0	0	0	0	-167.55	1.24	0.46
ZTL_ZT15	HEM21_ARATH	HEM21_ARATH	20	20	20	1	17|20|7|16	0	0	0	0	0	-24.11	1.33	0.33
ZTL_ZT9	CCR4F_ARATH	CCR4F_ARATH	79	79	79	1	69|7|96|0	0	0	0	0	0	-46.13	1.84	0.39
ZTL_ZT9	C3H36_ARATH	C3H36_ARATH	44	44	44	1	12|0|32|0	0.88	0.88	0.88	0.88	0.88	2.04	4	0.01
ZTL_ZT15	FK202_ARATH	FK202_ARATH	21	21	21	1	0|0|0|20	0.92	0.92	0.92	0.92	0.92	2.42	4.2	0.01
ZTL_ZT15	THO4B_ARATH	THO4B_ARATH	9	9	9	1	97|0|228|0	0	0	0	0	0	-320.89	0.11	0.48
ZTL_ZT9	THO4B_ARATH	THO4B_ARATH	268	268	268	1	97|0|228|0	0	0	0	0	0	-18.5	3.3	0.29
ZTL_ZT9	PSA1A_ARATH	PSA1A_ARATH	5	5	5	1	0|21|0|7	0	0	0	0	0	-16.55	0.71	0.48
ZTL_ZT9	RH40_ARATH	RH40_ARATH	28	28	28	1	9|7|21|0	0.26	0.26	0.26	0.26	0.26	-1.06	3.03	0.07
ZTL_ZT15	RBS1A_ARATH	RBS1A_ARATH	113	113	113	1	87|128|179|90	0	0	0	0	0	-261.71	0.93	0.48
ZTL_ZT9	RBS1A_ARATH	RBS1A_ARATH	232	232	232	1	87|128|179|90	0	0	0	0	0	-124.65	1.92	0.45
ZTL_ZT15	PME2_ARATH	PME2_ARATH	41	41	41	1	33|4|28|0	0	0	0	0	0	-7.95	2.52	0.2
ZTL_ZT9	PME2_ARATH	PME2_ARATH	4	4	4	1	33|4|28|0	0	0	0	0	0	-56.1	0.25	0.48
ZTL_ZT15	RH6_ARATH	RH6_ARATH	68	68	68	1	50|58|80|103	0	0	0	0	0	-157.18	0.93	0.48
ZTL_ZT9	RH6_ARATH	RH6_ARATH	127	127	127	1	50|58|80|103	0	0	0	0	0	-85.25	1.75	0.43
ZTL_ZT15	RS3A2_ARATH	RS3A2_ARATH	9	9	9	1	69|24|70|14	0	0	0	0	0	-161.15	0.2	0.48
ZTL_ZT9	RS3A2_ARATH	RS3A2_ARATH	88	88	88	1	69|24|70|14	0	0	0	0	0	-41.95	1.99	0.38
ZTL_ZT15	TBA2_ARATH	TBA2_ARATH	4	4	4	1	33|58|56|66	0	0	0	0	0	-218.01	0.08	0.48
ZTL_ZT9	TBA2_ARATH	TBA2_ARATH	106	106	106	1	33|58|56|66	0	0	0	0	0	-48.25	1.99	0.39
ZTL_ZT15	DR111_ARATH	DR111_ARATH	27	27	27	1	59|0|56|0	0	0	0	0	0	-60.71	0.94	0.48
ZTL_ZT9	DR111_ARATH	DR111_ARATH	49	49	49	1	59|0|56|0	0	0	0	0	0	-33.81	1.7	0.36
ZTL_ZT15	GGT2_ARATH	GGT2_ARATH	83	83	83	1	38|37|70|72	0	0	0	0	0	-75.4	1.53	0.43
ZTL_ZT9	GGT2_ARATH	GGT2_ARATH	96	96	96	1	38|37|70|72	0	0	0	0	0	-61.92	1.77	0.41
ZTL_ZT15	AUG2_ARATH	AUG2_ARATH	6	6	6	1	9|10|3|0	0	0	0	0	0	-10.26	1.09	0.23
ZTL_ZT9	AUG2_ARATH	AUG2_ARATH	16	16	16	1	9|10|3|0	0.43	0.43	0.43	0.43	0.43	-0.28	2.91	0.05
ZTL_ZT9	CDKD2_ARATH	CDKD2_ARATH	25	25	25	1	19|0|13|0	0.41	0.41	0.41	0.41	0.41	-0.35	3.12	0.05
ZTL_ZT9	FBK59_ARATH	FBK59_ARATH	21	21	21	1	7|15|23|19	0	0	0	0	0	-26.07	1.31	0.33
ZTL_ZT15	ZDH17_ARATH	ZDH17_ARATH	10	10	10	1	16|5|2|0	0	0	0	0	0	-5.72	1.74	0.17
ZTL_ZT15	CAR9_ARATH	CAR9_ARATH	19	19	19	1	8|10|8|10	0.01	0.01	0.01	0.01	0.01	-5.09	2.11	0.15
ZTL_ZT15	GGT1_ARATH	GGT1_ARATH	105	105	105	1	63|123|96|83	0	0	0	0	0	-169.42	1.15	0.46
ZTL_ZT9	GGT1_ARATH	GGT1_ARATH	102	102	102	1	63|123|96|83	0	0	0	0	0	-173.47	1.12	0.46
ZTL_ZT15	RK31_ARATH	RK31_ARATH	30	30	30	1	60|10|54|48	0	0	0	0	0	-109.02	0.7	0.48
ZTL_ZT9	RK31_ARATH	RK31_ARATH	88	88	88	1	60|10|54|48	0	0	0	0	0	-38.52	2.05	0.37
ZTL_ZT15	GSTF6_ARATH	GSTF6_ARATH	5	5	5	1	0|14|0|8	0	0	0	0	0	-11.47	0.91	0.48
ZTL_ZT15	BLH1_ARATH	BLH1_ARATH	29	29	29	1	38|0|71|30	0	0	0	0	0	-79.53	0.83	0.48
ZTL_ZT9	BLH1_ARATH	BLH1_ARATH	83	83	83	1	38|0|71|30	0	0	0	0	0	-22.19	2.39	0.32
ZTL_ZT15	ALFC3_ARATH	ALFC3_ARATH	4	4	4	1	0|24|0|0	0	0	0	0	0	-14.23	0.67	0.48
ZTL_ZT9	C3H19_ARATH	C3H19_ARATH	43	43	43	1	27|0|40|0	0	0	0	0	0	-7.75	2.57	0.2
ZTL_ZT15	DCP5_ARATH	DCP5_ARATH	109	109	109	1	227|56|354|101	0	0	0	0	0	-507.18	0.59	0.48
ZTL_ZT9	DCP5_ARATH	DCP5_ARATH	382	382	382	1	227|56|354|101	0	0	0	0	0	-169.56	2.07	0.46
ZTL_ZT9	FIPS5_ARATH	FIPS5_ARATH	57	57	57	1	60|0|47|0	0	0	0	0	0	-21.47	2.13	0.31
ZTL_ZT15	CAPP2_ARATH	CAPP2_ARATH	19	19	19	1	0|54|29|0	0	0	0	0	0	-44.22	0.92	0.48
ZTL_ZT9	CAPP2_ARATH	CAPP2_ARATH	51	51	51	1	0|54|29|0	0	0	0	0	0	-11.44	2.46	0.25
ZTL_ZT15	IF4G_ARATH	IF4G_ARATH	134	134	134	1	314|0|497|207	0	0	0	0	0	-100000	0.53	0.48
ZTL_ZT9	IF4G_ARATH	IF4G_ARATH	499	499	499	1	314|0|497|207	0	0	0	0	0	-257.09	1.96	0.48
ZTL_ZT9	MAM1_ARATH	MAM1_ARATH	21	21	21	1	14|0|9|32	0	0	0	0	0	-18.2	1.53	0.29
ZTL_ZT9	AHL2_ARATH	AHL2_ARATH	25	25	25	1	11|0|31|0	0	0	0	0	0	-5.43	2.38	0.16
ZTL_ZT15	CLPP5_ARATH	CLPP5_ARATH	47	47	47	1	36|26|29|33	0	0	0	0	0	-41.89	1.52	0.38
ZTL_ZT9	CLPP5_ARATH	CLPP5_ARATH	35	35	35	1	36|26|29|33	0	0	0	0	0	-58.74	1.13	0.41
ZTL_ZT9	ACT4_ARATH	ACT4_ARATH	4	4	4	1	3|12|0|0	0	0	0	0	0	-6.63	1.07	0.18
ZTL_ZT9	DCDA1_ARATH	DCDA1_ARATH	17	17	17	1	0|16|0|0	0.92	0.92	0.92	0.92	0.92	2.39	4.25	0.01
ZTL_ZT9	RS132_ARATH	RS132_ARATH	77	77	77	1	42|0|66|0	0	0	0	0	0	-9.49	2.85	0.23
ZTL_ZT15	ACCD_ARATH	ACCD_ARATH	43	43	43	1	13|26|16|5	0.03	0.03	0.03	0.03	0.03	-3.33	2.87	0.12
ZTL_ZT9	ACCD_ARATH	ACCD_ARATH	36	36	36	1	13|26|16|5	0	0	0	0	0	-8.09	2.4	0.21
ZTL_ZT15	AML5_ARATH	AML5_ARATH	7	7	7	1	0|0|37|30	0	0	0	0	0	-50.75	0.42	0.48
ZTL_ZT9	AML5_ARATH	AML5_ARATH	21	21	21	1	0|0|37|30	0	0	0	0	0	-27.62	1.25	0.34
ZTL_ZT15	IF4A1_ARATH	IF4A1_ARATH	11	11	11	1	79|129|109|88	0	0	0	0	0	-403.14	0.11	0.48
ZTL_ZT9	IF4A1_ARATH	IF4A1_ARATH	16	16	16	1	79|129|109|88	0	0	0	0	0	-386.17	0.16	0.48
ZTL_ZT15	CB5_ARATH	CB5_ARATH	240	240	240	1	162|172|129|165	0	0	0	0	0	-215.82	1.53	0.47
ZTL_ZT9	CB5_ARATH	CB5_ARATH	152	152	152	1	162|172|129|165	0	0	0	0	0	-332.81	0.97	0.48
ZTL_ZT15	RS73_ARATH	RS73_ARATH	14	14	14	1	58|0|55|18	0	0	0	0	0	-100	0.43	0.48
ZTL_ZT9	RS73_ARATH	RS73_ARATH	65	65	65	1	58|0|55|18	0	0	0	0	0	-30.67	1.98	0.35
ZTL_ZT15	SUCB_ARATH	SUCB_ARATH	25	25	25	1	0|22|0|17	0.02	0.02	0.02	0.02	0.02	-3.83	2.56	0.13
ZTL_ZT9	BEL1_ARATH	BEL1_ARATH	21	21	21	1	12|0|10|0	0.87	0.87	0.87	0.87	0.87	1.9	3.82	0.01
ZTL_ZT9	FTZ22_ARATH	FTZ22_ARATH	14	14	14	1	14|0|0|25	0	0	0	0	0	-13.49	1.44	0.26
ZTL_ZT9	H2AV3_ARATH	H2AV3_ARATH	15	15	15	1	0|0|10|0	0.95	0.95	0.95	0.95	0.95	2.97	6	0
ZTL_ZT15	R13A4_ARATH	R13A4_ARATH	10	10	10	1	23|3|32|22	0	0	0	0	0	-57.88	0.5	0.48
ZTL_ZT9	R13A4_ARATH	R13A4_ARATH	8	8	8	1	23|3|32|22	0	0	0	0	0	-62.22	0.4	0.48
ZTL_ZT9	RL52_ARATH	RL52_ARATH	2	2	2	1	6|0|11|0	0	0	0	0	0	-11.86	0.47	0.48
ZTL_ZT15	XRN4_ARATH	XRN4_ARATH	45	45	45	1	62|0|88|17	0	0	0	0	0	-80.42	1.08	0.43
ZTL_ZT9	XRN4_ARATH	XRN4_ARATH	83	83	83	1	62|0|88|17	0	0	0	0	0	-39.41	1.99	0.37
ZTL_ZT15	SYFM_ARATH	SYFM_ARATH	33	33	33	1	27|22|19|10	0	0	0	0	0	-22.9	1.69	0.32
ZTL_ZT9	SYFM_ARATH	SYFM_ARATH	23	23	23	1	27|22|19|10	0	0	0	0	0	-35.33	1.18	0.36
ZTL_ZT9	FLXL1_ARATH	FLXL1_ARATH	42	42	42	1	19|0|53|0	0	0	0	0	0	-11.11	2.33	0.24
ZTL_ZT15	PSAN_ARATH	PSAN_ARATH	86	86	86	1	59|52|78|76	0	0	0	0	0	-110.12	1.3	0.45
ZTL_ZT9	PSAN_ARATH	PSAN_ARATH	97	97	97	1	59|52|78|76	0	0	0	0	0	-96.24	1.46	0.44
ZTL_ZT15	Y3649_ARATH	Y3649_ARATH	13	13	13	1	10|0|0|0	0.93	0.93	0.93	0.93	0.93	2.65	5.2	0.01
ZTL_ZT15	FB175_ARATH	FB175_ARATH	12	12	12	1	0|10|0|0	0.92	0.92	0.92	0.92	0.92	2.48	4.8	0.01
ZTL_ZT15	GLYP3_ARATH	GLYP3_ARATH	18	18	18	1	18|54|0|57	0	0	0	0	0	-89.57	0.56	0.48
ZTL_ZT9	GLYP3_ARATH	GLYP3_ARATH	16	16	16	1	18|54|0|57	0	0	0	0	0	-93.65	0.5	0.48
ZTL_ZT15	AB16B_ARATH	AB16B_ARATH	19	19	19	1	28|0|0|0	0.21	0.21	0.21	0.21	0.21	-1.36	2.71	0.07
ZTL_ZT15	PUB25_ARATH	PUB25_ARATH	5	5	5	1	10|0|10|13	0	0	0	0	0	-21.95	0.61	0.48
ZTL_ZT9	PUB25_ARATH	PUB25_ARATH	18	18	18	1	10|0|10|13	0	0	0	0	0	-5.42	2.18	0.16
ZTL_ZT9	NDHH_ARATH	NDHH_ARATH	11	11	11	1	5|6|0|0	0.89	0.89	0.89	0.89	0.89	2.06	4	0.01
ZTL_ZT15	ACT5_ARATH	ACT5_ARATH	6	6	6	1	10|46|61|0	0	0	0	0	0	-105.52	0.21	0.48
ZTL_ZT9	ACT5_ARATH	ACT5_ARATH	71	71	71	1	10|46|61|0	0	0	0	0	0	-17.61	2.43	0.29
ZTL_ZT15	GME_ARATH	GME_ARATH	52	52	52	1	0|73|14|45	0	0	0	0	0	-43.44	1.58	0.38
ZTL_ZT9	GME_ARATH	GME_ARATH	33	33	33	1	0|73|14|45	0	0	0	0	0	-67.02	1	0.48
ZTL_ZT15	RS202_ARATH	RS202_ARATH	43	43	43	1	13|24|8|42	0	0	0	0	0	-20.05	1.98	0.31
ZTL_ZT9	RS202_ARATH	RS202_ARATH	29	29	29	1	13|24|8|42	0	0	0	0	0	-34.51	1.33	0.36
ZTL_ZT15	HHL1_ARATH	HHL1_ARATH	46	46	46	1	108|82|62|62	0	0	0	0	0	-216.63	0.59	0.48
ZTL_ZT9	HHL1_ARATH	HHL1_ARATH	89	89	89	1	108|82|62|62	0	0	0	0	0	-147.49	1.13	0.46
ZTL_ZT9	UBP1_ARATH	UBP1_ARATH	4	4	4	1	4|4|0|10	0	0	0	0	0	-9.79	0.89	0.48
ZTL_ZT9	VRN2_ARATH	VRN2_ARATH	12	12	12	1	8|0|0|0	0.94	0.94	0.94	0.94	0.94	2.82	6	0.01
ZTL_ZT15	BIM2_ARATH	BIM2_ARATH	33	33	33	1	29|31|38|21	0	0	0	0	0	-57.11	1.11	0.41
ZTL_ZT9	RB47C_ARATH	RB47C_ARATH	44	44	44	1	29|0|29|0	0.06	0.06	0.06	0.06	0.06	-2.81	3.03	0.11
ZTL_ZT15	H2B4_ARATH	H2B4_ARATH	7	7	7	1	0|0|0|4	0.94	0.94	0.94	0.94	0.94	2.76	7	0.01
ZTL_ZT9	H2B4_ARATH	H2B4_ARATH	4	4	4	1	0|0|0|4	0.82	0.82	0.82	0.82	0.82	1.52	4	0.02
ZTL_ZT15	FB250_ARATH	FB250_ARATH	5	5	5	1	0|0|0|4	0.87	0.87	0.87	0.87	0.87	1.94	5	0.01
ZTL_ZT9	C8D11_ARATH	C8D11_ARATH	19	19	19	1	10|26|4|9	0	0	0	0	0	-16	1.55	0.28
ZTL_ZT15	DECR2_ARATH	DECR2_ARATH	27	27	27	1	8|30|16|31	0	0	0	0	0	-35.61	1.27	0.36
ZTL_ZT9	DECR2_ARATH	DECR2_ARATH	30	30	30	1	8|30|16|31	0	0	0	0	0	-31.91	1.41	0.35
ZTL_ZT15	BGL38_ARATH	BGL38_ARATH	16	16	16	1	16|64|0|0	0	0	0	0	0	-45.98	0.8	0.48
ZTL_ZT9	BGL38_ARATH	BGL38_ARATH	14	14	14	1	16|64|0|0	0	0	0	0	0	-49.36	0.7	0.48
ZTL_ZT9	SPT41_ARATH	SPT41_ARATH	19	19	19	1	10|0|11|8	0.12	0.12	0.12	0.12	0.12	-1.99	2.62	0.09
ZTL_ZT15	KASC1_ARATH	KASC1_ARATH	115	115	115	1	52|43|41|20	0	0	0	0	0	-8.2	2.95	0.21
ZTL_ZT9	KASC1_ARATH	KASC1_ARATH	74	74	74	1	52|43|41|20	0	0	0	0	0	-39.04	1.9	0.37
ZTL_ZT15	LSM5_ARATH	LSM5_ARATH	12	12	12	1	0|0|10|7	0.44	0.44	0.44	0.44	0.44	-0.22	2.82	0.05
ZTL_ZT15	PSBQ2_ARATH	PSBQ2_ARATH	54	54	54	1	45|78|47|99	0	0	0	0	0	-159.06	0.8	0.48
ZTL_ZT9	PSBQ2_ARATH	PSBQ2_ARATH	39	39	39	1	45|78|47|99	0	0	0	0	0	-186.01	0.58	0.48
ZTL_ZT9	FRO6_ARATH	FRO6_ARATH	14	14	14	1	17|16|12|0	0	0	0	0	0	-18.95	1.24	0.3
ZTL_ZT9	CLPB3_ARATH	CLPB3_ARATH	41	41	41	1	0|29|0|19	0.49	0.49	0.49	0.49	0.49	-0.04	3.42	0.04
ZTL_ZT15	PSYR1_ARATH	PSYR1_ARATH	20	20	20	1	0|17|0|0	0.94	0.94	0.94	0.94	0.94	2.74	4.71	0.01
ZTL_ZT15	Y3471_ARATH	Y3471_ARATH	12	12	12	1	17|0|0|11	0	0	0	0	0	-7.34	1.71	0.19
ZTL_ZT9	Y3471_ARATH	Y3471_ARATH	22	22	22	1	17|0|0|11	0.49	0.49	0.49	0.49	0.49	-0.03	3.14	0.04
ZTL_ZT15	GLN14_ARATH	GLN14_ARATH	29	29	29	1	0|62|11|35	0	0	0	0	0	-51.76	1.07	0.4
ZTL_ZT9	GLN14_ARATH	GLN14_ARATH	6	6	6	1	0|62|11|35	0	0	0	0	0	-95.92	0.22	0.48
ZTL_ZT9	EIF3A_ARATH	EIF3A_ARATH	24	24	24	1	34|0|0|0	0.18	0.18	0.18	0.18	0.18	-1.52	2.82	0.07
ZTL_ZT9	PP386_ARATH	PP386_ARATH	15	15	15	1	7|5|23|0	0	0	0	0	0	-9.43	1.71	0.22
ZTL_ZT15	LRK31_ARATH	LRK31_ARATH	17	17	17	1	9|16|4|11	0	0	0	0	0	-11.47	1.7	0.25
ZTL_ZT9	RS191_ARATH	RS191_ARATH	56	56	56	1	50|18|18|30	0	0	0	0	0	-28.27	1.93	0.34
ZTL_ZT15	RL23_ARATH	RL23_ARATH	31	31	31	1	78|31|58|29	0	0	0	0	0	-130.23	0.63	0.48
ZTL_ZT9	RL23_ARATH	RL23_ARATH	49	49	49	1	78|31|58|29	0	0	0	0	0	-100.74	1	0.48
ZTL_ZT15	PMG2_ARATH	PMG2_ARATH	71	71	71	1	26|18|0|49	0	0	0	0	0	-5.51	3.05	0.16
ZTL_ZT9	PMG2_ARATH	PMG2_ARATH	47	47	47	1	26|18|0|49	0	0	0	0	0	-20.61	2.02	0.31
ZTL_ZT15	IF4B1_ARATH	IF4B1_ARATH	12	12	12	1	106|0|59|0	0	0	0	0	0	-139.5	0.29	0.48
ZTL_ZT9	IF4B1_ARATH	IF4B1_ARATH	90	90	90	1	106|0|59|0	0	0	0	0	0	-32.55	2.18	0.35
ZTL_ZT15	PFPB2_ARATH	PFPB2_ARATH	12	12	12	1	0|0|0|10	0.92	0.92	0.92	0.92	0.92	2.48	4.8	0.01
ZTL_ZT9	PFPB2_ARATH	PFPB2_ARATH	14	14	14	1	0|0|0|10	0.94	0.94	0.94	0.94	0.94	2.81	5.6	0.01
ZTL_ZT15	GALAK_ARATH	GALAK_ARATH	7	7	7	1	0|7|0|0	0.86	0.86	0.86	0.86	0.86	1.84	4	0.01
ZTL_ZT15	SMC6B_ARATH	SMC6B_ARATH	24	24	24	1	0|0|0|30	0.56	0.56	0.56	0.56	0.56	0.25	3.2	0.03
ZTL_ZT15	RK5_ARATH	RK5_ARATH	94	94	94	1	113|89|76|99	0	0	0	0	0	-195.68	1	0.48
ZTL_ZT9	RK5_ARATH	RK5_ARATH	99	99	99	1	113|89|76|99	0	0	0	0	0	-188.49	1.05	0.47
ZTL_ZT15	RP45C_ARATH	RP45C_ARATH	59	59	59	1	42|22|56|90	0	0	0	0	0	-98.68	1.12	0.44
ZTL_ZT9	RP45C_ARATH	RP45C_ARATH	58	58	58	1	42|22|56|90	0	0	0	0	0	-100.04	1.1	0.44
ZTL_ZT15	RK2_ARATH	RK2_ARATH	92	92	92	1	104|106|85|64	0	0	0	0	0	-182.48	1.03	0.47
ZTL_ZT9	RK2_ARATH	RK2_ARATH	119	119	119	1	104|106|85|64	0	0	0	0	0	-146.44	1.33	0.46
ZTL_ZT15	LOX2_ARATH	LOX2_ARATH	383	383	383	1	345|420|244|242	0	0	0	0	0	-552.24	1.22	0.48
ZTL_ZT9	LOX2_ARATH	LOX2_ARATH	361	361	361	1	345|420|244|242	0	0	0	0	0	-580.64	1.15	0.48
ZTL_ZT15	KPK2_ARATH	KPK2_ARATH	4	4	4	1	14|0|0|0	0	0	0	0	0	-5.47	1.14	0.16
ZTL_ZT15	ARF1_ARATH	ARF1_ARATH	56	56	56	1	54|51|50|67	0	0	0	0	0	-114.65	1.01	0.45
ZTL_ZT9	ARF1_ARATH	ARF1_ARATH	44	44	44	1	54|51|50|67	0	0	0	0	0	-133.14	0.79	0.48
ZTL_ZT15	TBB9_ARATH	TBB9_ARATH	8	8	8	1	6|0|3|0	0.8	0.8	0.8	0.8	0.8	1.4	3.56	0.02
ZTL_ZT9	TBB9_ARATH	TBB9_ARATH	8	8	8	1	6|0|3|0	0.8	0.8	0.8	0.8	0.8	1.4	3.56	0.02
ZTL_ZT15	SRK2D_ARATH	SRK2D_ARATH	8	8	8	1	4|0|0|4	0.87	0.87	0.87	0.87	0.87	1.95	4	0.01
ZTL_ZT15	RS151_ARATH	RS151_ARATH	8	8	8	1	63|0|44|17	0	0	0	0	0	-107.41	0.26	0.48
ZTL_ZT9	RS151_ARATH	RS151_ARATH	92	92	92	1	63|0|44|17	0	0	0	0	0	-9.45	2.97	0.23
ZTL_ZT15	CID7_ARATH	CID7_ARATH	10	10	10	1	90|0|97|20	0	0	0	0	0	-189.94	0.19	0.48
ZTL_ZT9	CID7_ARATH	CID7_ARATH	109	109	109	1	90|0|97|20	0	0	0	0	0	-44.46	2.11	0.39
ZTL_ZT15	SR54C_ARATH	SR54C_ARATH	24	24	24	1	31|12|0|68	0	0	0	0	0	-61.79	0.86	0.48
ZTL_ZT15	CLPR4_ARATH	CLPR4_ARATH	36	36	36	1	22|19|22|23	0	0	0	0	0	-24.45	1.67	0.33
ZTL_ZT9	CLPR4_ARATH	CLPR4_ARATH	8	8	8	1	22|19|22|23	0	0	0	0	0	-69.27	0.37	0.48
ZTL_ZT9	UGPA2_ARATH	UGPA2_ARATH	18	18	18	1	0|13|0|0	0.95	0.95	0.95	0.95	0.95	2.94	5.54	0.01
ZTL_ZT9	AML1_ARATH	AML1_ARATH	4	4	4	1	0|0|44|12	0	0	0	0	0	-46.33	0.29	0.48
ZTL_ZT9	TKTC2_ARATH	TKTC2_ARATH	74	74	74	1	0|0|3|64	0.95	0.95	0.95	0.95	0.95	2.95	4.42	0.01
ZTL_ZT15	EPN2_ARATH	EPN2_ARATH	94	94	94	1	102|0|69|96	0	0	0	0	0	-101.85	1.41	0.44
ZTL_ZT9	EPN2_ARATH	EPN2_ARATH	148	148	148	1	102|0|69|96	0	0	0	0	0	-52.48	2.22	0.4
ZTL_ZT15	BGAL7_ARATH	BGAL7_ARATH	9	9	9	1	4|7|0|0	0.73	0.73	0.73	0.73	0.73	1.02	3.27	0.02
ZTL_ZT9	BGAL7_ARATH	BGAL7_ARATH	10	10	10	1	4|7|0|0	0.83	0.83	0.83	0.83	0.83	1.56	3.64	0.02
ZTL_ZT15	ADHX_ARATH	ADHX_ARATH	25	25	25	1	24|63|0|5	0	0	0	0	0	-43.35	1.09	0.38
ZTL_ZT9	ADHX_ARATH	ADHX_ARATH	30	30	30	1	24|63|0|5	0	0	0	0	0	-36.78	1.3	0.37
ZTL_ZT9	CRK2_ARATH	CRK2_ARATH	21	21	21	1	19|0|13|0	0.07	0.07	0.07	0.07	0.07	-2.56	2.62	0.1
ZTL_ZT9	ACA11_ARATH	ACA11_ARATH	13	13	13	1	0|21|0|0	0.2	0.2	0.2	0.2	0.2	-1.41	2.48	0.07
ZTL_ZT15	NDUV2_ARATH	NDUV2_ARATH	15	15	15	1	0|13|12|0	0.06	0.06	0.06	0.06	0.06	-2.7	2.4	0.1
ZTL_ZT9	NDUV2_ARATH	NDUV2_ARATH	8	8	8	1	0|13|12|0	0	0	0	0	0	-9.72	1.28	0.23
ZTL_ZT15	GLGB1_ARATH	GLGB1_ARATH	9	9	9	1	0|28|0|0	0	0	0	0	0	-10.32	1.29	0.23
ZTL_ZT15	R15A3_ARATH	R15A3_ARATH	11	11	11	1	12|8|22|0	0	0	0	0	0	-20.32	1.05	0.31
ZTL_ZT9	R15A3_ARATH	R15A3_ARATH	21	21	21	1	12|8|22|0	0	0	0	0	0	-8.84	2	0.22
ZTL_ZT9	AHL1_ARATH	AHL1_ARATH	7	7	7	1	0|0|12|0	0.36	0.36	0.36	0.36	0.36	-0.58	2.33	0.06
ZTL_ZT15	RS61_ARATH	RS61_ARATH	73	73	73	1	107|76|118|70	0	0	0	0	0	-222.45	0.79	0.48
ZTL_ZT9	RS61_ARATH	RS61_ARATH	107	107	107	1	107|76|118|70	0	0	0	0	0	-171.91	1.15	0.46
ZTL_ZT15	RL81_ARATH	RL81_ARATH	80	80	80	1	80|33|60|75	0	0	0	0	0	-103.68	1.29	0.44
ZTL_ZT9	RL81_ARATH	RL81_ARATH	17	17	17	1	80|33|60|75	0	0	0	0	0	-214.71	0.27	0.48
ZTL_ZT9	CAMK5_ARATH	CAMK5_ARATH	12	12	12	1	12|4|0|0	0.58	0.58	0.58	0.58	0.58	0.34	3	0.03
ZTL_ZT15	UBA2C_ARATH	UBA2C_ARATH	53	53	53	1	139|109|219|117	0	0	0	0	0	-473.83	0.36	0.48
ZTL_ZT9	UBA2C_ARATH	UBA2C_ARATH	323	323	323	1	139|109|219|117	0	0	0	0	0	-116.65	2.21	0.45
ZTL_ZT15	ELC_ARATH	ELC_ARATH	41	41	41	1	37|0|31|84	0	0	0	0	0	-73.11	1.08	0.42
ZTL_ZT9	ELC_ARATH	ELC_ARATH	44	44	44	1	37|0|31|84	0	0	0	0	0	-69.02	1.16	0.42
ZTL_ZT15	ACT1_ARATH	ACT1_ARATH	19	19	19	1	12|21|39|12	0	0	0	0	0	-45.79	0.9	0.48
ZTL_ZT9	ACT1_ARATH	ACT1_ARATH	15	15	15	1	12|21|39|12	0	0	0	0	0	-52.28	0.71	0.48
ZTL_ZT15	DLDH2_ARATH	DLDH2_ARATH	45	45	45	1	29|50|36|60	0	0	0	0	0	-88.5	1.03	0.44
ZTL_ZT9	DLDH2_ARATH	DLDH2_ARATH	97	97	97	1	29|50|36|60	0	0	0	0	0	-31.34	2.22	0.35
ZTL_ZT15	DTX15_ARATH	DTX15_ARATH	10	10	10	1	0|6|0|0	0.95	0.95	0.95	0.95	0.95	2.92	6.67	0.01
ZTL_ZT15	FTSH5_ARATH	FTSH5_ARATH	43	43	43	1	68|39|30|4	0	0	0	0	0	-61.29	1.22	0.41
ZTL_ZT9	FTSH5_ARATH	FTSH5_ARATH	26	26	26	1	68|39|30|4	0	0	0	0	0	-86.46	0.74	0.48
ZTL_ZT15	2ABA_ARATH	2ABA_ARATH	13	13	13	1	10|0|0|0	0.93	0.93	0.93	0.93	0.93	2.65	5.2	0.01
ZTL_ZT9	2ABA_ARATH	2ABA_ARATH	11	11	11	1	10|0|0|0	0.91	0.91	0.91	0.91	0.91	2.28	4.4	0.01
ZTL_ZT15	GLGS_ARATH	GLGS_ARATH	27	27	27	1	42|23|0|26	0	0	0	0	0	-40.27	1.19	0.37
ZTL_ZT9	GLGS_ARATH	GLGS_ARATH	33	33	33	1	42|23|0|26	0	0	0	0	0	-32.9	1.45	0.36
ZTL_ZT15	PRX2F_ARATH	PRX2F_ARATH	44	44	44	1	5|68|0|25	0	0	0	0	0	-26.39	1.8	0.33
ZTL_ZT9	PRX2F_ARATH	PRX2F_ARATH	8	8	8	1	5|68|0|25	0	0	0	0	0	-79.95	0.33	0.48
ZTL_ZT15	SC24B_ARATH	SC24B_ARATH	129	129	129	1	68|38|33|111	0	0	0	0	0	-56.14	2.06	0.41
ZTL_ZT9	SC24B_ARATH	SC24B_ARATH	84	84	84	1	68|38|33|111	0	0	0	0	0	-100.11	1.34	0.44
ZTL_ZT9	SC31B_ARATH	SC31B_ARATH	26	26	26	1	0|25|0|0	0.92	0.92	0.92	0.92	0.92	2.43	4.16	0.01
ZTL_ZT15	RHM2_ARATH	RHM2_ARATH	6	6	6	1	0|16|0|0	0.01	0.01	0.01	0.01	0.01	-4.42	1.5	0.14
ZTL_ZT9	RHM2_ARATH	RHM2_ARATH	13	13	13	1	0|16|0|0	0.74	0.74	0.74	0.74	0.74	1.06	3.25	0.02
ZTL_ZT15	CAB6_ARATH	CAB6_ARATH	75	75	75	1	18|45|17|26	0	0	0	0	0	-8.09	2.83	0.21
ZTL_ZT9	CAB6_ARATH	CAB6_ARATH	52	52	52	1	18|45|17|26	0	0	0	0	0	-24.9	1.96	0.33
ZTL_ZT15	RS242_ARATH	RS242_ARATH	11	11	11	1	27|0|8|32	0	0	0	0	0	-42.99	0.66	0.48
ZTL_ZT9	RS242_ARATH	RS242_ARATH	17	17	17	1	27|0|8|32	0	0	0	0	0	-33.38	1.01	0.36
ZTL_ZT9	AROF_ARATH	AROF_ARATH	25	25	25	1	26|53|7|0	0	0	0	0	0	-38.34	1.16	0.37
ZTL_ZT15	RL171_ARATH	RL171_ARATH	73	73	73	1	91|0|91|80	0	0	0	0	0	-123.91	1.11	0.45
ZTL_ZT9	RL171_ARATH	RL171_ARATH	66	66	66	1	91|0|91|80	0	0	0	0	0	-133.74	1.01	0.46
ZTL_ZT15	R27A2_ARATH	R27A2_ARATH	50	50	50	1	61|8|21|8	0	0	0	0	0	-21.34	2.04	0.31
ZTL_ZT9	R27A2_ARATH	R27A2_ARATH	9	9	9	1	61|8|21|8	0	0	0	0	0	-77.74	0.37	0.48
ZTL_ZT9	CSCL1_ARATH	CSCL1_ARATH	21	21	21	1	0|0|0|19	0.93	0.93	0.93	0.93	0.93	2.61	4.42	0.01
ZTL_ZT9	PPI3A_ARATH	PPI3A_ARATH	9	9	9	1	0|0|7|0	0.92	0.92	0.92	0.92	0.92	2.41	5.14	0.01
ZTL_ZT15	IDH1_ARATH	IDH1_ARATH	19	19	19	1	0|15|14|0	0.1	0.1	0.1	0.1	0.1	-2.22	2.62	0.09
ZTL_ZT9	IDH1_ARATH	IDH1_ARATH	19	19	19	1	0|15|14|0	0.1	0.1	0.1	0.1	0.1	-2.22	2.62	0.09
ZTL_ZT15	PPR29_ARATH	PPR29_ARATH	19	19	19	1	70|44|162|44	0	0	0	0	0	-284.66	0.24	0.48
ZTL_ZT9	PPR29_ARATH	PPR29_ARATH	90	90	90	1	70|44|162|44	0	0	0	0	0	-150.39	1.12	0.46
ZTL_ZT15	THIK2_ARATH	THIK2_ARATH	122	122	122	1	47|65|37|67	0	0	0	0	0	-36.28	2.26	0.36
ZTL_ZT9	THIK2_ARATH	THIK2_ARATH	76	76	76	1	47|65|37|67	0	0	0	0	0	-82.48	1.41	0.43
ZTL_ZT15	PGKH1_ARATH	PGKH1_ARATH	210	210	210	1	136|100|196|161	0	0	0	0	0	-226.88	1.42	0.47
ZTL_ZT9	PGKH1_ARATH	PGKH1_ARATH	185	185	185	1	136|100|196|161	0	0	0	0	0	-256.9	1.25	0.48
ZTL_ZT15	HSP7E_ARATH	HSP7E_ARATH	27	27	27	1	26|65|60|89	0	0	0	0	0	-181.96	0.45	0.48
ZTL_ZT9	HSP7E_ARATH	HSP7E_ARATH	27	27	27	1	26|65|60|89	0	0	0	0	0	-181.96	0.45	0.48
ZTL_ZT15	BGAL4_ARATH	BGAL4_ARATH	29	29	29	1	29|26|14|22	0	0	0	0	0	-38.43	1.27	0.37
ZTL_ZT9	BGAL4_ARATH	BGAL4_ARATH	7	7	7	1	29|26|14|22	0	0	0	0	0	-76.68	0.31	0.48
ZTL_ZT15	R27A3_ARATH	R27A3_ARATH	11	11	11	1	0|41|45|69	0	0	0	0	0	-132.19	0.28	0.48
ZTL_ZT9	R27A3_ARATH	R27A3_ARATH	49	49	49	1	0|41|45|69	0	0	0	0	0	-65.28	1.26	0.42
ZTL_ZT9	R10A1_ARATH	R10A1_ARATH	7	7	7	1	6|0|4|0	0.55	0.55	0.55	0.55	0.55	0.21	2.8	0.03
ZTL_ZT15	PLDG1_ARATH	PLDG1_ARATH	35	35	35	1	38|30|29|62	0	0	0	0	0	-88.98	0.88	0.48
ZTL_ZT9	PLDG1_ARATH	PLDG1_ARATH	11	11	11	1	38|30|29|62	0	0	0	0	0	-137.03	0.28	0.48
ZTL_ZT15	RL111_ARATH	RL111_ARATH	30	30	30	1	50|45|42|27	0	0	0	0	0	-102.25	0.73	0.48
ZTL_ZT9	RL111_ARATH	RL111_ARATH	30	30	30	1	50|45|42|27	0	0	0	0	0	-102.25	0.73	0.48
ZTL_ZT15	PMG1_ARATH	PMG1_ARATH	4	4	4	1	3|0|0|0	0.87	0.87	0.87	0.87	0.87	1.93	5.33	0.01
ZTL_ZT15	KNAT3_ARATH	KNAT3_ARATH	45	45	45	1	37|0|67|0	0	0	0	0	0	-29.71	1.73	0.34
ZTL_ZT9	KNAT3_ARATH	KNAT3_ARATH	102	102	102	1	37|0|67|0	0.69	0.69	0.69	0.69	0.69	0.79	3.92	0.03
ZTL_ZT15	ACBP2_ARATH	ACBP2_ARATH	7	7	7	1	0|8|0|0	0.81	0.81	0.81	0.81	0.81	1.48	3.5	0.02
ZTL_ZT15	UGDH2_ARATH	UGDH2_ARATH	4	4	4	1	0|15|0|0	0	0	0	0	0	-6.34	1.07	0.17
ZTL_ZT15	M1180_ARATH	M1180_ARATH	4	4	4	1	0|0|0|7	0.49	0.49	0.49	0.49	0.49	-0.05	2.29	0.04
ZTL_ZT9	M1180_ARATH	M1180_ARATH	9	9	9	1	0|0|0|7	0.92	0.92	0.92	0.92	0.92	2.41	5.14	0.01
ZTL_ZT15	APX1_ARATH	APX1_ARATH	64	64	64	1	37|70|19|44	0	0	0	0	0	-59.97	1.51	0.41
ZTL_ZT9	APX1_ARATH	APX1_ARATH	42	42	42	1	37|70|19|44	0	0	0	0	0	-88.02	0.99	0.48
ZTL_ZT15	PP2B7_ARATH	PP2B7_ARATH	11	11	11	1	11|18|7|10	0	0	0	0	0	-24.59	0.96	0.48
ZTL_ZT9	PP2B7_ARATH	PP2B7_ARATH	13	13	13	1	11|18|7|10	0	0	0	0	0	-21.69	1.13	0.31
ZTL_ZT15	LRK15_ARATH	LRK15_ARATH	16	16	16	1	0|12|0|9	0.53	0.53	0.53	0.53	0.53	0.11	3.05	0.04
ZTL_ZT15	SUFE1_ARATH	SUFE1_ARATH	25	25	25	1	0|11|0|13	0.92	0.92	0.92	0.92	0.92	2.5	4.17	0.01
ZTL_ZT9	SUFE1_ARATH	SUFE1_ARATH	18	18	18	1	0|11|0|13	0.44	0.44	0.44	0.44	0.44	-0.24	3	0.05
ZTL_ZT15	LSM4_ARATH	LSM4_ARATH	39	39	39	1	47|14|43|40	0	0	0	0	0	-69.78	1.08	0.42
ZTL_ZT9	LSM4_ARATH	LSM4_ARATH	50	50	50	1	47|14|43|40	0	0	0	0	0	-55.57	1.39	0.4
ZTL_ZT9	NOA1_ARATH	NOA1_ARATH	15	15	15	1	0|19|15|29	0	0	0	0	0	-33.01	0.95	0.48
ZTL_ZT15	GLN12_ARATH	GLN12_ARATH	271	271	271	1	148|289|240|223	0	0	0	0	0	-402.81	1.2	0.48
ZTL_ZT9	GLN12_ARATH	GLN12_ARATH	83	83	83	1	148|289|240|223	0	0	0	0	0	-10000	0.37	0.48
ZTL_ZT9	RH12_ARATH	RH12_ARATH	103	103	103	1	67|0|41|0	0.51	0.51	0.51	0.51	0.51	0.03	3.81	0.04
ZTL_ZT9	CHLM_ARATH	CHLM_ARATH	20	20	20	1	0|14|0|6	0.89	0.89	0.89	0.89	0.89	2.13	4	0.01
ZTL_ZT9	NDUB9_ARATH	NDUB9_ARATH	13	13	13	1	8|8|0|0	0.7	0.7	0.7	0.7	0.7	0.86	3.25	0.03
ZTL_ZT15	UBQ8_ARATH	UBQ8_ARATH	17	17	17	1	17|12|15|21	0	0	0	0	0	-32.83	1.05	0.36
ZTL_ZT9	UBQ8_ARATH	UBQ8_ARATH	10	10	10	1	17|12|15|21	0	0	0	0	0	-44.07	0.62	0.48
ZTL_ZT15	C3H17_ARATH	C3H17_ARATH	25	25	25	1	139|0|137|0	0	0	0	0	0	-222.36	0.36	0.48
ZTL_ZT9	C3H17_ARATH	C3H17_ARATH	240	240	240	1	139|0|137|0	0	0	0	0	0	-11.07	3.48	0.24
ZTL_ZT9	RZ1C_ARATH	RZ1C_ARATH	57	57	57	1	38|0|69|0	0	0	0	0	0	-21.43	2.13	0.31
ZTL_ZT15	GMPP1_ARATH	GMPP1_ARATH	15	15	15	1	0|19|0|0	0.68	0.68	0.68	0.68	0.68	0.75	3.16	0.03
ZTL_ZT9	GMPP1_ARATH	GMPP1_ARATH	19	19	19	1	0|19|0|0	0.9	0.9	0.9	0.9	0.9	2.18	4	0.01
ZTL_ZT15	METK1_ARATH	METK1_ARATH	34	34	34	1	18|59|0|45	0	0	0	0	0	-57.03	1.11	0.41
ZTL_ZT9	METK1_ARATH	METK1_ARATH	71	71	71	1	18|59|0|45	0	0	0	0	0	-20.49	2.33	0.31
ZTL_ZT15	CP20C_ARATH	CP20C_ARATH	17	17	17	1	17|26|24|21	0	0	0	0	0	-53.54	0.77	0.48
ZTL_ZT15	G3PC1_ARATH	G3PC1_ARATH	20	20	20	1	267|23|195|16	0	0	0	0	0	-475.75	0.16	0.48
ZTL_ZT9	G3PC1_ARATH	G3PC1_ARATH	5	5	5	1	267|23|195|16	0	0	0	0	0	-531.79	0.04	0.48
ZTL_ZT15	CLPR3_ARATH	CLPR3_ARATH	25	25	25	1	15|7|18|12	0	0	0	0	0	-11.3	1.92	0.24
ZTL_ZT15	BGL18_ARATH	BGL18_ARATH	73	73	73	1	45|215|99|146	0	0	0	0	0	-349.89	0.58	0.48
ZTL_ZT9	BGL18_ARATH	BGL18_ARATH	155	155	155	1	45|215|99|146	0	0	0	0	0	-221.35	1.23	0.47
ZTL_ZT15	RH14_ARATH	RH14_ARATH	2	2	2	1	122|0|164|8	0	0	0	0	0	-315.02	0.03	0.48
ZTL_ZT9	RH14_ARATH	RH14_ARATH	263	263	263	1	122|0|164|8	0	0	0	0	0	-9.78	3.58	0.23
ZTL_ZT9	PME43_ARATH	PME43_ARATH	21	21	21	1	0|0|21|18	0	0	0	0	0	-6.72	2.15	0.18
ZTL_ZT15	MENB_ARATH	MENB_ARATH	37	37	37	1	100|44|120|129	0	0	0	0	0	-315.21	0.38	0.48
ZTL_ZT9	MENB_ARATH	MENB_ARATH	109	109	109	1	100|44|120|129	0	0	0	0	0	-187.61	1.11	0.47
ZTL_ZT15	SAR1A_ARATH	SAR1A_ARATH	78	78	78	1	25|46|23|56	0	0	0	0	0	-31.95	2.08	0.35
ZTL_ZT9	SAR1A_ARATH	SAR1A_ARATH	35	35	35	1	25|46|23|56	0	0	0	0	0	-80.81	0.93	0.48
ZTL_ZT15	C3H53_ARATH	C3H53_ARATH	5	5	5	1	11|0|0|7	0	0	0	0	0	-7.95	1.11	0.2
ZTL_ZT9	C3H53_ARATH	C3H53_ARATH	9	9	9	1	11|0|0|7	0.04	0.04	0.04	0.04	0.04	-3.19	2	0.11
ZTL_ZT15	HSP7F_ARATH	HSP7F_ARATH	8	8	8	1	61|0|44|13	0	0	0	0	0	-101.07	0.27	0.48
ZTL_ZT9	HSP7F_ARATH	HSP7F_ARATH	3	3	3	1	61|0|44|13	0	0	0	0	0	-116.24	0.1	0.48
ZTL_ZT9	UBP1C_ARATH	UBP1C_ARATH	7	7	7	1	0|0|31|0	0	0	0	0	0	-15.88	0.9	0.48
ZTL_ZT9	SERB2_ARATH	SERB2_ARATH	12	12	12	1	9|37|21|42	0	0	0	0	0	-82.67	0.44	0.48
ZTL_ZT9	RL82_ARATH	RL82_ARATH	4	4	4	1	2|0|30|26	0	0	0	0	0	-48.76	0.28	0.48
ZTL_ZT15	KNAT4_ARATH	KNAT4_ARATH	10	10	10	1	47|0|50|25	0	0	0	0	0	-100.33	0.33	0.48
ZTL_ZT9	KNAT4_ARATH	KNAT4_ARATH	103	103	103	1	47|0|50|25	0.02	0.02	0.02	0.02	0.02	-3.8	3.38	0.12
ZTL_ZT15	BCA1_ARATH	BCA1_ARATH	112	112	112	1	96|126|36|41	0	0	0	0	0	-106.86	1.5	0.45
ZTL_ZT9	BCA1_ARATH	BCA1_ARATH	109	109	109	1	96|126|36|41	0	0	0	0	0	-110.15	1.46	0.45
ZTL_ZT15	ATPG3_ARATH	ATPG3_ARATH	50	50	50	1	36|29|37|12	0	0	0	0	0	-32.32	1.75	0.35
ZTL_ZT9	ATPG3_ARATH	ATPG3_ARATH	96	96	96	1	36|29|37|12	0.65	0.65	0.65	0.65	0.65	0.62	3.37	0.03
ZTL_ZT15	GCA3_ARATH	GCA3_ARATH	8	8	8	1	22|0|15|0	0	0	0	0	0	-20.07	0.86	0.48
ZTL_ZT9	GCA3_ARATH	GCA3_ARATH	13	13	13	1	22|0|15|0	0	0	0	0	0	-13.13	1.41	0.26
ZTL_ZT15	GLO1_ARATH	GLO1_ARATH	97	97	97	1	55|44|26|60	0	0	0	0	0	-38.21	2.1	0.37
ZTL_ZT9	GLO1_ARATH	GLO1_ARATH	31	31	31	1	55|44|26|60	0	0	0	0	0	-120.06	0.67	0.48
ZTL_ZT15	RS102_ARATH	RS102_ARATH	72	72	72	1	60|25|33|23	0	0	0	0	0	-31.24	2.04	0.35
ZTL_ZT9	RS102_ARATH	RS102_ARATH	71	71	71	1	60|25|33|23	0	0	0	0	0	-32.08	2.01	0.35
ZTL_ZT15	ACT7_ARATH	ACT7_ARATH	176	176	176	1	98|114|58|88	0	0	0	0	0	-86.14	1.97	0.44
ZTL_ZT9	ACT7_ARATH	ACT7_ARATH	67	67	67	1	98|114|58|88	0	0	0	0	0	-220.44	0.75	0.48
ZTL_ZT15	GLNA2_ARATH	GLNA2_ARATH	495	495	495	1	182|614|238|179	0	0	0	0	0	-396.65	1.63	0.48
ZTL_ZT9	GLNA2_ARATH	GLNA2_ARATH	514	514	514	1	182|614|238|179	0	0	0	0	0	-378.2	1.69	0.48
ZTL_ZT9	M3KE2_ARATH	M3KE2_ARATH	29	29	29	1	0|23|0|26	0	0	0	0	0	-6.83	2.37	0.18
ZTL_ZT9	LRP6B_ARATH	LRP6B_ARATH	169	169	169	1	128|17|206|15	0	0	0	0	0	-99.66	1.85	0.44
ZTL_ZT15	SPSA2_ARATH	SPSA2_ARATH	21	21	21	1	29|34|0|0	0	0	0	0	0	-24.35	1.33	0.33
ZTL_ZT9	SPSA2_ARATH	SPSA2_ARATH	29	29	29	1	29|34|0|0	0	0	0	0	0	-15.85	1.84	0.28
ZTL_ZT15	RS3A1_ARATH	RS3A1_ARATH	32	32	32	1	64|10|101|74	0	0	0	0	0	-179.95	0.51	0.48
ZTL_ZT9	RS3A1_ARATH	RS3A1_ARATH	131	131	131	1	64|10|101|74	0	0	0	0	0	-53.98	2.1	0.4
ZTL_ZT15	PRXQ_ARATH	PRXQ_ARATH	28	28	28	1	11|42|18|38	0	0	0	0	0	-54.68	1.03	0.4
ZTL_ZT9	PRXQ_ARATH	PRXQ_ARATH	18	18	18	1	11|42|18|38	0	0	0	0	0	-70.68	0.66	0.48
ZTL_ZT15	GLYC4_ARATH	GLYC4_ARATH	84	84	84	1	34|99|81|40	0	0	0	0	0	-103.44	1.32	0.44
ZTL_ZT9	GLYC4_ARATH	GLYC4_ARATH	70	70	70	1	34|99|81|40	0	0	0	0	0	-121.45	1.1	0.45
ZTL_ZT15	PSBB_ARATH	PSBB_ARATH	38	38	38	1	58|75|62|118	0	0	0	0	0	-231.73	0.49	0.48
ZTL_ZT9	PSBB_ARATH	PSBB_ARATH	39	39	39	1	58|75|62|118	0	0	0	0	0	-229.61	0.5	0.48
ZTL_ZT15	ICDHC_ARATH	ICDHC_ARATH	22	22	22	1	30|69|7|0	0	0	0	0	0	-60.32	0.83	0.48
ZTL_ZT9	ICDHC_ARATH	ICDHC_ARATH	28	28	28	1	30|69|7|0	0	0	0	0	0	-51.3	1.06	0.4
ZTL_ZT9	CDKD3_ARATH	CDKD3_ARATH	23	23	23	1	12|0|19|0	0.29	0.29	0.29	0.29	0.29	-0.9	2.97	0.06
ZTL_ZT15	IF4B3_ARATH	IF4B3_ARATH	7	7	7	1	13|0|15|9	0	0	0	0	0	-22.15	0.76	0.48
ZTL_ZT15	PGMC1_ARATH	PGMC1_ARATH	22	22	22	1	10|20|0|0	0.28	0.28	0.28	0.28	0.28	-0.94	2.93	0.06
ZTL_ZT9	AGO10_ARATH	AGO10_ARATH	12	12	12	1	0|0|14|0	0.8	0.8	0.8	0.8	0.8	1.41	3.43	0.02
ZTL_ZT15	ZDHC8_ARATH	ZDHC8_ARATH	16	16	16	1	6|14|22|0	0	0	0	0	0	-13.83	1.52	0.27
ZTL_ZT15	PSBR_ARATH	PSBR_ARATH	114	114	114	1	44|93|51|99	0	0	0	0	0	-95.66	1.59	0.44
ZTL_ZT9	PSBR_ARATH	PSBR_ARATH	78	78	78	1	44|93|51|99	0	0	0	0	0	-139.05	1.09	0.46
ZTL_ZT15	RS261_ARATH	RS261_ARATH	28	28	28	1	63|0|19|21	0	0	0	0	0	-48.83	1.09	0.4
ZTL_ZT15	LRK62_ARATH	LRK62_ARATH	16	16	16	1	15|0|11|0	0.07	0.07	0.07	0.07	0.07	-2.55	2.46	0.1
ZTL_ZT9	LRK62_ARATH	LRK62_ARATH	26	26	26	1	15|0|11|0	0.9	0.9	0.9	0.9	0.9	2.22	4	0.01
ZTL_ZT15	BH057_ARATH	BH057_ARATH	8	8	8	1	5|5|5|0	0.1	0.1	0.1	0.1	0.1	-2.25	2.13	0.1
ZTL_ZT9	BH057_ARATH	BH057_ARATH	9	9	9	1	5|5|5|0	0.24	0.24	0.24	0.24	0.24	-1.13	2.4	0.07
ZTL_ZT15	PABP5_ARATH	PABP5_ARATH	28	28	28	1	33|16|32|54	0	0	0	0	0	-78.08	0.83	0.48
ZTL_ZT9	PABP5_ARATH	PABP5_ARATH	53	53	53	1	33|16|32|54	0	0	0	0	0	-45.07	1.57	0.39
ZTL_ZT9	GLO5_ARATH	GLO5_ARATH	65	65	65	1	0|67|0|0	0.8	0.8	0.8	0.8	0.8	1.39	3.88	0.02
ZTL_ZT15	TBB7_ARATH	TBB7_ARATH	6	6	6	1	0|13|0|6	0	0	0	0	0	-7.3	1.26	0.19
ZTL_ZT15	CB4B_ARATH	CB4B_ARATH	108	108	108	1	100|39|19|45	0	0	0	0	0	-42.74	2.13	0.38
ZTL_ZT9	CB4B_ARATH	CB4B_ARATH	38	38	38	1	100|39|19|45	0	0	0	0	0	-124.01	0.75	0.48
ZTL_ZT9	H2AXA_ARATH	H2AXA_ARATH	9	9	9	1	6|0|0|0	0.93	0.93	0.93	0.93	0.93	2.66	6	0.01
ZTL_ZT15	CCR4C_ARATH	CCR4C_ARATH	13	13	13	1	0|0|54|29	0	0	0	0	0	-54.25	0.63	0.48
ZTL_ZT9	CCR4C_ARATH	CCR4C_ARATH	48	48	48	1	0|0|54|29	0	0	0	0	0	-13.45	2.31	0.26
ZTL_ZT15	PEAM2_ARATH	PEAM2_ARATH	12	12	12	1	22|26|0|0	0	0	0	0	0	-23.82	1	0.48
ZTL_ZT9	PEAM2_ARATH	PEAM2_ARATH	15	15	15	1	22|26|0|0	0	0	0	0	0	-19.62	1.25	0.3
ZTL_ZT15	SYTM2_ARATH	SYTM2_ARATH	73	73	73	1	23|66|32|0	0	0	0	0	0	-18.57	2.41	0.29
ZTL_ZT9	SYTM2_ARATH	SYTM2_ARATH	57	57	57	1	23|66|32|0	0	0	0	0	0	-30.8	1.88	0.35
ZTL_ZT15	TCP8_ARATH	TCP8_ARATH	8	8	8	1	0|0|0|6	0.92	0.92	0.92	0.92	0.92	2.39	5.33	0.01
ZTL_ZT15	RL191_ARATH	RL191_ARATH	28	28	28	1	40|17|21|40	0	0	0	0	0	-62.89	0.95	0.48
ZTL_ZT9	RL191_ARATH	RL191_ARATH	22	22	22	1	40|17|21|40	0	0	0	0	0	-72.42	0.75	0.48
ZTL_ZT15	CSP1_ARATH	CSP1_ARATH	62	62	62	1	31|65|18|0	0	0	0	0	0	-22.13	2.18	0.32
ZTL_ZT9	CSP1_ARATH	CSP1_ARATH	45	45	45	1	31|65|18|0	0	0	0	0	0	-37.26	1.58	0.37
ZTL_ZT9	DXS_ARATH	DXS_ARATH	67	67	67	1	0|45|24|0	0.79	0.79	0.79	0.79	0.79	1.31	3.88	0.02
ZTL_ZT9	RK21_ARATH	RK21_ARATH	49	49	49	1	26|40|53|47	0	0	0	0	0	-75.29	1.18	0.43
ZTL_ZT9	BH110_ARATH	BH110_ARATH	2	2	2	1	14|0|0|0	0	0	0	0	0	-8.71	0.57	0.48
ZTL_ZT15	GLN13_ARATH	GLN13_ARATH	61	61	61	1	54|75|24|37	0	0	0	0	0	-79.48	1.28	0.43
ZTL_ZT9	GLN13_ARATH	GLN13_ARATH	66	66	66	1	54|75|24|37	0	0	0	0	0	-73.44	1.39	0.42
ZTL_ZT15	IQM5_ARATH	IQM5_ARATH	10	10	10	1	0|0|0|17	0.22	0.22	0.22	0.22	0.22	-1.25	2.35	0.07
ZTL_ZT9	IQM5_ARATH	IQM5_ARATH	11	11	11	1	0|0|0|17	0.37	0.37	0.37	0.37	0.37	-0.54	2.59	0.05
ZTL_ZT15	TPS7_ARATH	TPS7_ARATH	16	16	16	1	0|0|16|0	0.9	0.9	0.9	0.9	0.9	2.15	4	0.01
ZTL_ZT15	G3PA1_ARATH	G3PA1_ARATH	272	272	272	1	46|223|257|197	0	0	0	0	0	-259.39	1.5	0.48
ZTL_ZT9	G3PA1_ARATH	G3PA1_ARATH	120	120	120	1	46|223|257|197	0	0	0	0	0	-472.15	0.66	0.48
ZTL_ZT15	VAP42_ARATH	VAP42_ARATH	11	11	11	1	13|6|48|0	0	0	0	0	0	-42.65	0.66	0.48
ZTL_ZT9	VAP42_ARATH	VAP42_ARATH	48	48	48	1	13|6|48|0	0.01	0.01	0.01	0.01	0.01	-4.93	2.87	0.15
ZTL_ZT9	PAE2_ARATH	PAE2_ARATH	8	8	8	1	0|0|10|0	0.76	0.76	0.76	0.76	0.76	1.15	3.2	0.02
ZTL_ZT15	TBB4_ARATH	TBB4_ARATH	38	38	38	1	9|0|63|11	0	0	0	0	0	-21.36	1.83	0.31
ZTL_ZT15	KPK1_ARATH	KPK1_ARATH	5	5	5	1	0|8|0|0	0.55	0.55	0.55	0.55	0.55	0.2	2.5	0.04
ZTL_ZT15	GLYC5_ARATH	GLYC5_ARATH	10	10	10	1	0|18|0|0	0.13	0.13	0.13	0.13	0.13	-1.86	2.22	0.08
ZTL_ZT9	LA1_ARATH	LA1_ARATH	38	38	38	1	70|0|0|0	0	0	0	0	0	-12.5	2.17	0.25
ZTL_ZT15	MCM4_ARATH	MCM4_ARATH	27	27	27	1	19|19|21|7	0	0	0	0	0	-20.36	1.64	0.31
ZTL_ZT9	MCM4_ARATH	MCM4_ARATH	23	23	23	1	19|19|21|7	0	0	0	0	0	-25.21	1.39	0.33
ZTL_ZT15	CML50_ARATH	CML50_ARATH	18	18	18	1	0|29|18|0	0	0	0	0	0	-15.18	1.53	0.28
ZTL_ZT9	CML50_ARATH	CML50_ARATH	31	31	31	1	0|29|18|0	0.01	0.01	0.01	0.01	0.01	-4.39	2.64	0.14
ZTL_ZT15	PSBP1_ARATH	PSBP1_ARATH	26	26	26	1	53|86|44|56	0	0	0	0	0	-183.53	0.44	0.48
ZTL_ZT9	PSBP1_ARATH	PSBP1_ARATH	36	36	36	1	53|86|44|56	0	0	0	0	0	-162.83	0.6	0.48
ZTL_ZT15	ITPK3_ARATH	ITPK3_ARATH	12	12	12	1	13|18|14|17	0	0	0	0	0	-37.72	0.77	0.48
ZTL_ZT9	ITPK3_ARATH	ITPK3_ARATH	28	28	28	1	13|18|14|17	0	0	0	0	0	-14.91	1.81	0.27
ZTL_ZT9	RS143_ARATH	RS143_ARATH	13	13	13	1	6|0|6|0	0.92	0.92	0.92	0.92	0.92	2.48	4.33	0.01
ZTL_ZT9	H2AV2_ARATH	H2AV2_ARATH	8	8	8	1	0|3|21|0	0	0	0	0	0	-8.51	1.33	0.21
ZTL_ZT15	IF2B_ARATH	IF2B_ARATH	8	8	8	1	0|0|0|17	0.05	0.05	0.05	0.05	0.05	-2.98	1.88	0.11
ZTL_ZT9	IF2B_ARATH	IF2B_ARATH	17	17	17	1	0|0|0|17	0.9	0.9	0.9	0.9	0.9	2.16	4	0.01
ZTL_ZT15	VIP1_ARATH	VIP1_ARATH	10	10	10	1	41|0|39|25	0	0	0	0	0	-82.89	0.38	0.48
ZTL_ZT9	VIP1_ARATH	VIP1_ARATH	59	59	59	1	41|0|39|25	0	0	0	0	0	-18.84	2.25	0.3
ZTL_ZT15	VP372_ARATH	VP372_ARATH	31	31	31	1	30|0|22|48	0	0	0	0	0	-42.54	1.24	0.38
ZTL_ZT9	VP372_ARATH	VP372_ARATH	23	23	23	1	30|0|22|48	0	0	0	0	0	-53.72	0.92	0.48
ZTL_ZT9	CLPB2_ARATH	CLPB2_ARATH	9	9	9	1	0|9|0|0	0.88	0.88	0.88	0.88	0.88	1.95	4	0.01
ZTL_ZT15	COPD_ARATH	COPD_ARATH	18	18	18	1	27|0|0|36	0	0	0	0	0	-28.22	1.14	0.34
ZTL_ZT9	COPD_ARATH	COPD_ARATH	22	22	22	1	27|0|0|36	0	0	0	0	0	-23.14	1.4	0.32
ZTL_ZT15	RS62_ARATH	RS62_ARATH	36	36	36	1	52|19|44|18	0	0	0	0	0	-64.24	1.08	0.42
ZTL_ZT9	RS62_ARATH	RS62_ARATH	92	92	92	1	52|19|44|18	0	0	0	0	0	-12.65	2.77	0.26
ZTL_ZT15	ALFL4_ARATH	ALFL4_ARATH	11	11	11	1	0|8|0|0	0.93	0.93	0.93	0.93	0.93	2.62	5.5	0.01
ZTL_ZT15	PP190_ARATH	PP190_ARATH	26	26	26	1	14|26|0|16	0	0	0	0	0	-14	1.86	0.27
ZTL_ZT9	PP190_ARATH	PP190_ARATH	49	49	49	1	14|26|0|16	0.64	0.64	0.64	0.64	0.64	0.57	3.5	0.03
ZTL_ZT9	EXPA6_ARATH	EXPA6_ARATH	18	18	18	1	23|0|7|0	0.03	0.03	0.03	0.03	0.03	-3.34	2.4	0.12
ZTL_ZT15	FTHS_ARATH	FTHS_ARATH	52	52	52	1	25|74|33|5	0	0	0	0	0	-47.36	1.52	0.39
ZTL_ZT9	FTHS_ARATH	FTHS_ARATH	60	60	60	1	25|74|33|5	0	0	0	0	0	-39.26	1.75	0.37
ZTL_ZT15	P2SAF_ARATH	P2SAF_ARATH	44	44	44	1	34|14|0|42	0	0	0	0	0	-21.16	1.96	0.31
ZTL_ZT9	P2SAF_ARATH	P2SAF_ARATH	25	25	25	1	34|14|0|42	0	0	0	0	0	-42.02	1.11	0.38
ZTL_ZT15	RH8_ARATH	RH8_ARATH	25	25	25	1	155|82|262|17	0	0	0	0	0	-476.53	0.19	0.48
ZTL_ZT9	RH8_ARATH	RH8_ARATH	338	338	338	1	155|82|262|17	0	0	0	0	0	-70.81	2.62	0.42
ZTL_ZT15	RL282_ARATH	RL282_ARATH	15	15	15	1	12|0|0|7	0.63	0.63	0.63	0.63	0.63	0.52	3.16	0.03
ZTL_ZT15	RSSA1_ARATH	RSSA1_ARATH	82	82	82	1	92|99|76|77	0	0	0	0	0	-184.34	0.95	0.48
ZTL_ZT9	RSSA1_ARATH	RSSA1_ARATH	71	71	71	1	92|99|76|77	0	0	0	0	0	-201.43	0.83	0.48
ZTL_ZT15	RL241_ARATH	RL241_ARATH	28	28	28	1	31|0|0|0	0.8	0.8	0.8	0.8	0.8	1.38	3.61	0.02
ZTL_ZT9	RS141_ARATH	RS141_ARATH	87	87	87	1	76|8|62|64	0	0	0	0	0	-65.97	1.66	0.42
ZTL_ZT15	ADT2_ARATH	ADT2_ARATH	40	40	40	1	21|26|20|30	0	0	0	0	0	-28.38	1.65	0.34
ZTL_ZT9	ADT2_ARATH	ADT2_ARATH	13	13	13	1	21|26|20|30	0	0	0	0	0	-69.52	0.54	0.48
ZTL_ZT15	RR17_ARATH	RR17_ARATH	67	67	67	1	62|57|34|45	0	0	0	0	0	-78.78	1.35	0.43
ZTL_ZT9	RR17_ARATH	RR17_ARATH	46	46	46	1	62|57|34|45	0	0	0	0	0	-107.56	0.93	0.48
ZTL_ZT15	G3PB_ARATH	G3PB_ARATH	310	310	310	1	251|248|249|223	0	0	0	0	0	-407.63	1.28	0.48
ZTL_ZT9	G3PB_ARATH	G3PB_ARATH	323	323	323	1	251|248|249|223	0	0	0	0	0	-389.37	1.33	0.48
ZTL_ZT9	Y4539_ARATH	Y4539_ARATH	23	23	23	1	14|0|16|0	0.39	0.39	0.39	0.39	0.39	-0.44	3.07	0.05
ZTL_ZT15	LEUC_ARATH	LEUC_ARATH	95	95	95	1	80|55|106|42	0	0	0	0	0	-113.8	1.34	0.45
ZTL_ZT9	LEUC_ARATH	LEUC_ARATH	82	82	82	1	80|55|106|42	0	0	0	0	0	-130.19	1.16	0.45
ZTL_ZT15	PSAK_ARATH	PSAK_ARATH	4	4	4	1	6|12|5|6	0	0	0	0	0	-20.45	0.55	0.48
ZTL_ZT9	PSAK_ARATH	PSAK_ARATH	9	9	9	1	6|12|5|6	0	0	0	0	0	-12.67	1.24	0.26
ZTL_ZT15	Y1158_ARATH	Y1158_ARATH	20	20	20	1	0|0|15|0	0.95	0.95	0.95	0.95	0.95	2.95	5.33	0.01
ZTL_ZT15	CSP3_ARATH	CSP3_ARATH	24	24	24	1	26|41|19|0	0	0	0	0	0	-40.04	1.12	0.37
ZTL_ZT9	CSP3_ARATH	CSP3_ARATH	54	54	54	1	26|41|19|0	0	0	0	0	0	-11.22	2.51	0.24
ZTL_ZT15	TRBP2_ARATH	TRBP2_ARATH	3	3	3	1	0|30|0|3	0	0	0	0	0	-25.09	0.36	0.48
ZTL_ZT15	RS24_ARATH	RS24_ARATH	78	78	78	1	140|29|29|29	0	0	0	0	0	-88.32	1.37	0.44
ZTL_ZT9	RS24_ARATH	RS24_ARATH	30	30	30	1	140|29|29|29	0	0	0	0	0	-161.79	0.53	0.48
ZTL_ZT15	ATPA_ARATH	ATPA_ARATH	363	363	363	1	275|380|331|215	0	0	0	0	0	-536.15	1.21	0.48
ZTL_ZT9	ATPA_ARATH	ATPA_ARATH	515	515	515	1	275|380|331|215	0	0	0	0	0	-367.27	1.72	0.48
ZTL_ZT9	CDC5L_ARATH	CDC5L_ARATH	46	46	46	1	22|0|29|0	0.66	0.66	0.66	0.66	0.66	0.66	3.61	0.03
ZTL_ZT15	RB45A_ARATH	RB45A_ARATH	12	12	12	1	10|0|0|19	0	0	0	0	0	-8.03	1.66	0.2
ZTL_ZT15	LRP1A_ARATH	LRP1A_ARATH	94	94	94	1	199|43|227|182	0	0	0	0	0	-451.78	0.58	0.48
ZTL_ZT9	LRP1A_ARATH	LRP1A_ARATH	289	289	289	1	199|43|227|182	0	0	0	0	0	-189.63	1.78	0.47
ZTL_ZT9	H3L5_ARATH	H3L5_ARATH	13	13	13	1	7|12|18|8	0	0	0	0	0	-20.74	1.16	0.31
ZTL_ZT15	R13A2_ARATH	R13A2_ARATH	52	52	52	1	75|20|11|36	0	0	0	0	0	-51.26	1.46	0.4
ZTL_ZT9	R13A2_ARATH	R13A2_ARATH	19	19	19	1	75|20|11|36	0	0	0	0	0	-100.43	0.54	0.48
ZTL_ZT15	AB22B_ARATH	AB22B_ARATH	20	20	20	1	0|10|25|18	0	0	0	0	0	-17.94	1.51	0.29
ZTL_ZT9	AB22B_ARATH	AB22B_ARATH	29	29	29	1	0|10|25|18	0	0	0	0	0	-9.37	2.19	0.22
ZTL_ZT15	SNF12_ARATH	SNF12_ARATH	21	21	21	1	13|0|26|12	0	0	0	0	0	-15.3	1.65	0.28
ZTL_ZT9	HEM3_ARATH	HEM3_ARATH	8	8	8	1	0|13|12|0	0	0	0	0	0	-9.72	1.28	0.23
ZTL_ZT15	PSA3_ARATH	PSA3_ARATH	12	12	12	1	11|24|0|0	0	0	0	0	0	-12.66	1.37	0.26
ZTL_ZT9	PSA3_ARATH	PSA3_ARATH	25	25	25	1	11|24|0|0	0.15	0.15	0.15	0.15	0.15	-1.72	2.86	0.08
ZTL_ZT15	RCA_ARATH	RCA_ARATH	703	703	703	1	373|417|404|426	0	0	0	0	0	-429.64	1.74	0.48
ZTL_ZT9	RCA_ARATH	RCA_ARATH	793	793	793	1	373|417|404|426	0	0	0	0	0	-313.38	1.96	0.48
ZTL_ZT9	PIN1_ARATH	PIN1_ARATH	18	18	18	1	16|0|4|0	0.81	0.81	0.81	0.81	0.81	1.47	3.6	0.02
ZTL_ZT9	MYTM2_ARATH	MYTM2_ARATH	9	9	9	1	8|5|0|0	0.49	0.49	0.49	0.49	0.49	-0.04	2.77	0.04
ZTL_ZT15	DBR1_ARATH	DBR1_ARATH	29	29	29	1	20|22|60|18	0	0	0	0	0	-62.69	0.97	0.48
ZTL_ZT9	DBR1_ARATH	DBR1_ARATH	106	106	106	1	20|22|60|18	0.16	0.16	0.16	0.16	0.16	-1.64	3.53	0.08
ZTL_ZT15	PP106_ARATH	PP106_ARATH	8	8	8	1	0|0|7|0	0.9	0.9	0.9	0.9	0.9	2.16	4.57	0.01
ZTL_ZT9	MAOP2_ARATH	MAOP2_ARATH	15	15	15	1	0|18|0|0	0.76	0.76	0.76	0.76	0.76	1.15	3.33	0.02
ZTL_ZT15	RR7_ARATH	RR7_ARATH	33	33	33	1	27|28|23|32	0	0	0	0	0	-49.35	1.2	0.4
ZTL_ZT9	RR7_ARATH	RR7_ARATH	19	19	19	1	27|28|23|32	0	0	0	0	0	-70.79	0.69	0.48
ZTL_ZT15	ZDHC5_ARATH	ZDHC5_ARATH	6	6	6	1	0|0|0|5	0.88	0.88	0.88	0.88	0.88	2.03	4.8	0.01
ZTL_ZT15	VATH_ARATH	VATH_ARATH	7	7	7	1	0|16|0|0	0.04	0.04	0.04	0.04	0.04	-3.28	1.75	0.11
ZTL_ZT15	NDHI_ARATH	NDHI_ARATH	17	17	17	1	12|14|13|7	0	0	0	0	0	-16.26	1.48	0.28
ZTL_ZT9	NDHI_ARATH	NDHI_ARATH	21	21	21	1	12|14|13|7	0	0	0	0	0	-10.8	1.83	0.24
ZTL_ZT15	RK18_ARATH	RK18_ARATH	92	92	92	1	80|55|75|45	0	0	0	0	0	-94.81	1.44	0.44
ZTL_ZT9	RK18_ARATH	RK18_ARATH	55	55	55	1	80|55|75|45	0	0	0	0	0	-145.01	0.86	0.48
ZTL_ZT15	AP1M2_ARATH	AP1M2_ARATH	11	11	11	1	0|10|0|0	0.91	0.91	0.91	0.91	0.91	2.28	4.4	0.01
ZTL_ZT9	SH3P2_ARATH	SH3P2_ARATH	31	31	31	1	23|0|0|26	0	0	0	0	0	-5.49	2.53	0.16
ZTL_ZT9	XTH6_ARATH	XTH6_ARATH	13	13	13	1	0|25|13|21	0	0	0	0	0	-32.49	0.88	0.48
ZTL_ZT15	SGAT_ARATH	SGAT_ARATH	179	179	179	1	96|83|110|92	0	0	0	0	0	-83.38	1.88	0.43
ZTL_ZT9	SGAT_ARATH	SGAT_ARATH	178	178	178	1	96|83|110|92	0	0	0	0	0	-84.67	1.87	0.43
ZTL_ZT15	METE1_ARATH	METE1_ARATH	138	138	138	1	180|137|109|149	0	0	0	0	0	-305.97	0.96	0.48
ZTL_ZT9	METE1_ARATH	METE1_ARATH	215	215	215	1	180|137|109|149	0	0	0	0	0	-206.54	1.5	0.47
ZTL_ZT9	NU98A_ARATH	NU98A_ARATH	20	20	20	1	44|0|99|20	0	0	0	0	0	-118.92	0.49	0.48
ZTL_ZT15	RL261_ARATH	RL261_ARATH	21	21	21	1	37|5|25|29	0	0	0	0	0	-53.54	0.88	0.48
ZTL_ZT9	RL261_ARATH	RL261_ARATH	18	18	18	1	37|5|25|29	0	0	0	0	0	-58.4	0.75	0.48
ZTL_ZT15	EFTM_ARATH	EFTM_ARATH	77	77	77	1	54|10|37|49	0	0	0	0	0	-33.13	2.05	0.36
ZTL_ZT9	EFTM_ARATH	EFTM_ARATH	113	113	113	1	54|10|37|49	0	0	0	0	0	-9.89	3.01	0.23
ZTL_ZT15	RS23_ARATH	RS23_ARATH	111	111	111	1	107|122|220|169	0	0	0	0	0	-388.68	0.72	0.48
ZTL_ZT9	RS23_ARATH	RS23_ARATH	269	269	269	1	107|122|220|169	0	0	0	0	0	-184.43	1.74	0.47
ZTL_ZT9	BH007_ARATH	BH007_ARATH	4	4	4	1	0|0|18|0	0	0	0	0	0	-9.05	0.89	0.48
ZTL_ZT15	RBS2B_ARATH	RBS2B_ARATH	93	93	93	1	139|194|0|171	0	0	0	0	0	-311.78	0.74	0.48
ZTL_ZT9	RBS2B_ARATH	RBS2B_ARATH	173	173	173	1	139|194|0|171	0	0	0	0	0	-198.63	1.37	0.47
ZTL_ZT15	CUT1B_ARATH	CUT1B_ARATH	21	21	21	1	30|19|20|24	0	0	0	0	0	-51.82	0.9	0.48
ZTL_ZT9	CUT1B_ARATH	CUT1B_ARATH	25	25	25	1	30|19|20|24	0	0	0	0	0	-45.97	1.08	0.39
ZTL_ZT15	RL31_ARATH	RL31_ARATH	224	224	224	1	250|214|135|213	0	0	0	0	0	-390.55	1.1	0.48
ZTL_ZT9	RL31_ARATH	RL31_ARATH	163	163	163	1	250|214|135|213	0	0	0	0	0	-481.96	0.8	0.48
ZTL_ZT15	C3H58_ARATH	C3H58_ARATH	11	11	11	1	8|13|0|0	0.03	0.03	0.03	0.03	0.03	-3.38	2.1	0.12
ZTL_ZT9	C3H58_ARATH	C3H58_ARATH	17	17	17	1	8|13|0|0	0.65	0.65	0.65	0.65	0.65	0.63	3.24	0.03
ZTL_ZT15	CATA2_ARATH	CATA2_ARATH	641	641	641	1	448|567|422|444	0	0	0	0	0	-10000	1.36	0.48
ZTL_ZT9	CATA2_ARATH	CATA2_ARATH	578	578	578	1	448|567|422|444	0	0	0	0	0	-10000	1.23	0.48
ZTL_ZT15	GAPN_ARATH	GAPN_ARATH	10	10	10	1	0|9|0|0	0.9	0.9	0.9	0.9	0.9	2.24	4.44	0.01
ZTL_ZT9	GCAL1_ARATH	GCAL1_ARATH	6	6	6	1	0|8|0|0	0.72	0.72	0.72	0.72	0.72	0.92	3	0.02
ZTL_ZT15	NDUA5_ARATH	NDUA5_ARATH	18	18	18	1	21|13|6|7	0	0	0	0	0	-15.77	1.53	0.28
ZTL_ZT9	NDUA5_ARATH	NDUA5_ARATH	22	22	22	1	21|13|6|7	0	0	0	0	0	-11.46	1.87	0.25
ZTL_ZT15	ARGC_ARATH	ARGC_ARATH	171	171	171	1	66|49|83|78	0	0	0	0	0	-32.82	2.48	0.36
ZTL_ZT9	ARGC_ARATH	ARGC_ARATH	147	147	147	1	66|49|83|78	0	0	0	0	0	-53.01	2.13	0.4
ZTL_ZT15	RK14_ARATH	RK14_ARATH	23	23	23	1	10|17|0|17	0	0	0	0	0	-8.47	2.09	0.21
ZTL_ZT9	RK14_ARATH	RK14_ARATH	11	11	11	1	10|17|0|17	0	0	0	0	0	-22.25	1	0.48
ZTL_ZT15	RL301_ARATH	RL301_ARATH	11	11	11	1	7|23|13|11	0	0	0	0	0	-31.49	0.81	0.48
ZTL_ZT15	RS163_ARATH	RS163_ARATH	5	5	5	1	18|6|17|21	0	0	0	0	0	-51.31	0.32	0.48
ZTL_ZT9	RS163_ARATH	RS163_ARATH	29	29	29	1	18|6|17|21	0	0	0	0	0	-15.15	1.87	0.27
ZTL_ZT15	RS81_ARATH	RS81_ARATH	152	152	152	1	174|160|136|173	0	0	0	0	0	-346.25	0.95	0.48
ZTL_ZT9	RS81_ARATH	RS81_ARATH	159	159	159	1	174|160|136|173	0	0	0	0	0	-335.91	0.99	0.48
ZTL_ZT15	RL40A_ARATH	RL40A_ARATH	5	5	5	1	5|0|0|0	0.84	0.84	0.84	0.84	0.84	1.65	4	0.02
ZTL_ZT15	NLP2_ARATH	NLP2_ARATH	9	9	9	1	0|0|9|0	0.88	0.88	0.88	0.88	0.88	1.95	4	0.01
ZTL_ZT15	RM16L_ARATH	RM16L_ARATH	11	11	11	1	28|0|0|0	0	0	0	0	0	-7.91	1.57	0.2
ZTL_ZT9	QCR71_ARATH	QCR71_ARATH	21	21	21	1	37|0|21|14	0	0	0	0	0	-32.12	1.17	0.35
ZTL_ZT15	FB179_ARATH	FB179_ARATH	14	14	14	1	0|9|0|8	0.72	0.72	0.72	0.72	0.72	0.92	3.29	0.02
ZTL_ZT9	FB179_ARATH	FB179_ARATH	12	12	12	1	0|9|0|8	0.44	0.44	0.44	0.44	0.44	-0.23	2.82	0.05
ZTL_ZT15	ARFE_ARATH	ARFE_ARATH	7	7	7	1	0|11|0|0	0.5	0.5	0.5	0.5	0.5	0.01	2.55	0.04
ZTL_ZT9	ARFE_ARATH	ARFE_ARATH	15	15	15	1	0|11|0|0	0.94	0.94	0.94	0.94	0.94	2.81	5.45	0.01
ZTL_ZT15	TRPB1_ARATH	TRPB1_ARATH	17	17	17	1	0|0|0|14	0.94	0.94	0.94	0.94	0.94	2.7	4.86	0.01
ZTL_ZT15	CB1A_ARATH	CB1A_ARATH	81	81	81	1	51|101|66|86	0	0	0	0	0	-149.87	1.07	0.46
ZTL_ZT9	CB1A_ARATH	CB1A_ARATH	74	74	74	1	51|101|66|86	0	0	0	0	0	-159.92	0.97	0.48
ZTL_ZT15	PWD_ARATH	PWD_ARATH	47	47	47	1	31|50|0|0	0	0	0	0	0	-12.99	2.32	0.26
ZTL_ZT9	PWD_ARATH	PWD_ARATH	29	29	29	1	31|50|0|0	0	0	0	0	0	-29.2	1.43	0.34
ZTL_ZT9	NDBAB_ARATH	NDBAB_ARATH	10	10	10	1	36|0|0|0	0	0	0	0	0	-15.71	1.11	0.28
ZTL_ZT9	Y1141_ARATH	Y1141_ARATH	20	20	20	1	23|0|11|0	0.01	0.01	0.01	0.01	0.01	-4.34	2.35	0.14
ZTL_ZT9	MPPA1_ARATH	MPPA1_ARATH	10	10	10	1	0|15|0|0	0.47	0.47	0.47	0.47	0.47	-0.12	2.67	0.04
ZTL_ZT15	H2B3_ARATH	H2B3_ARATH	4	4	4	1	34|0|10|4	0	0	0	0	0	-38.25	0.33	0.48
ZTL_ZT9	H2B3_ARATH	H2B3_ARATH	47	47	47	1	34|0|10|4	0.86	0.86	0.86	0.86	0.86	1.79	3.92	0.02
ZTL_ZT15	AROG_ARATH	AROG_ARATH	22	22	22	1	17|35|25|37	0	0	0	0	0	-68.94	0.77	0.48
ZTL_ZT9	AROG_ARATH	AROG_ARATH	58	58	58	1	17|35|25|37	0	0	0	0	0	-23.79	2.04	0.32
ZTL_ZT15	RS201_ARATH	RS201_ARATH	14	14	14	1	38|34|26|7	0	0	0	0	0	-74.52	0.53	0.48
ZTL_ZT9	RS201_ARATH	RS201_ARATH	23	23	23	1	38|34|26|7	0	0	0	0	0	-58.62	0.88	0.48
ZTL_ZT9	DOT2_ARATH	DOT2_ARATH	54	54	54	1	33|0|65|0	0	0	0	0	0	-18.12	2.2	0.29
ZTL_ZT15	BAM3_ARATH	BAM3_ARATH	98	98	98	1	56|122|16|50	0	0	0	0	0	-79.89	1.61	0.43
ZTL_ZT9	BAM3_ARATH	BAM3_ARATH	96	96	96	1	56|122|16|50	0	0	0	0	0	-81.95	1.57	0.43
ZTL_ZT15	ATPG2_ARATH	ATPG2_ARATH	6	6	6	1	7|2|4|6	0	0	0	0	0	-8.35	1.26	0.21
ZTL_ZT9	ATPG2_ARATH	ATPG2_ARATH	8	8	8	1	7|2|4|6	0	0	0	0	0	-5.44	1.68	0.16
ZTL_ZT15	RL182_ARATH	RL182_ARATH	41	41	41	1	14|31|52|20	0	0	0	0	0	-44.42	1.4	0.39
ZTL_ZT9	UBA2A_ARATH	UBA2A_ARATH	78	78	78	1	39|9|81|27	0	0	0	0	0	-36.39	2	0.37
ZTL_ZT15	MUTYH_ARATH	MUTYH_ARATH	9	9	9	1	13|21|26|19	0	0	0	0	0	-59.82	0.46	0.48
ZTL_ZT9	MUTYH_ARATH	MUTYH_ARATH	24	24	24	1	13|21|26|19	0	0	0	0	0	-35.03	1.22	0.36
ZTL_ZT15	ODPB1_ARATH	ODPB1_ARATH	37	37	37	1	56|7|31|39	0	0	0	0	0	-62.69	1.11	0.41
ZTL_ZT9	ODPB1_ARATH	ODPB1_ARATH	37	37	37	1	56|7|31|39	0	0	0	0	0	-62.69	1.11	0.41
ZTL_ZT15	CLPP4_ARATH	CLPP4_ARATH	25	25	25	1	20|42|29|26	0	0	0	0	0	-66.83	0.85	0.48
ZTL_ZT9	CLPP4_ARATH	CLPP4_ARATH	72	72	72	1	20|42|29|26	0	0	0	0	0	-13.24	2.46	0.26
ZTL_ZT9	NDK1_ARATH	NDK1_ARATH	9	9	9	1	11|0|10|20	0	0	0	0	0	-22.49	0.88	0.48
ZTL_ZT15	GLYM1_ARATH	GLYM1_ARATH	659	659	659	1	437|552|533|524	0	0	0	0	0	-10000	1.29	0.48
ZTL_ZT9	GLYM1_ARATH	GLYM1_ARATH	747	747	747	1	437|552|533|524	0	0	0	0	0	-10000	1.46	0.48
ZTL_ZT15	C75AK_ARATH	C75AK_ARATH	12	12	12	1	13|16|0|9	0	0	0	0	0	-15.69	1.26	0.28
ZTL_ZT15	DRL25_ARATH	DRL25_ARATH	21	21	21	1	0|0|23|0	0.84	0.84	0.84	0.84	0.84	1.64	3.65	0.02
ZTL_ZT15	CLE5_ARATH	CLE5_ARATH	5	5	5	1	6|0|0|4	0.17	0.17	0.17	0.17	0.17	-1.58	2	0.07
ZTL_ZT9	CLE5_ARATH	CLE5_ARATH	5	5	5	1	6|0|0|4	0.17	0.17	0.17	0.17	0.17	-1.58	2	0.07
ZTL_ZT15	RR18_ARATH	RR18_ARATH	17	17	17	1	10|8|11|7	0	0	0	0	0	-7.73	1.89	0.19
ZTL_ZT9	RR18_ARATH	RR18_ARATH	20	20	20	1	10|8|11|7	0.02	0.02	0.02	0.02	0.02	-3.79	2.22	0.12
ZTL_ZT15	RL101_ARATH	RL101_ARATH	32	32	32	1	13|30|44|36	0	0	0	0	0	-61.42	1.04	0.41
ZTL_ZT9	RL101_ARATH	RL101_ARATH	16	16	16	1	13|30|44|36	0	0	0	0	0	-88.42	0.52	0.48
ZTL_ZT9	IQD14_ARATH	IQD14_ARATH	9	9	9	1	0|0|0|10	0.84	0.84	0.84	0.84	0.84	1.63	3.6	0.02
ZTL_ZT15	ALFC1_ARATH	ALFC1_ARATH	85	85	85	1	33|62|38|68	0	0	0	0	0	-61.08	1.69	0.41
ZTL_ZT9	ALFC1_ARATH	ALFC1_ARATH	80	80	80	1	33|62|38|68	0	0	0	0	0	-66.33	1.59	0.42
ZTL_ZT9	BRN2L_ARATH	BRN2L_ARATH	3	3	3	1	37|0|0|0	0	0	0	0	0	-29.01	0.32	0.48
ZTL_ZT15	DRG3_ARATH	DRG3_ARATH	5	5	5	1	0|11|0|0	0.14	0.14	0.14	0.14	0.14	-1.78	1.82	0.08
ZTL_ZT9	DCP5L_ARATH	DCP5L_ARATH	9	9	9	1	0|0|20|0	0.02	0.02	0.02	0.02	0.02	-4.11	1.8	0.13
ZTL_ZT9	AHL5_ARATH	AHL5_ARATH	26	26	26	1	18|0|20|0	0.06	0.06	0.06	0.06	0.06	-2.69	2.74	0.1
ZTL_ZT15	TPR2_ARATH	TPR2_ARATH	25	25	25	1	0|0|0|22	0.94	0.94	0.94	0.94	0.94	2.78	4.55	0.01
ZTL_ZT15	CPNB1_ARATH	CPNB1_ARATH	159	159	159	1	22|79|69|52	0	0	0	0	0	-19.9	2.86	0.3
ZTL_ZT9	CPNB1_ARATH	CPNB1_ARATH	84	84	84	1	22|79|69|52	0	0	0	0	0	-78.19	1.51	0.43
ZTL_ZT15	PP188_ARATH	PP188_ARATH	6	6	6	1	11|0|0|0	0.31	0.31	0.31	0.31	0.31	-0.8	2.18	0.06
ZTL_ZT9	PP188_ARATH	PP188_ARATH	10	10	10	1	11|0|0|0	0.84	0.84	0.84	0.84	0.84	1.68	3.64	0.02
ZTL_ZT9	REM10_ARATH	REM10_ARATH	12	12	12	1	19|0|0|0	0.28	0.28	0.28	0.28	0.28	-0.97	2.53	0.06
ZTL_ZT15	R47CP_ARATH	R47CP_ARATH	20	20	20	1	0|25|19|29	0	0	0	0	0	-34.55	1.1	0.36
ZTL_ZT9	R47CP_ARATH	R47CP_ARATH	45	45	45	1	0|25|19|29	0	0	0	0	0	-9.71	2.47	0.23
ZTL_ZT15	G6PD3_ARATH	G6PD3_ARATH	4	4	4	1	10|11|0|0	0	0	0	0	0	-12.12	0.76	0.48
ZTL_ZT15	GCSP1_ARATH	GCSP1_ARATH	113	113	113	1	73|206|91|105	0	0	0	0	0	-253.35	0.95	0.48
ZTL_ZT9	GCSP1_ARATH	GCSP1_ARATH	243	243	243	1	73|206|91|105	0	0	0	0	0	-110.27	2.05	0.45
ZTL_ZT9	MYST2_ARATH	MYST2_ARATH	19	19	19	1	0|0|0|19	0.9	0.9	0.9	0.9	0.9	2.18	4	0.01
ZTL_ZT15	SKIP_ARATH	SKIP_ARATH	24	24	24	1	40|0|50|44	0	0	0	0	0	-83.47	0.72	0.48
ZTL_ZT9	SKIP_ARATH	SKIP_ARATH	51	51	51	1	40|0|50|44	0	0	0	0	0	-46.31	1.52	0.39
ZTL_ZT15	SC24A_ARATH	SC24A_ARATH	267	267	267	1	160|68|200|243	0	0	0	0	0	-225.4	1.59	0.47
ZTL_ZT9	SC24A_ARATH	SC24A_ARATH	279	279	279	1	160|68|200|243	0	0	0	0	0	-213.4	1.66	0.47
ZTL_ZT15	CAF1P_ARATH	CAF1P_ARATH	19	19	19	1	0|0|31|0	0.05	0.05	0.05	0.05	0.05	-2.96	2.45	0.11
ZTL_ZT9	FLXL3_ARATH	FLXL3_ARATH	109	109	109	1	85|0|77|0	0	0	0	0	0	-18.83	2.69	0.3
ZTL_ZT9	RZ1A_ARATH	RZ1A_ARATH	55	55	55	1	16|0|51|0	0.14	0.14	0.14	0.14	0.14	-1.79	3.28	0.08
ZTL_ZT15	G6PD1_ARATH	G6PD1_ARATH	53	53	53	1	41|43|16|23	0	0	0	0	0	-36.01	1.72	0.36
ZTL_ZT9	G6PD1_ARATH	G6PD1_ARATH	43	43	43	1	41|43|16|23	0	0	0	0	0	-47.02	1.4	0.39
ZTL_ZT15	UCRIA_ARATH	UCRIA_ARATH	57	57	57	1	39|50|57|46	0	0	0	0	0	-86.84	1.19	0.44
ZTL_ZT9	UCRIA_ARATH	UCRIA_ARATH	62	62	62	1	39|50|57|46	0	0	0	0	0	-79.72	1.29	0.43
ZTL_ZT9	PS6AB_ARATH	PS6AB_ARATH	10	10	10	1	0|6|0|13	0.05	0.05	0.05	0.05	0.05	-2.89	2.11	0.11
ZTL_ZT15	PABN1_ARATH	PABN1_ARATH	84	84	84	1	96|0|118|50	0	0	0	0	0	-111.18	1.27	0.45
ZTL_ZT9	PABN1_ARATH	PABN1_ARATH	126	126	126	1	96|0|118|50	0	0	0	0	0	-67.87	1.91	0.42
ZTL_ZT15	CDPK3_ARATH	CDPK3_ARATH	69	69	69	1	47|25|43|17	0	0	0	0	0	-27.55	2.09	0.34
ZTL_ZT9	CDPK3_ARATH	CDPK3_ARATH	91	91	91	1	47|25|43|17	0	0	0	0	0	-11.75	2.76	0.25
ZTL_ZT15	ILV5_ARATH	ILV5_ARATH	45	45	45	1	20|57|38|25	0	0	0	0	0	-58.34	1.29	0.41
ZTL_ZT9	ILV5_ARATH	ILV5_ARATH	47	47	47	1	20|57|38|25	0	0	0	0	0	-55.88	1.34	0.41
ZTL_ZT15	FLK_ARATH	FLK_ARATH	74	74	74	1	14|31|16|29	0.87	0.87	0.87	0.87	0.87	1.88	3.29	0.01
ZTL_ZT9	FLK_ARATH	FLK_ARATH	49	49	49	1	14|31|16|29	0	0	0	0	0	-15.93	2.18	0.28
ZTL_ZT15	FDM4_ARATH	FDM4_ARATH	12	12	12	1	0|15|0|0	0.73	0.73	0.73	0.73	0.73	1.01	3.2	0.02
ZTL_ZT9	AEE19_ARATH	AEE19_ARATH	10	10	10	1	8|0|0|0	0.92	0.92	0.92	0.92	0.92	2.41	5	0.01
ZTL_ZT15	NDUS3_ARATH	NDUS3_ARATH	9	9	9	1	10|21|10|7	0	0	0	0	0	-29.22	0.75	0.48
ZTL_ZT9	NDUS3_ARATH	NDUS3_ARATH	9	9	9	1	10|21|10|7	0	0	0	0	0	-29.22	0.75	0.48
ZTL_ZT9	MDHC2_ARATH	MDHC2_ARATH	4	4	4	1	0|0|0|3	0.87	0.87	0.87	0.87	0.87	1.93	5.33	0.01
ZTL_ZT15	CYSK1_ARATH	CYSK1_ARATH	22	22	22	1	30|37|16|11	0	0	0	0	0	-50.35	0.94	0.48
ZTL_ZT9	CYSK1_ARATH	CYSK1_ARATH	49	49	49	1	30|37|16|11	0	0	0	0	0	-19.42	2.09	0.3
ZTL_ZT15	TSS_ARATH	TSS_ARATH	43	43	43	1	31|0|29|0	0.01	0.01	0.01	0.01	0.01	-4.22	2.87	0.13
ZTL_ZT9	TSS_ARATH	TSS_ARATH	57	57	57	1	31|0|29|0	0.77	0.77	0.77	0.77	0.77	1.2	3.8	0.02
ZTL_ZT9	F16P1_ARATH	F16P1_ARATH	9	9	9	1	12|26|0|35	0	0	0	0	0	-52.72	0.49	0.48
ZTL_ZT15	CLC1_ARATH	CLC1_ARATH	37	37	37	1	7|24|19|24	0	0	0	0	0	-16.05	2	0.28
ZTL_ZT15	WNK8_ARATH	WNK8_ARATH	10	10	10	1	16|5|0|0	0.02	0.02	0.02	0.02	0.02	-4.16	1.9	0.13
ZTL_ZT9	CDKC1_ARATH	CDKC1_ARATH	2	2	2	1	0|0|7|0	0.07	0.07	0.07	0.07	0.07	-2.55	1.14	0.1
ZTL_ZT15	ARID4_ARATH	ARID4_ARATH	10	10	10	1	20|5|33|8	0	0	0	0	0	-44.02	0.61	0.48
ZTL_ZT9	ARID4_ARATH	ARID4_ARATH	37	37	37	1	20|5|33|8	0	0	0	0	0	-11.32	2.24	0.24
ZTL_ZT15	FTSI1_ARATH	FTSI1_ARATH	27	27	27	1	17|0|0|30	0	0	0	0	0	-7.03	2.3	0.19
ZTL_ZT9	FTSI1_ARATH	FTSI1_ARATH	25	25	25	1	17|0|0|30	0	0	0	0	0	-8.56	2.13	0.21
ZTL_ZT9	UBE12_ARATH	UBE12_ARATH	13	13	13	1	0|12|0|0	0.91	0.91	0.91	0.91	0.91	2.33	4.33	0.01
ZTL_ZT15	RL61_ARATH	RL61_ARATH	73	73	73	1	141|74|42|71	0	0	0	0	0	-182.31	0.89	0.48
ZTL_ZT9	RL61_ARATH	RL61_ARATH	103	103	103	1	141|74|42|71	0	0	0	0	0	-140.54	1.26	0.46
ZTL_ZT15	PSAB_ARATH	PSAB_ARATH	30	30	30	1	0|23|0|13	0.55	0.55	0.55	0.55	0.55	0.19	3.33	0.04
ZTL_ZT9	CBF5_ARATH	CBF5_ARATH	18	18	18	1	13|0|18|0	0.02	0.02	0.02	0.02	0.02	-4.06	2.32	0.13
ZTL_ZT15	CHLD_ARATH	CHLD_ARATH	25	25	25	1	40|0|8|0	0	0	0	0	0	-9	2.08	0.22
ZTL_ZT15	B3GTJ_ARATH	B3GTJ_ARATH	16	16	16	1	0|22|35|0	0	0	0	0	0	-25.82	1.12	0.33
ZTL_ZT9	B3GTJ_ARATH	B3GTJ_ARATH	17	17	17	1	0|22|35|0	0	0	0	0	0	-24.46	1.19	0.33
ZTL_ZT9	M670_ARATH	M670_ARATH	12	12	12	1	18|8|19|5	0	0	0	0	0	-26.31	0.96	0.48
ZTL_ZT15	RL142_ARATH	RL142_ARATH	70	70	70	1	95|26|33|64	0	0	0	0	0	-91.09	1.28	0.44
ZTL_ZT9	RL142_ARATH	RL142_ARATH	8	8	8	1	95|26|33|64	0	0	0	0	0	-208.55	0.15	0.48
ZTL_ZT15	MTA70_ARATH	MTA70_ARATH	23	23	23	1	46|0|101|9	0	0	0	0	0	-105.82	0.59	0.48
ZTL_ZT9	MTA70_ARATH	MTA70_ARATH	126	126	126	1	46|0|101|9	0	0	0	0	0	-8.32	3.23	0.21
ZTL_ZT15	PSDE_ARATH	PSDE_ARATH	62	62	62	1	57|62|40|83	0	0	0	0	0	-122.8	1.02	0.45
ZTL_ZT9	PSDE_ARATH	PSDE_ARATH	41	41	41	1	57|62|40|83	0	0	0	0	0	-156.42	0.68	0.48
ZTL_ZT15	6PGD1_ARATH	6PGD1_ARATH	24	24	24	1	9|22|0|0	0.41	0.41	0.41	0.41	0.41	-0.38	3.1	0.05
ZTL_ZT9	6PGD1_ARATH	6PGD1_ARATH	22	22	22	1	9|22|0|0	0.2	0.2	0.2	0.2	0.2	-1.41	2.84	0.07
ZTL_ZT15	PRS6B_ARATH	PRS6B_ARATH	25	25	25	1	0|16|17|0	0.31	0.31	0.31	0.31	0.31	-0.8	3.03	0.06
ZTL_ZT15	CLPR2_ARATH	CLPR2_ARATH	58	58	58	1	14|0|26|24	0.74	0.74	0.74	0.74	0.74	1.02	3.62	0.02
ZTL_ZT9	CLPR2_ARATH	CLPR2_ARATH	14	14	14	1	14|0|26|24	0	0	0	0	0	-35.37	0.88	0.48
ZTL_ZT15	C7A15_ARATH	C7A15_ARATH	5	5	5	1	0|7|0|0	0.68	0.68	0.68	0.68	0.68	0.77	2.86	0.03
ZTL_ZT9	C7A15_ARATH	C7A15_ARATH	11	11	11	1	0|7|0|0	0.95	0.95	0.95	0.95	0.95	2.87	6.29	0.01
ZTL_ZT9	H2A6_ARATH	H2A6_ARATH	3	3	3	1	2|0|0|0	0.87	0.87	0.87	0.87	0.87	1.91	6	0.01
ZTL_ZT15	TCP14_ARATH	TCP14_ARATH	17	17	17	1	9|0|15|10	0	0	0	0	0	-7.03	2	0.19
ZTL_ZT9	TCP14_ARATH	TCP14_ARATH	11	11	11	1	9|0|15|10	0	0	0	0	0	-13.68	1.29	0.27
ZTL_ZT15	RNP1_ARATH	RNP1_ARATH	26	26	26	1	14|29|10|49	0	0	0	0	0	-51.22	1.02	0.4
ZTL_ZT9	RNP1_ARATH	RNP1_ARATH	31	31	31	1	14|29|10|49	0	0	0	0	0	-44.34	1.22	0.39
ZTL_ZT15	PUM5_ARATH	PUM5_ARATH	16	16	16	1	0|19|36|10	0	0	0	0	0	-33.06	0.98	0.48
ZTL_ZT9	PUM5_ARATH	PUM5_ARATH	32	32	32	1	0|19|36|10	0	0	0	0	0	-14.68	1.97	0.27
ZTL_ZT15	CYB6_ARATH	CYB6_ARATH	5	5	5	1	8|11|5|23	0	0	0	0	0	-35.66	0.43	0.48
ZTL_ZT15	MORF8_ARATH	MORF8_ARATH	39	39	39	1	27|22|29|30	0	0	0	0	0	-39.19	1.44	0.37
ZTL_ZT9	MORF8_ARATH	MORF8_ARATH	65	65	65	1	27|22|29|30	0.01	0.01	0.01	0.01	0.01	-4.72	2.41	0.15
ZTL_ZT15	CAR10_ARATH	CAR10_ARATH	3	3	3	1	0|0|3|0	0.79	0.79	0.79	0.79	0.79	1.32	4	0.02
ZTL_ZT15	UREG_ARATH	UREG_ARATH	34	34	34	1	33|68|114|38	0	0	0	0	0	-179.84	0.54	0.48
ZTL_ZT9	UREG_ARATH	UREG_ARATH	242	242	242	1	33|68|114|38	0.11	0.11	0.11	0.11	0.11	-2.11	3.83	0.09
ZTL_ZT9	C3H47_ARATH	C3H47_ARATH	17	17	17	1	0|0|18|0	0.87	0.87	0.87	0.87	0.87	1.89	3.78	0.01
ZTL_ZT15	CYSKM_ARATH	CYSKM_ARATH	7	7	7	1	5|20|6|0	0	0	0	0	0	-16.45	0.9	0.48
ZTL_ZT9	CYSKM_ARATH	CYSKM_ARATH	7	7	7	1	5|20|6|0	0	0	0	0	0	-16.45	0.9	0.48
ZTL_ZT15	PER26_ARATH	PER26_ARATH	6	6	6	1	0|7|0|6	0.06	0.06	0.06	0.06	0.06	-2.7	1.85	0.11
ZTL_ZT15	SERB1_ARATH	SERB1_ARATH	36	36	36	1	76|112|43|108	0	0	0	0	0	-262.31	0.42	0.48
ZTL_ZT9	SERB1_ARATH	SERB1_ARATH	78	78	78	1	76|112|43|108	0	0	0	0	0	-184.84	0.92	0.48
ZTL_ZT15	RR8_ARATH	RR8_ARATH	58	58	58	1	36|23|54|36	0	0	0	0	0	-50.28	1.56	0.4
ZTL_ZT9	RR8_ARATH	RR8_ARATH	65	65	65	1	36|23|54|36	0	0	0	0	0	-42.77	1.74	0.38
ZTL_ZT15	AGD6_ARATH	AGD6_ARATH	16	16	16	1	32|0|0|0	0	0	0	0	0	-5.87	2	0.17
ZTL_ZT9	AGD6_ARATH	AGD6_ARATH	17	17	17	1	32|0|0|0	0.01	0.01	0.01	0.01	0.01	-5.04	2.12	0.15
ZTL_ZT15	STR4_ARATH	STR4_ARATH	31	31	31	1	16|16|0|20	0	0	0	0	0	-7.13	2.38	0.19
ZTL_ZT9	PAE10_ARATH	PAE10_ARATH	14	14	14	1	0|17|0|0	0.75	0.75	0.75	0.75	0.75	1.11	3.29	0.02
ZTL_ZT15	SF3A1_ARATH	SF3A1_ARATH	219	219	219	1	200|19|83|291	0	0	0	0	0	-216.56	1.48	0.47
ZTL_ZT9	SF3A1_ARATH	SF3A1_ARATH	146	146	146	1	200|19|83|291	0	0	0	0	0	-308.75	0.98	0.48
ZTL_ZT15	CATA1_ARATH	CATA1_ARATH	148	148	148	1	108|142|109|124	0	0	0	0	0	-212.29	1.23	0.47
ZTL_ZT9	CATA1_ARATH	CATA1_ARATH	170	170	170	1	108|142|109|124	0	0	0	0	0	-183.52	1.41	0.47
ZTL_ZT15	GSTF2_ARATH	GSTF2_ARATH	63	63	63	1	58|87|62|70	0	0	0	0	0	-152.79	0.91	0.48
ZTL_ZT9	GSTF2_ARATH	GSTF2_ARATH	45	45	45	1	58|87|62|70	0	0	0	0	0	-183.07	0.65	0.48
ZTL_ZT15	RS52_ARATH	RS52_ARATH	10	10	10	1	9|10|10|10	0	0	0	0	0	-20.07	1.03	0.31
ZTL_ZT9	RS52_ARATH	RS52_ARATH	10	10	10	1	9|10|10|10	0	0	0	0	0	-20.07	1.03	0.31
ZTL_ZT9	Y4276_ARATH	Y4276_ARATH	3	3	3	1	0|13|0|0	0	0	0	0	0	-6.21	0.92	0.48
ZTL_ZT9	LEUNG_ARATH	LEUNG_ARATH	10	10	10	1	0|0|0|15	0.47	0.47	0.47	0.47	0.47	-0.12	2.67	0.04
ZTL_ZT9	TYDP1_ARATH	TYDP1_ARATH	18	18	18	1	9|7|0|5	0.87	0.87	0.87	0.87	0.87	1.88	3.43	0.01
ZTL_ZT15	RS273_ARATH	RS273_ARATH	7	7	7	1	10|0|0|0	0.64	0.64	0.64	0.64	0.64	0.56	2.8	0.03
ZTL_ZT15	C7A11_ARATH	C7A11_ARATH	5	5	5	1	6|0|4|7	0	0	0	0	0	-7.62	1.18	0.19
ZTL_ZT15	AB4C_ARATH	AB4C_ARATH	23	23	23	1	21|0|0|0	0.93	0.93	0.93	0.93	0.93	2.62	4.38	0.01
ZTL_ZT9	AB4C_ARATH	AB4C_ARATH	10	10	10	1	21|0|0|0	0.02	0.02	0.02	0.02	0.02	-3.84	1.9	0.13
ZTL_ZT9	NSRA_ARATH	NSRA_ARATH	80	80	80	1	29|0|57|0	0.52	0.52	0.52	0.52	0.52	0.06	3.72	0.04
ZTL_ZT9	C3H41_ARATH	C3H41_ARATH	113	113	113	1	61|0|94|0	0	0	0	0	0	-13.47	2.92	0.26
ZTL_ZT15	SBT25_ARATH	SBT25_ARATH	8	8	8	1	0|20|0|11	0	0	0	0	0	-14.77	1.03	0.27
ZTL_ZT15	ODB2_ARATH	ODB2_ARATH	8	8	8	1	8|0|4|4	0.05	0.05	0.05	0.05	0.05	-3.01	2	0.11
ZTL_ZT9	ODB2_ARATH	ODB2_ARATH	9	9	9	1	8|0|4|4	0.12	0.12	0.12	0.12	0.12	-2	2.25	0.09
ZTL_ZT15	DNMT3_ARATH	DNMT3_ARATH	39	39	39	1	23|35|0|13	0	0	0	0	0	-12.9	2.2	0.26
ZTL_ZT9	DNMT3_ARATH	DNMT3_ARATH	41	41	41	1	23|35|0|13	0	0	0	0	0	-11.41	2.31	0.24
ZTL_ZT15	RS192_ARATH	RS192_ARATH	26	26	26	1	18|18|46|0	0	0	0	0	0	-33.87	1.27	0.36
ZTL_ZT9	RS192_ARATH	RS192_ARATH	40	40	40	1	18|18|46|0	0	0	0	0	0	-19.2	1.95	0.3
ZTL_ZT9	OBGC_ARATH	OBGC_ARATH	28	28	28	1	14|0|33|0	0	0	0	0	0	-6.28	2.38	0.17
ZTL_ZT15	PDX11_ARATH	PDX11_ARATH	35	35	35	1	23|22|0|0	0.21	0.21	0.21	0.21	0.21	-1.33	3.11	0.07
ZTL_ZT9	PDX11_ARATH	PDX11_ARATH	23	23	23	1	23|22|0|0	0	0	0	0	0	-8.95	2.04	0.22
ZTL_ZT15	ADF3_ARATH	ADF3_ARATH	16	16	16	1	8|5|0|14	0.04	0.04	0.04	0.04	0.04	-3.23	2.37	0.11
ZTL_ZT9	ADF3_ARATH	ADF3_ARATH	15	15	15	1	8|5|0|14	0.02	0.02	0.02	0.02	0.02	-4.05	2.22	0.13
ZTL_ZT15	RS231_ARATH	RS231_ARATH	25	25	25	1	28|16|31|9	0	0	0	0	0	-37.45	1.19	0.37
ZTL_ZT9	RS231_ARATH	RS231_ARATH	37	37	37	1	28|16|31|9	0	0	0	0	0	-23.47	1.76	0.32
ZTL_ZT9	PSAD1_ARATH	PSAD1_ARATH	40	40	40	1	61|59|42|59	0	0	0	0	0	-138.88	0.72	0.48
ZTL_ZT15	TL29_ARATH	TL29_ARATH	19	19	19	1	13|23|8|20	0	0	0	0	0	-28.73	1.19	0.34
ZTL_ZT9	TL29_ARATH	TL29_ARATH	17	17	17	1	13|23|8|20	0	0	0	0	0	-31.52	1.06	0.35
ZTL_ZT15	RK28_ARATH	RK28_ARATH	5	5	5	1	12|17|13|7	0	0	0	0	0	-38.3	0.41	0.48
ZTL_ZT9	RK28_ARATH	RK28_ARATH	17	17	17	1	12|17|13|7	0	0	0	0	0	-18.85	1.39	0.3
ZTL_ZT9	EPN3_ARATH	EPN3_ARATH	6	6	6	1	4|0|0|24	0	0	0	0	0	-14.81	0.86	0.48
ZTL_ZT9	RS72_ARATH	RS72_ARATH	54	54	54	1	23|5|35|6	0.06	0.06	0.06	0.06	0.06	-2.8	3.13	0.11
ZTL_ZT15	SODM1_ARATH	SODM1_ARATH	61	61	61	1	26|48|34|13	0	0	0	0	0	-27.21	2.02	0.34
ZTL_ZT9	SODM1_ARATH	SODM1_ARATH	82	82	82	1	26|48|34|13	0	0	0	0	0	-11.88	2.71	0.25
ZTL_ZT15	GLN11_ARATH	GLN11_ARATH	40	40	40	1	49|52|32|26	0	0	0	0	0	-81.69	1.01	0.43
ZTL_ZT9	GLN11_ARATH	GLN11_ARATH	104	104	104	1	49|52|32|26	0	0	0	0	0	-15.87	2.62	0.28
ZTL_ZT9	CDKC2_ARATH	CDKC2_ARATH	63	63	63	1	28|0|61|0	0	0	0	0	0	-7.63	2.83	0.19
ZTL_ZT15	PRS8A_ARATH	PRS8A_ARATH	16	16	16	1	0|18|0|0	0.82	0.82	0.82	0.82	0.82	1.55	3.56	0.02
ZTL_ZT15	COPA1_ARATH	COPA1_ARATH	2	2	2	1	0|23|0|0	0	0	0	0	0	-17.35	0.35	0.48
ZTL_ZT9	COPA1_ARATH	COPA1_ARATH	3	3	3	1	0|23|0|0	0	0	0	0	0	-15.28	0.52	0.48
ZTL_ZT15	PSAF_ARATH	PSAF_ARATH	85	85	85	1	87|84|56|94	0	0	0	0	0	-159.32	1.06	0.46
ZTL_ZT9	PSAF_ARATH	PSAF_ARATH	76	76	76	1	87|84|56|94	0	0	0	0	0	-172.37	0.95	0.48
ZTL_ZT15	SYKC_ARATH	SYKC_ARATH	26	26	26	1	20|42|30|34	0	0	0	0	0	-73.53	0.83	0.48
ZTL_ZT9	SYKC_ARATH	SYKC_ARATH	72	72	72	1	20|42|30|34	0	0	0	0	0	-18.44	2.29	0.29
ZTL_ZT15	TPR4_ARATH	TPR4_ARATH	6	6	6	1	0|0|0|17	0.01	0.01	0.01	0.01	0.01	-5.21	1.41	0.15
ZTL_ZT9	TPR4_ARATH	TPR4_ARATH	20	20	20	1	0|0|0|17	0.94	0.94	0.94	0.94	0.94	2.74	4.71	0.01
ZTL_ZT15	DLDH1_ARATH	DLDH1_ARATH	218	218	218	1	171|110|119|155	0	0	0	0	0	-187.8	1.57	0.47
ZTL_ZT9	DLDH1_ARATH	DLDH1_ARATH	107	107	107	1	171|110|119|155	0	0	0	0	0	-336.81	0.77	0.48
ZTL_ZT9	PIRL9_ARATH	PIRL9_ARATH	17	17	17	1	0|20|14|0	0	0	0	0	0	-6.79	2	0.18
ZTL_ZT15	AHK2_ARATH	AHK2_ARATH	21	21	21	1	0|15|16|0	0.12	0.12	0.12	0.12	0.12	-2.04	2.71	0.09
ZTL_ZT9	AHK2_ARATH	AHK2_ARATH	29	29	29	1	0|15|16|0	0.84	0.84	0.84	0.84	0.84	1.63	3.74	0.02
ZTL_ZT15	RS18_ARATH	RS18_ARATH	44	44	44	1	45|16|48|44	0	0	0	0	0	-70.69	1.15	0.42
ZTL_ZT9	RS18_ARATH	RS18_ARATH	100	100	100	1	45|16|48|44	0	0	0	0	0	-17.02	2.61	0.29
ZTL_ZT15	ATPO_ARATH	ATPO_ARATH	16	16	16	1	6|9|0|0	0.92	0.92	0.92	0.92	0.92	2.45	4.27	0.01
ZTL_ZT9	ATPO_ARATH	ATPO_ARATH	16	16	16	1	6|9|0|0	0.92	0.92	0.92	0.92	0.92	2.45	4.27	0.01
ZTL_ZT15	PSRP5_ARATH	PSRP5_ARATH	20	20	20	1	25|11|22|29	0	0	0	0	0	-47.51	0.92	0.48
ZTL_ZT9	PSRP5_ARATH	PSRP5_ARATH	14	14	14	1	25|11|22|29	0	0	0	0	0	-57.47	0.64	0.48
ZTL_ZT9	SNF4_ARATH	SNF4_ARATH	7	7	7	1	0|12|0|0	0.36	0.36	0.36	0.36	0.36	-0.58	2.33	0.06
ZTL_ZT15	IF4G2_ARATH	IF4G2_ARATH	13	13	13	1	0|25|0|20	0	0	0	0	0	-19.76	1.16	0.3
ZTL_ZT9	IF4G2_ARATH	IF4G2_ARATH	25	25	25	1	0|25|0|20	0	0	0	0	0	-7.34	2.22	0.19
ZTL_ZT15	RK4_ARATH	RK4_ARATH	22	22	22	1	68|24|84|89	0	0	0	0	0	-219.29	0.33	0.48
ZTL_ZT9	RK4_ARATH	RK4_ARATH	119	119	119	1	68|24|84|89	0	0	0	0	0	-74.71	1.8	0.42
ZTL_ZT15	RGAP7_ARATH	RGAP7_ARATH	23	23	23	1	0|0|0|18	0.95	0.95	0.95	0.95	0.95	2.96	5.11	0
ZTL_ZT15	APS1_ARATH	APS1_ARATH	189	189	189	1	161|208|170|155	0	0	0	0	0	-337.52	1.09	0.48
ZTL_ZT9	APS1_ARATH	APS1_ARATH	256	256	256	1	161|208|170|155	0	0	0	0	0	-251.55	1.48	0.48
ZTL_ZT15	C3H52_ARATH	C3H52_ARATH	27	27	27	1	55|17|64|43	0	0	0	0	0	-121.43	0.6	0.48
ZTL_ZT9	C3H52_ARATH	C3H52_ARATH	54	54	54	1	55|17|64|43	0	0	0	0	0	-79.26	1.21	0.43
[truncated: 451 more rows]

## Sheet: Sheet2
In ZT9	In ZT15	In Both?
#REF!	#REF!	#REF!
#REF!	#REF!	#REF!
#REF!	#REF!	#REF!
#REF!	#REF!	#REF!
#REF!	#REF!	#REF!
#REF!	#REF!	#REF!
#REF!	#REF!	#REF!
#REF!	#REF!	#REF!
#REF!	#REF!	#REF!
#REF!	#REF!	#REF!
#REF!	#REF!	#REF!
#REF!	#REF!	#REF!
#REF!	#REF!	#REF!
#REF!	#REF!	#REF!
#REF!	#REF!	#REF!
#REF!	#REF!	#REF!
#REF!	#REF!	#REF!
#REF!	#REF!	#REF!
#REF!	#REF!	#REF!
#REF!	#REF!	#REF!
#REF!	#REF!	#REF!
#REF!	#REF!	#REF!
#REF!	#REF!	#REF!
#REF!	#REF!	#REF!
#REF!	#REF!	#REF!
#REF!	#REF!	#REF!
#REF!	#REF!	#REF!
#REF!	#REF!	#REF!
#REF!	#REF!	#REF!
#REF!	#REF!	#REF!
#REF!	#REF!	#REF!
#REF!	#REF!	#REF!
#REF!	#REF!	#REF!
#REF!	#REF!	#REF!
#REF!	#REF!	#REF!
#REF!	#REF!	#REF!
#REF!	#REF!	#REF!
#REF!	#REF!	#REF!
#REF!	#REF!	#REF!
#REF!	#REF!	#REF!
#REF!	#REF!	#REF!
#REF!	#REF!	#REF!
#REF!	#REF!	#REF!
#REF!	#REF!	#REF!
#REF!	#REF!	#REF!
#REF!	#REF!	#REF!
#REF!	#REF!	#REF!
#REF!	#REF!	#REF!
#REF!	#REF!	#REF!
#REF!	#REF!	#REF!
#REF!	#REF!	#REF!
#REF!	#REF!	#REF!
#REF!	#REF!	#REF!
#REF!	#REF!	#REF!
#REF!	#REF!	#REF!
#REF!	#REF!	#REF!
#REF!	#REF!	#REF!
#REF!	#REF!	#REF!
#REF!	#REF!	#REF!
#REF!	#REF!	#REF!
#REF!	#REF!	#REF!
#REF!	#REF!	#REF!
#REF!	#REF!	#REF!
#REF!	#REF!	#REF!
#REF!	#REF!	#REF!
#REF!	#REF!	#REF!
#REF!	#REF!	#REF!
#REF!	#REF!	#REF!
#REF!	#REF!	#REF!
#REF!	#REF!	#REF!
#REF!	#REF!	#REF!
#REF!	#REF!	#REF!
#REF!	#REF!	#REF!
#REF!	#REF!	#REF!
#REF!	#REF!	#REF!
#REF!	#REF!	#REF!
#REF!	#REF!	#REF!
#REF!	#REF!	#REF!
#REF!	#REF!	#REF!
#REF!	#REF!	#REF!
#REF!	#REF!	#REF!
#REF!	#REF!	#REF!
#REF!	#REF!	#REF!
#REF!	#REF!	#REF!
#REF!	#REF!	#REF!
#REF!	#REF!	#REF!
#REF!	#REF!	#REF!
#REF!	#REF!	#REF!
#REF!	#REF!	#REF!
#REF!	#REF!	#REF!
#REF!	#REF!	#REF!
#REF!	#REF!	#REF!
#REF!	#REF!	#REF!
#REF!	#REF!	#REF!
#REF!	#REF!	#REF!
#REF!	#REF!	#REF!
#REF!	#REF!	#REF!
#REF!	#REF!	#REF!
#REF!	#REF!	#REF!
#REF!	#REF!	#REF!
#REF!	#REF!	#REF!
#REF!	#REF!	#REF!
#REF!	#REF!	#REF!
#REF!	#REF!	#REF!
#REF!	#REF!	#REF!
#REF!	#REF!	#REF!
#REF!	#REF!	#REF!
#REF!	#REF!	#REF!
#REF!	#REF!	#REF!
#REF!	#REF!	#REF!
#REF!	#REF!	#REF!
#REF!	#REF!	#REF!
#REF!	#REF!	#REF!
#REF!	#REF!	#REF!
#REF!	#REF!	#REF!
#REF!	#REF!	#REF!
#REF!	#REF!	#REF!
#REF!	#REF!	#REF!
#REF!	#REF!	#REF!
#REF!	#REF!	#REF!
#REF!	#REF!	#REF!
#REF!	#REF!	#REF!
#REF!	#REF!	#REF!
#REF!	#REF!	#REF!
#REF!	#REF!	#REF!
#REF!	#REF!	#REF!
#REF!	#REF!	#REF!
#REF!	#REF!	#REF!
#REF!	#REF!	#REF!
#REF!	#REF!	#REF!
#REF!	#REF!	#REF!
#REF!	#REF!	#REF!
#REF!	#REF!	#REF!
#REF!	#REF!	#REF!
#REF!	#REF!	#REF!
#REF!	#REF!	#REF!
#REF!	#REF!	#REF!
#REF!	#REF!	#REF!
#REF!	#REF!	#REF!
#REF!	#REF!	#REF!
#REF!	#REF!	#REF!
#REF!	#REF!	#REF!
#REF!	#REF!	#REF!
#REF!	#REF!	#REF!
#REF!	#REF!	#REF!
#REF!	#REF!	#REF!
#REF!	#REF!	#REF!
#REF!	#REF!	#REF!
#REF!	#REF!	#REF!
#REF!	#REF!	#REF!
#REF!	#REF!	#REF!
#REF!	#REF!	#REF!
#REF!	#REF!	#REF!
#REF!	#REF!	#REF!
#REF!	#REF!	#REF!
#REF!	#REF!	#REF!
#REF!	#REF!	#REF!
#REF!	#REF!	#REF!
#REF!	#REF!	#REF!
#REF!	#REF!	#REF!
#REF!	#REF!	#REF!
#REF!	#REF!	#REF!
#REF!	#REF!	#REF!
#REF!	#REF!	#REF!
#REF!	#REF!	#REF!
#REF!	#REF!	#REF!
#REF!	#REF!	#REF!
#REF!	#REF!	#REF!
#REF!	#REF!	#REF!
#REF!	#REF!	#REF!
#REF!	#REF!	#REF!
#REF!	#REF!	#REF!
#REF!	#REF!	#REF!
#REF!	#REF!	#REF!
#REF!	#REF!	#REF!
#REF!	#REF!	#REF!
#REF!	#REF!	#REF!
#REF!	#REF!	#REF!
#REF!	#REF!	#REF!
#REF!	#REF!	#REF!
#REF!	#REF!	#REF!
#REF!	#REF!	#REF!
#REF!	#REF!	#REF!
#REF!	#REF!	#REF!
#REF!	#REF!	#REF!
#REF!	#REF!	#REF!
#REF!	#REF!	#REF!
#REF!	#REF!	#REF!
#REF!	#REF!	#REF!
#REF!	#REF!	#REF!
#REF!	#REF!	#REF!
#REF!	#REF!	#REF!
#REF!	#REF!	#REF!
#REF!	#REF!	#REF!
#REF!	#REF!	#REF!
#REF!	#REF!	#REF!
#REF!	#REF!	#REF!
#REF!	#REF!	#REF!
#REF!	#REF!	#REF!
#REF!	#REF!	#REF!
#REF!	#REF!	#REF!
#REF!	#REF!	#REF!
#REF!	#REF!	#REF!
#REF!	#REF!	#REF!
#REF!	#REF!	#REF!
#REF!	#REF!	#REF!
#REF!	#REF!	#REF!
#REF!	#REF!	#REF!
#REF!	#REF!	#REF!
#REF!	#REF!	#REF!
#REF!	#REF!	#REF!
#REF!	#REF!	#REF!
#REF!	#REF!	#REF!
#REF!	#REF!	#REF!
#REF!	#REF!	#REF!
#REF!	#REF!	#REF!
#REF!	#REF!	#REF!
#REF!	#REF!	#REF!
#REF!	#REF!	#REF!
#REF!	#REF!	#REF!
#REF!	#REF!	#REF!
#REF!	#REF!	#REF!
#REF!	#REF!	#REF!
#REF!	#REF!	#REF!
#REF!	#REF!	#REF!
#REF!	#REF!	#REF!
#REF!	#REF!	#REF!
#REF!	#REF!	#REF!
#REF!	#REF!	#REF!
#REF!	#REF!	#REF!
#REF!	#REF!	#REF!
#REF!	#REF!	#REF!
#REF!	#REF!	#REF!
#REF!	#REF!	#REF!
#REF!	#REF!	#REF!
#REF!	#REF!	#REF!
#REF!	#REF!	#REF!
#REF!	#REF!	#REF!
#REF!	#REF!	#REF!
#REF!	#REF!	#REF!
#REF!	#REF!	#REF!
#REF!	#REF!	#REF!
#REF!	#REF!	#REF!
#REF!	#REF!	#REF!
#REF!	#REF!	#REF!
#REF!	#REF!	#REF!
#REF!	#REF!	#REF!
#REF!	#REF!	#REF!
#REF!	#REF!	#REF!
#REF!	#REF!	#REF!
#REF!	#REF!	#REF!
#REF!	#REF!	#REF!
#REF!	#REF!	#REF!
#REF!	#REF!	#REF!
#REF!	#REF!	#REF!
#REF!	#REF!	#REF!
#REF!	#REF!	#REF!
#REF!	#REF!	#REF!
#REF!	#REF!	#REF!
#REF!	#REF!	#REF!
#REF!	#REF!	#REF!
#REF!	#REF!	#REF!
#REF!	#REF!	#REF!
#REF!	#REF!	#REF!
#REF!	#REF!	#REF!
#REF!	#REF!	#REF!
#REF!	#REF!	#REF!
#REF!	#REF!	#REF!
#REF!	#REF!	#REF!
#REF!	#REF!	#REF!
#REF!	#REF!	#REF!
#REF!	#REF!	#REF!
#REF!	#REF!	#REF!
#REF!	#REF!	#REF!
#REF!	#REF!	#REF!
#REF!	#REF!	#REF!
#REF!	#REF!	#REF!
#REF!	#REF!	#REF!
#REF!	#REF!	#REF!
#REF!	#REF!	#REF!
#REF!	#REF!	#REF!
#REF!	#REF!	#REF!
#REF!	#REF!	#REF!
#REF!	#REF!	#REF!
#REF!	#REF!	#REF!
#REF!	#REF!	#REF!
#REF!	#REF!	#REF!
#REF!	#REF!	#REF!
#REF!	#REF!	#REF!
#REF!	#REF!	#REF!
#REF!	#REF!	#REF!
#REF!	#REF!	#REF!
#REF!	#REF!	#REF!
#REF!	#REF!	#REF!
#REF!	#REF!	#REF!
#REF!	#REF!	#REF!
#REF!	#REF!	#REF!
#REF!	#REF!	#REF!
#REF!	#REF!	#REF!
#REF!	#REF!	#REF!
#REF!	#REF!	#REF!
#REF!	#REF!	#REF!
#REF!	#REF!	#REF!
#REF!	#REF!	#REF!
#REF!	#REF!	#REF!
#REF!	#REF!	#REF!
#REF!	#REF!	#REF!
#REF!	#REF!	#REF!
#REF!	#REF!	#REF!
#REF!	#REF!	#REF!
#REF!	#REF!	#REF!
#REF!	#REF!	#REF!
#REF!	#REF!	#REF!
#REF!	#REF!	#REF!
#REF!	#REF!	#REF!
#REF!	#REF!	#REF!
#REF!	#REF!	#REF!
#REF!	#REF!	#REF!
#REF!	#REF!	#REF!
#REF!	#REF!	#REF!
#REF!	#REF!	#REF!
#REF!	#REF!	#REF!
#REF!	#REF!	#REF!
#REF!	#REF!	#REF!
#REF!	#REF!	#REF!
#REF!	#REF!	#REF!
#REF!	#REF!	#REF!
#REF!	#REF!	#REF!
#REF!	#REF!	#REF!
#REF!	#REF!	#REF!
#REF!	#REF!	#REF!
#REF!	#REF!	#REF!
#REF!	#REF!	#REF!
#REF!	#REF!	#REF!
#REF!	#REF!	#REF!
#REF!	#REF!	#REF!
#REF!	#REF!	#REF!
#REF!	#REF!	#REF!
#REF!	#REF!	#REF!
#REF!	#REF!	#REF!
#REF!	#REF!	#REF!
#REF!	#REF!	#REF!
#REF!	#REF!	#REF!
#REF!	#REF!	#REF!
#REF!	#REF!	#REF!
#REF!	#REF!	#REF!
#REF!	#REF!	#REF!
#REF!	#REF!	#REF!
#REF!	#REF!	#REF!
#REF!	#REF!	#REF!
#REF!	#REF!	#REF!
#REF!	#REF!	#REF!
#REF!	#REF!	#REF!
#REF!	#REF!	#REF!
#REF!	#REF!	#REF!
#REF!	#REF!	#REF!
#REF!	#REF!	#REF!
#REF!	#REF!	#REF!
#REF!	#REF!	#REF!
#REF!	#REF!	#REF!
#REF!	#REF!	#REF!
#REF!	#REF!	#REF!
#REF!	#REF!	#REF!
#REF!	#REF!	#REF!
#REF!	#REF!	#REF!
#REF!	#REF!	#REF!
#REF!	#REF!	#REF!
#REF!	#REF!	#REF!
#REF!	#REF!	#REF!
#REF!	#REF!	#REF!
#REF!	#REF!	#REF!
#REF!	#REF!	#REF!
#REF!	#REF!	#REF!
#REF!	#REF!	#REF!
#REF!	#REF!	#REF!
#REF!	#REF!	#REF!
#REF!	#REF!	#REF!
#REF!	#REF!	#REF!
#REF!	#REF!	#REF!
#REF!	#REF!	#REF!
#REF!	#REF!	#REF!
#REF!	#REF!	#REF!
#REF!	#REF!	#REF!
#REF!	#REF!	#REF!
#REF!	#REF!	#REF!
#REF!	#REF!	#REF!
#REF!	#REF!	#REF!
#REF!	#REF!	#REF!
#REF!	#REF!	#REF!
#REF!	#REF!	#REF!
#REF!	#REF!	#REF!
#REF!	#REF!	#REF!
#REF!	#REF!	#REF!
#REF!	#REF!	#REF!
#REF!	#REF!	#REF!
#REF!	#REF!	#REF!
#REF!	#REF!	#REF!
#REF!	#REF!	#REF!
#REF!	#REF!	#REF!
#REF!	#REF!	#REF!
#REF!	#REF!	#REF!
#REF!	#REF!	#REF!
#REF!	#REF!	#REF!
#REF!	#REF!	#REF!
#REF!	#REF!	#REF!
#REF!	#REF!	#REF!
#REF!	#REF!	#REF!
#REF!	#REF!	#REF!
#REF!	#REF!	#REF!
#REF!	#REF!	#REF!
#REF!	#REF!	#REF!
#REF!	#REF!	#REF!
#REF!	#REF!	#REF!
#REF!	#REF!	#REF!
#REF!	#REF!	#REF!
#REF!	#REF!	#REF!
#REF!	#REF!	#REF!
#REF!	#REF!	#REF!
#REF!	#REF!	#REF!
#REF!	#REF!	#REF!
#REF!	#REF!	#REF!
#REF!	#REF!	#REF!
#REF!	#REF!	#REF!
#REF!	#REF!	#REF!
#REF!	#REF!	#REF!
#REF!	#REF!	#REF!
#REF!	#REF!	#REF!
#REF!	#REF!	#REF!
#REF!	#REF!	#REF!
#REF!	#REF!	#REF!
#REF!	#REF!	#REF!
#REF!	#REF!	#REF!
#REF!	#REF!	#REF!
#REF!	#REF!	#REF!
#REF!	#REF!	#REF!
#REF!	#REF!	#REF!
#REF!	#REF!	#REF!
#REF!	#REF!	#REF!
#REF!	#REF!	#REF!
#REF!	#REF!	#REF!
#REF!	#REF!	#REF!
#REF!	#REF!	#REF!
#REF!	#REF!	#REF!
#REF!	#REF!	#REF!
#REF!	#REF!	#REF!
#REF!	#REF!	#REF!
#REF!	#REF!	#REF!
#REF!	#REF!	#REF!
#REF!	#REF!	#REF!
#REF!	#REF!	#REF!
#REF!	#REF!	#REF!
#REF!	#REF!	#REF!
#REF!	#REF!	#REF!
#REF!	#REF!	#REF!
#REF!	#REF!	#REF!
#REF!	#REF!	#REF!
#REF!	#REF!	#REF!
#REF!	#REF!	#REF!
#REF!	#REF!	#REF!
#REF!	#REF!	#REF!
#REF!	#REF!	#REF!
#REF!	#REF!	#REF!
#REF!	#REF!	#REF!
#REF!	#REF!	#REF!
#REF!	#REF!	#REF!
#REF!	#REF!	#REF!
#REF!	#REF!	#REF!
#REF!	#REF!	#REF!
#REF!	#REF!	#REF!
#REF!	#REF!	#REF!
#REF!	#REF!	#REF!
#REF!	#REF!	#REF!
#REF!	#REF!	#REF!
#REF!	#REF!	#REF!
#REF!	#REF!	#REF!
#REF!	#REF!	#REF!
#REF!	#REF!	#REF!
#REF!	#REF!	#REF!
#REF!	#REF!	#REF!
#REF!	#REF!	#REF!
#REF!	#REF!	#REF!
#REF!	#REF!	#REF!
#REF!	#REF!	#REF!
#REF!	#REF!	#REF!
#REF!	#REF!	#REF!
#REF!	#REF!	#REF!
#REF!	#REF!	#REF!
#REF!	#REF!	#REF!
#REF!	#REF!	#REF!
#REF!	#REF!	#REF!
#REF!	#REF!	#REF!
#REF!	#REF!	#REF!
#REF!	#REF!	#REF!
#REF!	#REF!	#REF!
#REF!	#REF!	#REF!
#REF!	#REF!	#REF!
#REF!	#REF!	#REF!
#REF!	#REF!	#REF!
#REF!	#REF!	#REF!
#REF!	#REF!	#REF!
#REF!	#REF!	#REF!
#REF!	#REF!	#REF!
#REF!	#REF!	#REF!
#REF!	#REF!	#REF!
#REF!	#REF!	#REF!
#REF!	#REF!	#REF!
#REF!	#REF!	#REF!
#REF!	#REF!	#REF!
#REF!	#REF!	#REF!
#REF!	#REF!	#REF!
#REF!	#REF!	#REF!
#REF!	#REF!	#REF!
#REF!	#REF!	#REF!
#REF!	#REF!	#REF!
#REF!	#REF!	#REF!
#REF!	#REF!	#REF!
#REF!	#REF!	#REF!
#REF!	#REF!	#REF!
#REF!	#REF!	#REF!
#REF!	#REF!	#REF!
#REF!	#REF!	#REF!
#REF!	#REF!	#REF!
#REF!	#REF!	#REF!
#REF!	#REF!	#REF!
#REF!	#REF!	#REF!
#REF!	#REF!	#REF!
#REF!	#REF!	#REF!
#REF!	#REF!	#REF!
#REF!	#REF!	#REF!
#REF!	#REF!	#REF!
#REF!	#REF!	#REF!
#REF!	#REF!	#REF!
#REF!	#REF!	#REF!
#REF!	#REF!	#REF!
#REF!	#REF!	#REF!
#REF!	#REF!	#REF!
#REF!	#REF!	#REF!
#REF!	#REF!	#REF!
#REF!	#REF!	#REF!
#REF!	#REF!	#REF!
#REF!	#REF!	#REF!
#REF!	#REF!	#REF!
#REF!	#REF!	#REF!
#REF!	#REF!	#REF!
#REF!	#REF!	#REF!
#REF!	#REF!	#REF!
#REF!	#REF!	#REF!
#REF!	#REF!	#REF!
#REF!	#REF!	#REF!
#REF!	#REF!	#REF!
#REF!	#REF!	#REF!
#REF!	#REF!	#REF!
#REF!	#REF!	#REF!
#REF!	#REF!	#REF!
#REF!	#REF!	#REF!
#REF!	#REF!	#REF!
#REF!	#REF!	#REF!
#REF!	#REF!	#REF!
#REF!	#REF!	#REF!
#REF!	#REF!	#REF!
#REF!	#REF!	#REF!
#REF!	#REF!	#REF!
#REF!	#REF!	#REF!
#REF!	#REF!	#REF!
#REF!	#REF!	#REF!
#REF!	#REF!	#REF!
#REF!	#REF!	#REF!
#REF!	#REF!	#REF!
#REF!	#REF!	#REF!
#REF!	#REF!	#REF!
#REF!	#REF!	#REF!
#REF!	#REF!	#REF!
#REF!	#REF!	#REF!
#REF!	#REF!	#REF!
#REF!	#REF!	#REF!
#REF!	#REF!	#REF!
#REF!	#REF!	#REF!
#REF!	#REF!	#REF!
#REF!	#REF!	#REF!
#REF!	#REF!	#REF!
#REF!	#REF!	#REF!
#REF!	#REF!	#REF!
#REF!	#REF!	#REF!
#REF!	#REF!	#REF!
#REF!	#REF!	#REF!
#REF!	#REF!	#REF!
#REF!	#REF!	#REF!
#REF!	#REF!	#REF!
#REF!	#REF!	#REF!
#REF!	#REF!	#REF!
#REF!	#REF!	#REF!
#REF!	#REF!	#REF!
#REF!	#REF!	#REF!
#REF!	#REF!	#REF!
#REF!	#REF!	#REF!
#REF!	#REF!	#REF!
#REF!	#REF!	#REF!
#REF!	#REF!	#REF!
#REF!	#REF!	#REF!
#REF!	#REF!	#REF!
#REF!	#REF!	#REF!
#REF!	#REF!	#REF!
#REF!	#REF!	#REF!
#REF!	#REF!	#REF!
#REF!	#REF!	#REF!
#REF!	#REF!	#REF!
#REF!	#REF!	#REF!
#REF!	#REF!	#REF!
#REF!	#REF!	#REF!
#REF!	#REF!	#REF!
#REF!	#REF!	#REF!
#REF!	#REF!	#REF!
#REF!	#REF!	#REF!
#REF!	#REF!	#REF!
#REF!	#REF!	#REF!
#REF!	#REF!	#REF!
#REF!	#REF!	#REF!
#REF!	#REF!	#REF!
#REF!	#REF!	#REF!
#REF!	#REF!	#REF!
#REF!	#REF!	#REF!
#REF!	#REF!	#REF!
#REF!	#REF!	#REF!
#REF!	#REF!	#REF!
#REF!	#REF!	#REF!
#REF!	#REF!	#REF!
#REF!	#REF!	#REF!
#REF!	#REF!	#REF!
#REF!	#REF!	#REF!
#REF!	#REF!	#REF!
#REF!	#REF!	#REF!
#REF!	#REF!	#REF!
#REF!	#REF!	#REF!
#REF!	#REF!	#REF!
#REF!	#REF!	#REF!
#REF!	#REF!	#REF!
#REF!	#REF!	#REF!
#REF!	#REF!	#REF!
#REF!	#REF!	#REF!
#REF!	#REF!	#REF!
#REF!	#REF!	#REF!
#REF!	#REF!	#REF!
#REF!	#REF!	#REF!
#REF!	#REF!	#REF!
#REF!	#REF!	#REF!
#REF!	#REF!	#REF!
#REF!	#REF!	#REF!
#REF!	#REF!	#REF!
#REF!	#REF!	#REF!
#REF!	#REF!	#REF!
#REF!	#REF!	#REF!
#REF!	#REF!	#REF!
#REF!	#REF!	#REF!
#REF!	#REF!	#REF!
#REF!	#REF!	#REF!
#REF!	#REF!	#REF!
#REF!	#REF!	#REF!
#REF!	#REF!	#REF!
#REF!	#REF!	#REF!
#REF!	#REF!	#REF!
#REF!	#REF!	#REF!
#REF!	#REF!	#REF!
#REF!	#REF!	#REF!
#REF!	#REF!	#REF!
#REF!	#REF!	#REF!
#REF!	#REF!	#REF!
#REF!	#REF!	#REF!
#REF!	#REF!	#REF!
#REF!	#REF!	#REF!
#REF!	#REF!	#REF!
#REF!	#REF!	#REF!
#REF!	#REF!	#REF!
#REF!	#REF!	#REF!
#REF!	#REF!	#REF!
#REF!	#REF!	#REF!
#REF!	#REF!	#REF!
#REF!	#REF!	#REF!
#REF!	#REF!	#REF!
#REF!	#REF!	#REF!
#REF!	#REF!	#REF!
#REF!	#REF!	#REF!
#REF!	#REF!	#REF!
#REF!	#REF!	#REF!
#REF!	#REF!	#REF!
#REF!	#REF!	#REF!
#REF!	#REF!	#REF!
#REF!	#REF!	#REF!
#REF!	#REF!	#REF!
#REF!	#REF!	#REF!
#REF!	#REF!	#REF!
#REF!	#REF!	#REF!
#REF!	#REF!	#REF!
#REF!	#REF!	#REF!
#REF!	#REF!	#REF!
#REF!	#REF!	#REF!
#REF!	#REF!	#REF!
#REF!	#REF!	#REF!
#REF!	#REF!	#REF!
#REF!	#REF!	#REF!
#REF!	#REF!	#REF!
#REF!	#REF!	#REF!
#REF!	#REF!	#REF!
#REF!	#REF!	#REF!
#REF!	#REF!	#REF!
#REF!	#REF!	#REF!
#REF!	#REF!	#REF!
#REF!	#REF!	#REF!
#REF!	#REF!	#REF!
#REF!	#REF!	#REF!
#REF!	#REF!	#REF!
#REF!	#REF!	#REF!
#REF!	#REF!	#REF!
#REF!	#REF!	#REF!
#REF!	#REF!	#REF!
#REF!	#REF!	#REF!
#REF!	#REF!	#REF!
#REF!	#REF!	#REF!
#REF!	#REF!	#REF!
#REF!	#REF!	#REF!
#REF!	#REF!	#REF!
#REF!	#REF!	#REF!
#REF!	#REF!	#REF!
#REF!	#REF!	#REF!
#REF!	#REF!	#REF!
#REF!	#REF!	#REF!
#REF!	#REF!	#REF!
#REF!	#REF!	#REF!
#REF!	#REF!	#REF!
#REF!	#REF!	#REF!
#REF!	#REF!	#REF!
#REF!	#REF!	#REF!
#REF!	#REF!	#REF!
#REF!	#REF!	#REF!
#REF!	#REF!	#REF!
#REF!	#REF!	#REF!
#REF!	#REF!	#REF!
#REF!	#REF!	#REF!
#REF!	#REF!	#REF!
#REF!	#REF!	#REF!
#REF!	#REF!	#REF!
#REF!	#REF!	#REF!
#REF!	#REF!	#REF!
#REF!	#REF!	#REF!
#REF!	#REF!	#REF!
#REF!	#REF!	#REF!
#REF!	#REF!	#REF!
#REF!	#REF!	#REF!
#REF!	#REF!	#REF!
#REF!	#REF!	#REF!
#REF!	#REF!	#REF!
#REF!	#REF!	#REF!
#REF!	#REF!	#REF!
#REF!	#REF!	#REF!
#REF!	#REF!	#REF!
#REF!	#REF!	#REF!
#REF!	#REF!	#REF!
#REF!	#REF!	#REF!
#REF!	#REF!	#REF!
#REF!	#REF!	#REF!
#REF!	#REF!	#REF!
#REF!	#REF!	#REF!
#REF!	#REF!	#REF!
#REF!	#REF!	#REF!
#REF!	#REF!	#REF!
#REF!	#REF!	#REF!
#REF!	#REF!	#REF!
#REF!	#REF!	#REF!
#REF!	#REF!	#REF!
#REF!	#REF!	#REF!
#REF!	#REF!	#REF!
#REF!	#REF!	#REF!
#REF!	#REF!	#REF!
#REF!	#REF!	#REF!
#REF!	#REF!	#REF!
#REF!	#REF!	#REF!
#REF!	#REF!	#REF!
#REF!	#REF!	#REF!
#REF!	#REF!	#REF!
#REF!	#REF!	#REF!
#REF!	#REF!	#REF!
#REF!	#REF!	#REF!
#REF!	#REF!	#REF!
#REF!	#REF!	#REF!
#REF!	#REF!	#REF!
#REF!	#REF!	#REF!
#REF!	#REF!	#REF!
#REF!	#REF!	#REF!
#REF!	#REF!	#REF!
#REF!	#REF!	#REF!
#REF!	#REF!	#REF!
#REF!	#REF!	#REF!
#REF!	#REF!	#REF!
#REF!	#REF!	#REF!
#REF!	#REF!	#REF!
#REF!	#REF!	#REF!
#REF!	#REF!	#REF!
#REF!	#REF!	#REF!
#REF!	#REF!	#REF!
#REF!	#REF!	#REF!
#REF!	#REF!	#REF!
#REF!	#REF!	#REF!
#REF!	#REF!	#REF!
#REF!	#REF!	#REF!
#REF!	#REF!	#REF!
#REF!	#REF!	#REF!
#REF!	#REF!	#REF!
#REF!	#REF!	#REF!
#REF!	#REF!	#REF!
#REF!	#REF!	#REF!
#REF!	#REF!	#REF!
#REF!	#REF!	#REF!
#REF!	#REF!	#REF!
#REF!	#REF!	#REF!
#REF!	#REF!	#REF!
#REF!	#REF!	#REF!
#REF!	#REF!	#REF!
#REF!	#REF!	#REF!
#REF!	#REF!	#REF!
#REF!	#REF!	#REF!
#REF!	#REF!	#REF!
#REF!	#REF!	#REF!
#REF!	#REF!	#REF!
#REF!	#REF!	#REF!
#REF!	#REF!	#REF!
#REF!	#REF!	#REF!
#REF!	#REF!	#REF!
#REF!	#REF!	#REF!
#REF!	#REF!	#REF!
#REF!	#REF!	#REF!
#REF!	#REF!	#REF!
#REF!	#REF!	#REF!
#REF!	#REF!	#REF!
#REF!	#REF!	#REF!
#REF!	#REF!	#REF!
#REF!	#REF!	#REF!
#REF!	#REF!	#REF!
#REF!	#REF!	#REF!
#REF!	#REF!	#REF!
#REF!	#REF!	#REF!
#REF!	#REF!	#REF!
#REF!	#REF!	#REF!
#REF!	#REF!	#REF!
#REF!	#REF!	#REF!
#REF!	#REF!	#REF!
#REF!	#REF!	#REF!
#REF!	#REF!	#REF!
#REF!	#REF!	#REF!
#REF!	#REF!	#REF!
#REF!	#REF!	#REF!
#REF!	#REF!	#REF!
#REF!	#REF!	#REF!
#REF!	#REF!	#REF!
#REF!	#REF!	#REF!
#REF!	#REF!	#REF!
#REF!	#REF!	#REF!
#REF!	#REF!	#REF!
#REF!	#REF!	#REF!
#REF!	#REF!	#REF!
#REF!	#REF!	#REF!
#REF!	#REF!	#REF!
#REF!	#REF!	#REF!
#REF!	#REF!	#REF!
#REF!	#REF!	#REF!
#REF!	#REF!	#REF!
#REF!	#REF!	#REF!
#REF!	#REF!	#REF!
#REF!	#REF!	#REF!
#REF!	#REF!	#REF!
#REF!	#REF!	#REF!
#REF!	#REF!	#REF!
#REF!	#REF!	#REF!
#REF!	#REF!	#REF!
#REF!	#REF!	#REF!
#REF!	#REF!	#REF!
#REF!	#REF!	#REF!
#REF!	#REF!	#REF!
#REF!	#REF!	#REF!
#REF!	#REF!	#REF!
#REF!	#REF!	#REF!
#REF!	#REF!	#REF!
#REF!	#REF!	#REF!
#REF!	#REF!	#REF!
#REF!	#REF!	#REF!
#REF!	#REF!	#REF!
#REF!	#REF!	#REF!
#REF!	#REF!	#REF!
#REF!	#REF!	#REF!
#REF!	#REF!	#REF!
#REF!	#REF!	#REF!
#REF!	#REF!	#REF!
#REF!	#REF!	#REF!
#REF!	#REF!	#REF!
#REF!	#REF!	#REF!
#REF!	#REF!	#REF!
#REF!	#REF!	#REF!
#REF!	#REF!	#REF!
#REF!	#REF!	#REF!
#REF!	#REF!	#REF!
#REF!	#REF!	#REF!
#REF!	#REF!	#REF!
#REF!	#REF!	#REF!
#REF!	#REF!	#REF!
#REF!	#REF!	#REF!
#REF!	#REF!	#REF!
#REF!	#REF!	#REF!
#REF!	#REF!	#REF!
#REF!	#REF!	#REF!
#REF!	#REF!	#REF!
#REF!	#REF!	#REF!
#REF!	#REF!	#REF!
#REF!	#REF!	#REF!
#REF!	#REF!	#REF!
#REF!	#REF!	#REF!
#REF!	#REF!	#REF!
#REF!	#REF!	#REF!
#REF!	#REF!	#REF!
#REF!	#REF!	#REF!
#REF!	#REF!	#REF!
#REF!	#REF!	#REF!
#REF!	#REF!	#REF!
#REF!	#REF!	#REF!
#REF!	#REF!	#REF!
#REF!	#REF!	#REF!
#REF!	#REF!	#REF!
#REF!	#REF!	#REF!
#REF!	#REF!	#REF!
#REF!	#REF!	#REF!
#REF!	#REF!	#REF!
#REF!	#REF!	#REF!
#REF!	#REF!	#REF!
#REF!	#REF!	#REF!
#REF!	#REF!	#REF!
#REF!	#REF!	#REF!
#REF!	#REF!	#REF!
#REF!	#REF!	#REF!
#REF!	#REF!	#REF!
#REF!	#REF!	#REF!
#REF!	#REF!	#REF!
#REF!	#REF!	#REF!
#REF!	#REF!	#REF!
#REF!	#REF!	#REF!
#REF!	#REF!	#REF!
#REF!	#REF!	#REF!
#REF!	#REF!	#REF!
#REF!	#REF!	#REF!
#REF!	#REF!	#REF!
#REF!	#REF!	#REF!
#REF!	#REF!	#REF!
#REF!	#REF!	#REF!
#REF!	#REF!	#REF!
#REF!	#REF!	#REF!
#REF!	#REF!	#REF!
#REF!	#REF!	#REF!
#REF!	#REF!	#REF!
#REF!	#REF!	#REF!
#REF!	#REF!	#REF!
#REF!	#REF!	#REF!
#REF!	#REF!	#REF!
#REF!	#REF!	#REF!
#REF!	#REF!	#REF!
#REF!	#REF!	#REF!
#REF!	#REF!	#REF!
#REF!	#REF!	#REF!
#REF!	#REF!	#REF!
#REF!	#REF!	#REF!
#REF!	#REF!	#REF!
#REF!	#REF!	#REF!
#REF!	#REF!	#REF!
#REF!	#REF!	#REF!
#REF!	#REF!	#REF!
#REF!	#REF!	#REF!
#REF!	#REF!	#REF!
#REF!	#REF!	#REF!
#REF!	#REF!	#REF!
#REF!	#REF!	#REF!
#REF!	#REF!	#REF!
#REF!	#REF!	#REF!
#REF!	#REF!	#REF!
#REF!	#REF!	#REF!
#REF!	#REF!	#REF!
#REF!	#REF!	#REF!
#REF!	#REF!	#REF!
#REF!	#REF!	#REF!
#REF!	#REF!	#REF!
#REF!	#REF!	#REF!
#REF!	#REF!	#REF!
#REF!	#REF!	#REF!
#REF!	#REF!	#REF!
#REF!	#REF!	#REF!
#REF!	#REF!	#REF!
#REF!	#REF!	#REF!
#REF!	#REF!	#REF!
#REF!	#REF!	#REF!
#REF!	#REF!	#REF!
#REF!	#REF!	#REF!
#REF!	#REF!	#REF!
#REF!	#REF!	#REF!
#REF!	#REF!	#REF!
#REF!	#REF!	#REF!
#REF!	#REF!	#REF!
#REF!	#REF!	#REF!
#REF!	#REF!	#REF!
#REF!	#REF!	#REF!
#REF!	#REF!	#REF!
#REF!	#REF!	#REF!
#REF!	#REF!	#REF!
#REF!	#REF!	#REF!
#REF!	#REF!	#REF!
#REF!	#REF!	#REF!
#REF!	#REF!	#REF!
#REF!	#REF!	#REF!
#REF!	#REF!	#REF!
#REF!	#REF!	#REF!
#REF!	#REF!	#REF!
#REF!	#REF!	#REF!
#REF!	#REF!	#REF!
#REF!	#REF!	#REF!
#REF!	#REF!	#REF!
#REF!	#REF!	#REF!
#REF!	#REF!	#REF!
#REF!	#REF!	#REF!
#REF!	#REF!	#REF!
#REF!	#REF!	#REF!
#REF!	#REF!	#REF!
#REF!	#REF!	#REF!
#REF!	#REF!	#REF!
#REF!	#REF!	#REF!
#REF!	#REF!	#REF!
#REF!	#REF!	#REF!
#REF!	#REF!	#REF!
#REF!	#REF!	#REF!
#REF!	#REF!	#REF!
#REF!	#REF!	#REF!
#REF!	#REF!	#REF!
#REF!	#REF!	#REF!
#REF!	#REF!	#REF!
#REF!	#REF!	#REF!
#REF!	#REF!	#REF!
#REF!	#REF!	#REF!
#REF!	#REF!	#REF!
#REF!	#REF!	#REF!
#REF!	#REF!	#REF!
#REF!	#REF!	#REF!
#REF!	#REF!	#REF!
#REF!	#REF!	#REF!
#REF!	#REF!	#REF!
#REF!	#REF!	#REF!
#REF!	#REF!	#REF!
#REF!	#REF!	#REF!
#REF!	#REF!	#REF!
#REF!	#REF!	#REF!
#REF!	#REF!	#REF!
#REF!	#REF!	#REF!
#REF!	#REF!	#REF!
#REF!	#REF!	#REF!
#REF!	#REF!	#REF!
#REF!	#REF!	#REF!
#REF!	#REF!	#REF!
#REF!	#REF!	#REF!
#REF!	#REF!	#REF!
#REF!	#REF!	#REF!
#REF!	#REF!	#REF!
#REF!	#REF!	#REF!
#REF!	#REF!	#REF!
#REF!	#REF!	#REF!
#REF!	#REF!	#REF!
#REF!	#REF!	#REF!
#REF!	#REF!	#REF!
#REF!	#REF!	#REF!
#REF!	#REF!	#REF!
#REF!	#REF!	#REF!
#REF!	#REF!	#REF!
#REF!	#REF!	#REF!
#REF!	#REF!	#REF!
#REF!	#REF!	#REF!
#REF!	#REF!	#REF!
#REF!	#REF!	#REF!
#REF!	#REF!	#REF!
#REF!	#REF!	#REF!
#REF!	#REF!	#REF!
#REF!	#REF!	#REF!
#REF!	#REF!	#REF!
#REF!	#REF!	#REF!
#REF!	#REF!	#REF!
#REF!	#REF!	#REF!
#REF!	#REF!	#REF!
#REF!	#REF!	#REF!
#REF!	#REF!	#REF!
#REF!	#REF!	#REF!
#REF!	#REF!	#REF!
#REF!	#REF!	#REF!
#REF!	#REF!	#REF!
#REF!	#REF!	#REF!
#REF!	#REF!	#REF!
#REF!	#REF!	#REF!
#REF!	#REF!	#REF!
#REF!	#REF!	#REF!
#REF!	#REF!	#REF!
#REF!	#REF!	#REF!
#REF!	#REF!	#REF!
#REF!	#REF!	#REF!
#REF!	#REF!	#REF!
#REF!	#REF!	#REF!
#REF!	#REF!	#REF!
#REF!	#REF!	#REF!
#REF!	#REF!	#REF!
#REF!	#REF!	#REF!
#REF!	#REF!	#REF!
#REF!	#REF!	#REF!
#REF!	#REF!	#REF!
#REF!	#REF!	#REF!
#REF!	#REF!	#REF!
#REF!	#REF!	#REF!
#REF!	#REF!	#REF!
#REF!	#REF!	#REF!
#REF!	#REF!	#REF!
#REF!	#REF!	#REF!
#REF!	#REF!	#REF!
#REF!	#REF!	#REF!
#REF!	#REF!	#REF!
#REF!	#REF!	#REF!
#REF!	#REF!	#REF!
#REF!	#REF!	#REF!
#REF!	#REF!	#REF!
#REF!	#REF!	#REF!
#REF!	#REF!	#REF!
#REF!	#REF!	#REF!
#REF!	#REF!	#REF!
#REF!	#REF!	#REF!
#REF!	#REF!	#REF!
#REF!	#REF!	#REF!
#REF!	#REF!	#REF!
#REF!	#REF!	#REF!
#REF!	#REF!	#REF!
#REF!	#REF!	#REF!
#REF!	#REF!	#REF!
#REF!	#REF!	#REF!
#REF!	#REF!	#REF!
#REF!	#REF!	#REF!
#REF!	#REF!	#REF!
#REF!	#REF!	#REF!
#REF!	#REF!	#REF!
#REF!	#REF!	#REF!
#REF!	#REF!	#REF!
#REF!	#REF!	#REF!
#REF!	#REF!	#REF!
#REF!	#REF!	#REF!
#REF!	#REF!	#REF!
#REF!	#REF!	#REF!
#REF!	#REF!	#REF!
#REF!	#REF!	#REF!
#REF!	#REF!	#REF!
#REF!	#REF!	#REF!
#REF!	#REF!	#REF!
#REF!	#REF!	#REF!
#REF!	#REF!	#REF!
#REF!	#REF!	#REF!
#REF!	#REF!	#REF!
#REF!	#REF!	#REF!
#REF!	#REF!	#REF!
#REF!	#REF!	#REF!
#REF!	#REF!	#REF!
#REF!	#REF!	#REF!
#REF!	#REF!	#REF!
#REF!	#REF!	#REF!
#REF!	#REF!	#REF!
#REF!	#REF!	#REF!
#REF!	#REF!	#REF!
#REF!	#REF!	#REF!
#REF!	#REF!	#REF!
#REF!	#REF!	#REF!
#REF!	#REF!	#REF!
#REF!	#REF!	#REF!
#REF!	#REF!	#REF!
#REF!	#REF!	#REF!
#REF!	#REF!	#REF!
#REF!	#REF!	#REF!
#REF!	#REF!	#REF!
#REF!	#REF!	#REF!
#REF!	#REF!	#REF!
#REF!	#REF!	#REF!
#REF!	#REF!	#REF!
#REF!	#REF!	#REF!
#REF!	#REF!	#REF!
#REF!	#REF!	#REF!
#REF!	#REF!	#REF!
#REF!	#REF!	#REF!
#REF!	#REF!	#REF!
#REF!	#REF!	#REF!
#REF!	#REF!	#REF!
#REF!	#REF!	#REF!
#REF!	#REF!	#REF!
#REF!	#REF!	#REF!
#REF!	#REF!	#REF!
#REF!	#REF!	#REF!
#REF!	#REF!	#REF!
#REF!	#REF!	#REF!
#REF!	#REF!	#REF!
#REF!	#REF!	#REF!
#REF!	#REF!	#REF!
#REF!	#REF!	#REF!
#REF!	#REF!	#REF!
#REF!	#REF!	#REF!
#REF!	#REF!	#REF!
#REF!	#REF!	#REF!
#REF!	#REF!	#REF!
#REF!	#REF!	#REF!
#REF!	#REF!	#REF!
#REF!	#REF!	#REF!
#REF!	#REF!	#REF!
#REF!	#REF!	#REF!
#REF!	#REF!	#REF!
#REF!	#REF!	#REF!
#REF!	#REF!	#REF!
#REF!	#REF!	#REF!
#REF!	#REF!	#REF!
#REF!	#REF!	#REF!
#REF!	#REF!	#REF!
#REF!	#REF!	#REF!
#REF!	#REF!	#REF!
#REF!	#REF!	#REF!
#REF!	#REF!	#REF!
#REF!	#REF!	#REF!
#REF!	#REF!	#REF!
#REF!	#REF!	#REF!
#REF!	#REF!	#REF!
#REF!	#REF!	#REF!
#REF!	#REF!	#REF!
#REF!	#REF!	#REF!
#REF!	#REF!	#REF!
#REF!	#REF!	#REF!
#REF!	#REF!	#REF!
#REF!	#REF!	#REF!
#REF!	#REF!	#REF!
#REF!	#REF!	#REF!
#REF!	#REF!	#REF!
#REF!	#REF!	#REF!
#REF!	#REF!	#REF!
#REF!	#REF!	#REF!
#REF!	#REF!	#REF!
#REF!	#REF!	#REF!
#REF!	#REF!	#REF!
#REF!	#REF!	#REF!
#REF!	#REF!	#REF!
#REF!	#REF!	#REF!
#REF!	#REF!	#REF!
#REF!	#REF!	#REF!
#REF!	#REF!	#REF!
#REF!	#REF!	#REF!
#REF!	#REF!	#REF!
#REF!	#REF!	#REF!
#REF!	#REF!	#REF!
#REF!	#REF!	#REF!
#REF!	#REF!	#REF!
#REF!	#REF!	#REF!
#REF!	#REF!	#REF!
#REF!	#REF!	#REF!
#REF!	#REF!	#REF!
#REF!	#REF!	#REF!
#REF!	#REF!	#REF!
#REF!	#REF!	#REF!
#REF!	#REF!	#REF!
#REF!	#REF!	#REF!
#REF!	#REF!	#REF!
#REF!	#REF!	#REF!
#REF!	#REF!	#REF!
#REF!	#REF!	#REF!
#REF!	#REF!	#REF!
#REF!	#REF!	#REF!
#REF!	#REF!	#REF!
#REF!	#REF!	#REF!
#REF!	#REF!	#REF!
#REF!	#REF!	#REF!
#REF!	#REF!	#REF!
#REF!	#REF!	#REF!
#REF!	#REF!	#REF!
#REF!	#REF!	#REF!
#REF!	#REF!	#REF!
#REF!	#REF!	#REF!
#REF!	#REF!	#REF!
#REF!	#REF!	#REF!
#REF!	#REF!	#REF!
#REF!	#REF!	#REF!
#REF!	#REF!	#REF!
#REF!	#REF!	#REF!
#REF!	#REF!	#REF!
#REF!	#REF!	#REF!
#REF!	#REF!	#REF!
#REF!	#REF!	#REF!
#REF!	#REF!	#REF!
#REF!	#REF!	#REF!
#REF!	#REF!	#REF!
#REF!	#REF!	#REF!
#REF!	#REF!	#REF!
#REF!	#REF!	#REF!
#REF!	#REF!	#REF!
#REF!	#REF!	#REF!
#REF!	#REF!	#REF!
#REF!	#REF!	#REF!
#REF!	#REF!	#REF!
#REF!	#REF!	#REF!
#REF!	#REF!	#REF!
#REF!	#REF!	#REF!
#REF!	#REF!	#REF!
#REF!	#REF!	#REF!
#REF!	#REF!	#REF!
#REF!	#REF!	#REF!
#REF!	#REF!	#REF!
#REF!	#REF!	#REF!
#REF!	#REF!	#REF!
#REF!	#REF!	#REF!
#REF!	#REF!	#REF!
#REF!	#REF!	#REF!
#REF!	#REF!	#REF!
#REF!	#REF!	#REF!
#REF!	#REF!	#REF!
#REF!	#REF!	#REF!
#REF!	#REF!	#REF!
#REF!	#REF!	#REF!
#REF!	#REF!	#REF!
#REF!	#REF!	#REF!
#REF!	#REF!	#REF!
#REF!	#REF!	#REF!
#REF!	#REF!	#REF!
#REF!	#REF!	#REF!
#REF!	#REF!	#REF!
#REF!	#REF!	#REF!
#REF!	#REF!	#REF!
#REF!	#REF!	#REF!
#REF!	#REF!	#REF!
#REF!	#REF!	#REF!
#REF!	#REF!	#REF!
#REF!	#REF!	#REF!
#REF!	#REF!	#REF!
#REF!	#REF!	#REF!
#REF!	#REF!	#REF!
#REF!	#REF!	#REF!
#REF!	#REF!	#REF!
#REF!	#REF!	#REF!
#REF!	#REF!	#REF!
#REF!	#REF!	#REF!
#REF!	#REF!	#REF!
#REF!	#REF!	#REF!
#REF!	#REF!	#REF!
#REF!	#REF!	#REF!
#REF!	#REF!	#REF!
#REF!	#REF!	#REF!
#REF!	#REF!	#REF!
#REF!	#REF!	#REF!
#REF!	#REF!	#REF!
#REF!	#REF!	#REF!
#REF!	#REF!	#REF!
#REF!	#REF!	#REF!
#REF!	#REF!	#REF!
#REF!	#REF!	#REF!
#REF!	#REF!	#REF!
#REF!	#REF!	#REF!
#REF!	#REF!	#REF!
#REF!	#REF!	#REF!
#REF!	#REF!	#REF!
#REF!	#REF!	#REF!
#REF!	#REF!	#REF!
#REF!	#REF!	#REF!
#REF!	#REF!	#REF!
#REF!	#REF!	#REF!
#REF!	#REF!	#REF!
#REF!	#REF!	#REF!
#REF!	#REF!	#REF!
#REF!	#REF!	#REF!
#REF!	#REF!	#REF!
#REF!	#REF!	#REF!
#REF!	#REF!	#REF!
#REF!	#REF!	#REF!
#REF!	#REF!	#REF!
#REF!	#REF!	#REF!
#REF!	#REF!	#REF!
#REF!	#REF!	#REF!
#REF!	#REF!	#REF!
#REF!	#REF!	#REF!
#REF!	#REF!	#REF!
#REF!	#REF!	#REF!
#REF!	#REF!	#REF!
#REF!	#REF!	#REF!
#REF!	#REF!	#REF!
#REF!	#REF!	#REF!
#REF!	#REF!	#REF!
#REF!	#REF!	#REF!
#REF!	#REF!	#REF!
#REF!	#REF!	#REF!
#REF!	#REF!	#REF!
#REF!	#REF!	#REF!
#REF!	#REF!	#REF!
#REF!	#REF!	#REF!
#REF!	#REF!	#REF!
#REF!	#REF!	#REF!
#REF!	#REF!	#REF!
#REF!	#REF!	#REF!
#REF!	#REF!	#REF!
#REF!	#REF!	#REF!
#REF!	#REF!	#REF!
#REF!	#REF!	#REF!
#REF!	#REF!	#REF!
#REF!	#REF!	#REF!
#REF!	#REF!	#REF!
#REF!	#REF!	#REF!
#REF!	#REF!	#REF!
#REF!	#REF!	#REF!
#REF!	#REF!	#REF!
#REF!	#REF!	#REF!
#REF!	#REF!	#REF!
#REF!	#REF!	#REF!
#REF!	#REF!	#REF!
#REF!	#REF!	#REF!
#REF!	#REF!	#REF!
#REF!	#REF!	#REF!
#REF!	#REF!	#REF!
#REF!	#REF!	#REF!
#REF!	#REF!	#REF!
#REF!	#REF!	#REF!
#REF!	#REF!	#REF!
#REF!	#REF!	#REF!
#REF!	#REF!	#REF!
#REF!	#REF!	#REF!
#REF!	#REF!	#REF!
#REF!	#REF!	#REF!
#REF!	#REF!	#REF!
#REF!	#REF!	#REF!
#REF!	#REF!	#REF!
#REF!	#REF!	#REF!
#REF!	#REF!	#REF!
#REF!	#REF!	#REF!
#REF!	#REF!	#REF!
#REF!	#REF!	#REF!
#REF!	#REF!	#REF!
#REF!	#REF!	#REF!
#REF!	#REF!	#REF!
#REF!	#REF!	#REF!
#REF!	#REF!	#REF!
#REF!	#REF!	#REF!
#REF!	#REF!	#REF!
#REF!	#REF!	#REF!
#REF!	#REF!	#REF!
#REF!	#REF!	#REF!
#REF!	#REF!	#REF!
#REF!	#REF!	#REF!
#REF!	#REF!	#REF!
#REF!	#REF!	#REF!
#REF!	#REF!	#REF!
#REF!	#REF!	#REF!
#REF!	#REF!	#REF!
#REF!	#REF!	#REF!
#REF!	#REF!	#REF!
#REF!	#REF!	#REF!
#REF!	#REF!	#REF!
#REF!	#REF!	#REF!
#REF!	#REF!	#REF!
#REF!	#REF!	#REF!
#REF!	#REF!	#REF!
#REF!	#REF!	#REF!
#REF!	#REF!	#REF!
#REF!	#REF!	#REF!
#REF!	#REF!	#REF!
#REF!	#REF!	#REF!
#REF!	#REF!	#REF!
#REF!	#REF!	#REF!
#REF!	#REF!	#REF!
#REF!	#REF!	#REF!
#REF!	#REF!	#REF!
#REF!	#REF!	#REF!
#REF!	#REF!	#REF!
#REF!	#REF!	#REF!
#REF!	#REF!	#REF!
#REF!	#REF!	#REF!
#REF!	#REF!	#REF!
#REF!	#REF!	#REF!
#REF!	#REF!	#REF!
#REF!	#REF!	#REF!
#REF!	#REF!	#REF!
#REF!	#REF!	#REF!
#REF!	#REF!	#REF!
#REF!	#REF!	#REF!
#REF!	#REF!	#REF!
#REF!	#REF!	#REF!
#REF!	#REF!	#REF!
#REF!	#REF!	#REF!
#REF!	#REF!	#REF!
#REF!	#REF!	#REF!
#REF!	#REF!	#REF!
#REF!	#REF!	#REF!
#REF!	#REF!	#REF!
#REF!	#REF!	#REF!
#REF!	#REF!	#REF!
#REF!	#REF!	#REF!
#REF!	#REF!	#REF!
#REF!	#REF!	#REF!
#REF!	#REF!	#REF!
#REF!	#REF!	#REF!
#REF!	#REF!	#REF!
#REF!	#REF!	#REF!
#REF!	#REF!	#REF!
#REF!	#REF!	#REF!
#REF!	#REF!	#REF!
#REF!	#REF!	#REF!
#REF!	#REF!	#REF!
#REF!	#REF!	#REF!
#REF!	#REF!	#REF!
#REF!	#REF!	#REF!
#REF!	#REF!	#REF!
#REF!	#REF!	#REF!
#REF!	#REF!	#REF!
#REF!	#REF!	#REF!
#REF!	#REF!	#REF!
#REF!	#REF!	#REF!
#REF!	#REF!	#REF!
#REF!	#REF!	#REF!
#REF!	#REF!	#REF!
#REF!	#REF!	#REF!
#REF!	#REF!	#REF!
#REF!	#REF!	#REF!
#REF!	#REF!	#REF!
#REF!	#REF!	#REF!
#REF!	#REF!	#REF!
#REF!	#REF!	#REF!
#REF!	#REF!	#REF!
#REF!	#REF!	#REF!
#REF!	#REF!	#REF!
#REF!	#REF!	#REF!
#REF!	#REF!	#REF!
#REF!	#REF!	#REF!
#REF!	#REF!	#REF!
#REF!	#REF!	#REF!
#REF!	#REF!	#REF!
#REF!	#REF!	#REF!
#REF!	#REF!	#REF!
#REF!	#REF!	#REF!
#REF!	#REF!	#REF!
#REF!	#REF!	#REF!
#REF!	#REF!	#REF!
#REF!	#REF!	#REF!
#REF!	#REF!	#REF!
#REF!	#REF!	#REF!
#REF!	#REF!	#REF!
#REF!	#REF!	#REF!
#REF!	#REF!	#REF!
#REF!	#REF!	#REF!
#REF!	#REF!	#REF!
#REF!	#REF!	#REF!
#REF!	#REF!	#REF!
#REF!	#REF!	#REF!
#REF!	#REF!	#REF!
#REF!	#REF!	#REF!
#REF!	#REF!	#REF!
#REF!	#REF!	#REF!
#REF!	#REF!	#REF!
#REF!	#REF!	#REF!
#REF!	#REF!	#REF!
#REF!	#REF!	#REF!
#REF!	#REF!	#REF!
#REF!	#REF!	#REF!
#REF!	#REF!	#REF!
#REF!	#REF!	#REF!
#REF!	#REF!	#REF!
#REF!	#REF!	#REF!
#REF!	#REF!	#REF!
#REF!	#REF!	#REF!
#REF!	#REF!	#REF!
#REF!	#REF!	#REF!
#REF!	#REF!	#REF!
#REF!	#REF!	#REF!
#REF!	#REF!	#REF!
#REF!	#REF!	#REF!
#REF!	#REF!	#REF!
#REF!	#REF!	#REF!
#REF!	#REF!	#REF!
#REF!	#REF!	#REF!
#REF!	#REF!	#REF!
#REF!	#REF!	#REF!
#REF!	#REF!	#REF!
#REF!	#REF!	#REF!
#REF!	#REF!	#REF!
#REF!	#REF!	#REF!
#REF!	#REF!	#REF!
#REF!	#REF!	#REF!
#REF!	#REF!	#REF!
#REF!	#REF!	#REF!
#REF!	#REF!	#REF!
#REF!	#REF!	#REF!
#REF!	#REF!	#REF!
#REF!	#REF!	#REF!
#REF!	#REF!	#REF!
#REF!	#REF!	#REF!
#REF!	#REF!	#REF!
#REF!	#REF!	#REF!
#REF!	#REF!	#REF!
#REF!	#REF!	#REF!
#REF!	#REF!	#REF!
#REF!	#REF!	#REF!
#REF!	#REF!	#REF!
#REF!	#REF!	#REF!
#REF!	#REF!	#REF!
#REF!	#REF!	#REF!
#REF!	#REF!	#REF!
#REF!	#REF!	#REF!
#REF!	#REF!	#REF!
#REF!	#REF!	#REF!
#REF!	#REF!	#REF!
#REF!	#REF!	#REF!
#REF!	#REF!	#REF!
#REF!	#REF!	#REF!
#REF!	#REF!	#REF!
#REF!	#REF!	#REF!
#REF!	#REF!	#REF!
#REF!	#REF!	#REF!
#REF!	#REF!	#REF!
#REF!	#REF!	#REF!
#REF!	#REF!	#REF!
#REF!	#REF!	#REF!
#REF!	#REF!	#REF!
#REF!	#REF!	#REF!
#REF!	#REF!	#REF!
#REF!	#REF!	#REF!
#REF!	#REF!	#REF!
#REF!	#REF!	#REF!
#REF!	#REF!	#REF!
#REF!	#REF!	#REF!
#REF!	#REF!	#REF!
#REF!	#REF!	#REF!
#REF!	#REF!	#REF!
#REF!	#REF!	#REF!
#REF!	#REF!	#REF!
#REF!	#REF!	#REF!
#REF!	#REF!	#REF!
#REF!	#REF!	#REF!
#REF!	#REF!	#REF!
#REF!	#REF!	#REF!
#REF!	#REF!	#REF!
#REF!	#REF!	#REF!
#REF!	#REF!	#REF!
#REF!	#REF!	#REF!
#REF!	#REF!	#REF!
#REF!	#REF!	#REF!
#REF!	#REF!	#REF!
#REF!	#REF!	#REF!
#REF!	#REF!	#REF!
#REF!	#REF!	#REF!
#REF!	#REF!	#REF!
#REF!	#REF!	#REF!
#REF!	#REF!	#REF!
#REF!	#REF!	#REF!
#REF!	#REF!	#REF!
#REF!	#REF!	#REF!
#REF!	#REF!	#REF!
#REF!	#REF!	#REF!
#REF!	#REF!	#REF!
#REF!	#REF!	#REF!
#REF!	#REF!	#REF!
#REF!	#REF!	#REF!
#REF!	#REF!	#REF!
#REF!	#REF!	#REF!
#REF!	#REF!	#REF!
#REF!	#REF!	#REF!
#REF!	#REF!	#REF!
#REF!	#REF!	#REF!
#REF!	#REF!	#REF!
#REF!	#REF!	#REF!
#REF!	#REF!	#REF!
#REF!	#REF!	#REF!
#REF!	#REF!	#REF!
#REF!	#REF!	#REF!
#REF!	#REF!	#REF!
#REF!	#REF!	#REF!
#REF!	#REF!	#REF!
#REF!	#REF!	#REF!
#REF!	#REF!	#REF!
#REF!	#REF!	#REF!
#REF!	#REF!	#REF!
#REF!	#REF!	#REF!
#REF!	#REF!	#REF!
#REF!	#REF!	#REF!
#REF!	#REF!	#REF!
#REF!	#REF!	#REF!
#REF!	#REF!	#REF!
#REF!	#REF!	#REF!
#REF!	#REF!	#REF!
#REF!	#REF!	#REF!
#REF!	#REF!	#REF!
#REF!	#REF!	#REF!
#REF!	#REF!	#REF!
#REF!	#REF!	#REF!
#REF!	#REF!	#REF!
#REF!	#REF!	#REF!
#REF!	#REF!	#REF!
#REF!	#REF!	#REF!
#REF!	#REF!	#REF!
#REF!	#REF!	#REF!
#REF!	#REF!	#REF!
#REF!	#REF!	#REF!
#REF!	#REF!	#REF!
#REF!	#REF!	#REF!
#REF!	#REF!	#REF!
#REF!	#REF!	#REF!
#REF!	#REF!	#REF!
#REF!	#REF!	#REF!
#REF!	#REF!	#REF!
#REF!	#REF!	#REF!
#REF!	#REF!	#REF!
#REF!	#REF!	#REF!
#REF!	#REF!	#REF!
#REF!	#REF!	#REF!
#REF!	#REF!	#REF!
#REF!	#REF!	#REF!
#REF!	#REF!	#REF!
#REF!	#REF!	#REF!
#REF!	#REF!	#REF!
#REF!	#REF!	#REF!
#REF!	#REF!	#REF!
#REF!	#REF!	#REF!
#REF!	#REF!	#REF!
#REF!	#REF!	#REF!
#REF!	#REF!	#REF!
#REF!	#REF!	#REF!
#REF!	#REF!	#REF!
#REF!	#REF!	#REF!
#REF!	#REF!	#REF!
#REF!	#REF!	#REF!
#REF!	#REF!	#REF!
#REF!	#REF!	#REF!
#REF!	#REF!	#REF!
#REF!	#REF!	#REF!
#REF!	#REF!	#REF!
#REF!	#REF!	#REF!
#REF!	#REF!	#REF!
#REF!	#REF!	#REF!
#REF!	#REF!	#REF!
#REF!	#REF!	#REF!
#REF!	#REF!	#REF!
#REF!	#REF!	#REF!
#REF!	#REF!	#REF!
#REF!	#REF!	#REF!
#REF!	#REF!	#REF!
#REF!	#REF!	#REF!
#REF!	#REF!	#REF!
#REF!	#REF!	#REF!
#REF!	#REF!	#REF!
#REF!	#REF!	#REF!
#REF!	#REF!	#REF!
#REF!	#REF!	#REF!
#REF!	#REF!	#REF!
#REF!	#REF!	#REF!
#REF!	#REF!	#REF!
#REF!	#REF!	#REF!
#REF!	#REF!	#REF!
#REF!	#REF!	#REF!
#REF!	#REF!	#REF!
#REF!	#REF!	#REF!
#REF!	#REF!	#REF!
#REF!	#REF!	#REF!
#REF!	#REF!	#REF!
#REF!	#REF!	#REF!
#REF!	#REF!	#REF!
#REF!	#REF!	#REF!
#REF!	#REF!	#REF!
#REF!	#REF!	#REF!
#REF!	#REF!	#REF!
#REF!	#REF!	#REF!
#REF!	#REF!	#REF!
#REF!	#REF!	#REF!
#REF!	#REF!	#REF!
#REF!	#REF!	#REF!
#REF!	#REF!	#REF!
#REF!	#REF!	#REF!
#REF!	#REF!	#REF!
#REF!	#REF!	#REF!
#REF!	#REF!	#REF!
#REF!	#REF!	#REF!
#REF!	#REF!	#REF!
#REF!	#REF!	#REF!
#REF!	#REF!	#REF!
#REF!	#REF!	#REF!
#REF!	#REF!	#REF!
#REF!	#REF!	#REF!
#REF!	#REF!	#REF!
#REF!	#REF!	#REF!
#REF!	#REF!	#REF!
#REF!	#REF!	#REF!
#REF!	#REF!	#REF!
#REF!	#REF!	#REF!
#REF!	#REF!	#REF!
#REF!	#REF!	#REF!
#REF!	#REF!	#REF!
#REF!	#REF!	#REF!
#REF!	#REF!	#REF!
#REF!	#REF!	#REF!
#REF!	#REF!	#REF!
#REF!	#REF!	#REF!
#REF!	#REF!	#REF!
#REF!	#REF!	#REF!
#REF!	#REF!	#REF!
#REF!	#REF!	#REF!
#REF!	#REF!	#REF!
#REF!	#REF!	#REF!
#REF!	#REF!	#REF!
#REF!	#REF!	#REF!
#REF!	#REF!	#REF!
#REF!	#REF!	#REF!
#REF!	#REF!	#REF!
#REF!	#REF!	#REF!
#REF!	#REF!	#REF!
#REF!	#REF!	#REF!
#REF!	#REF!	#REF!
#REF!	#REF!	#REF!
#REF!	#REF!	#REF!
#REF!	#REF!	#REF!
#REF!	#REF!	#REF!
#REF!	#REF!	#REF!
#REF!	#REF!	#REF!
#REF!	#REF!	#REF!
#REF!	#REF!	#REF!
#REF!	#REF!	#REF!
#REF!	#REF!	#REF!
#REF!	#REF!	#REF!
#REF!	#REF!	#REF!
#REF!	#REF!	#REF!
#REF!	#REF!	#REF!
#REF!	#REF!	#REF!
#REF!	#REF!	#REF!
#REF!	#REF!	#REF!
#REF!	#REF!	#REF!
#REF!	#REF!	#REF!
#REF!	#REF!	#REF!
#REF!	#REF!	#REF!
#REF!	#REF!	#REF!
#REF!	#REF!	#REF!
#REF!	#REF!	#REF!
#REF!	#REF!	#REF!
#REF!	#REF!	#REF!
#REF!	#REF!	#REF!
#REF!	#REF!	#REF!
#REF!	#REF!	#REF!
#REF!	#REF!	#REF!
#REF!	#REF!	#REF!
#REF!	#REF!	#REF!
#REF!	#REF!	#REF!
#REF!	#REF!	#REF!
#REF!	#REF!	#REF!
#REF!	#REF!	#REF!
#REF!	#REF!	#REF!
#REF!	#REF!	#REF!
#REF!	#REF!	#REF!
#REF!	#REF!	#REF!
#REF!	#REF!	#REF!
#REF!	#REF!	#REF!
#REF!	#REF!	#REF!
#REF!	#REF!	#REF!
#REF!	#REF!	#REF!
#REF!	#REF!	#REF!
#REF!	#REF!	#REF!
#REF!	#REF!	#REF!
#REF!	#REF!	#REF!
#REF!	#REF!	#REF!
#REF!	#REF!	#REF!
#REF!	#REF!	#REF!
#REF!	#REF!	#REF!
#REF!	#REF!	#REF!
#REF!	#REF!	#REF!
#REF!	#REF!	#REF!
#REF!	#REF!	#REF!
#REF!	#REF!	#REF!
#REF!	#REF!	#REF!
#REF!	#REF!	#REF!
#REF!	#REF!	#REF!
#REF!	#REF!	#REF!
#REF!	#REF!	#REF!
#REF!	#REF!	#REF!
#REF!	#REF!	#REF!
#REF!	#REF!	#REF!
#REF!	#REF!	#REF!
#REF!	#REF!	#REF!
#REF!	#REF!	#REF!
#REF!	#REF!	#REF!
#REF!	#REF!	#REF!
#REF!	#REF!	#REF!
#REF!	#REF!	#REF!
#REF!	#REF!	#REF!
#REF!	#REF!	#REF!
#REF!	#REF!	#REF!
#REF!	#REF!	#REF!
#REF!	#REF!	#REF!
#REF!	#REF!	#REF!
#REF!	#REF!	#REF!
#REF!	#REF!	#REF!
#REF!	#REF!	#REF!
#REF!	#REF!	#REF!
#REF!	#REF!	#REF!
#REF!	#REF!	#REF!
#REF!	#REF!	#REF!
#REF!	#REF!	#REF!
#REF!	#REF!	#REF!
#REF!	#REF!	#REF!
#REF!	#REF!	#REF!
#REF!	#REF!	#REF!
#REF!	#REF!	#REF!
#REF!	#REF!	#REF!
#REF!	#REF!	#REF!
#REF!	#REF!	#REF!
#REF!	#REF!	#REF!
#REF!	#REF!	#REF!
#REF!	#REF!	#REF!
#REF!	#REF!	#REF!
#REF!	#REF!	#REF!
#REF!	#REF!	#REF!
#REF!	#REF!	#REF!
#REF!	#REF!	#REF!
#REF!	#REF!	#REF!
#REF!	#REF!	#REF!
#REF!	#REF!	#REF!
#REF!	#REF!	#REF!
#REF!	#REF!	#REF!
#REF!	#REF!	#REF!
#REF!	#REF!	#REF!
#REF!	#REF!	#REF!
#REF!	#REF!	#REF!
#REF!	#REF!	#REF!
#REF!	#REF!	#REF!
#REF!	#REF!	#REF!
#REF!	#REF!	#REF!
#REF!	#REF!	#REF!
#REF!	#REF!	#REF!
#REF!	#REF!	#REF!
#REF!	#REF!	#REF!
#REF!	#REF!	#REF!
#REF!	#REF!	#REF!
#REF!	#REF!	#REF!
#REF!	#REF!	#REF!
#REF!	#REF!	#REF!
#REF!	#REF!	#REF!
#REF!	#REF!	#REF!
#REF!	#REF!	#REF!
#REF!	#REF!	#REF!
#REF!	#REF!	#REF!
#REF!	#REF!	#REF!
#REF!	#REF!	#REF!
#REF!	#REF!	#REF!
#REF!	#REF!	#REF!
#REF!	#REF!	#REF!
#REF!	#REF!	#REF!
#REF!	#REF!	#REF!
#REF!	#REF!	#REF!
#REF!	#REF!	#REF!
#REF!	#REF!	#REF!
#REF!	#REF!	#REF!
#REF!	#REF!	#REF!
#REF!	#REF!	#REF!
#REF!	#REF!	#REF!
#REF!	#REF!	#REF!
#REF!	#REF!	#REF!
#REF!	#REF!	#REF!
#REF!	#REF!	#REF!
#REF!	#REF!	#REF!
#REF!	#REF!	#REF!
#REF!	#REF!	#REF!
#REF!	#REF!	#REF!
#REF!	#REF!	#REF!
#REF!	#REF!	#REF!
#REF!	#REF!	#REF!
#REF!	#REF!	#REF!
#REF!	#REF!	#REF!
#REF!	#REF!	#REF!
#REF!	#REF!	#REF!
#REF!	#REF!	#REF!
#REF!	#REF!	#REF!
#REF!	#REF!	#REF!
#REF!	#REF!	#REF!
#REF!	#REF!	#REF!
#REF!	#REF!	#REF!
#REF!	#REF!	#REF!
#REF!	#REF!	#REF!
#REF!	#REF!	#REF!
#REF!	#REF!	#REF!
#REF!	#REF!	#REF!
#REF!	#REF!	#REF!
#REF!	#REF!	#REF!
#REF!	#REF!	#REF!
#REF!	#REF!	#REF!
#REF!	#REF!	#REF!
#REF!	#REF!	#REF!
#REF!	#REF!	#REF!
#REF!	#REF!	#REF!
#REF!	#REF!	#REF!
#REF!	#REF!	#REF!
#REF!	#REF!	#REF!
#REF!	#REF!	#REF!
#REF!	#REF!	#REF!
#REF!	#REF!	#REF!
#REF!	#REF!	#REF!
#REF!	#REF!	#REF!
#REF!	#REF!	#REF!
#REF!	#REF!	#REF!
#REF!	#REF!	#REF!
[truncated: 500 more rows]

## Sheet: Sheet3
	Area	radius	distance between centers	14.02	701	distance between center
Sum ZT9	512	12.7662	638.308		1276.62	diameter
Sum ZT15	314	9.99746	499.873		999.746	diameter
Overlap	108
	404
	206
		3.14159
	a	r1+r2
	b	r1-r2
