# Supplementary material for: Functional domain studies uncover novel roles for the ZTL Kelch repeat domain in clock function
Source: PLoS One. 2021 Mar 17;16(3):e0235938. doi: 10.1371/journal.pone.0235938 (PMC7968664; doi:10.1371/journal.pone.0235938)
Supplement: S4 Table — IP/MS results from this study were compared with previously generated results from the ZTL decoy [13]. (XLSX) [file pone.0235938.s004.xlsx]

## Sheet: S4 Table
Significant Proteins in the Decoy ZT9 sample (Lee and Feke et al 2018)	Significant Proteins in the Decoy ZT15 sample (Lee and Feke et al 2018)	Significant Proteins in the Kelch ZT9 sample	Significant Proteins in the Kelch ZT15 sample		Shared Significant Proteins in Both Decoy Samples	Shared Significant Proteins in Both Kelch Samples	Shared Significant Proteins in Both ZT9 Samples	Shared Significant Proteins in Both ZT15 Samples	Shared Significant Proteins in the Decoy ZT9 and Kelch ZT15 Samples	Shared Significant Proteins in the Decoy ZT15 and Kelch ZT9 Samples		Shared Significant Proteins in the Decoy ZT15, Kelch ZT9, and Kelch ZT15 Samples	Shared Significant Proteins in the Decoy ZT9, Kelch ZT9, and Kelch ZT15 Samples	Shared Significant Proteins in the Decoy ZT9, Decoy ZT15, and Kelch ZT15 Samples	Shared Significant Proteins in the Decoy ZT9, Decoy ZT15, and Kelch ZT9 Samples		Shared Significant Proteins in All Samples		Decoy ZT9 Significant Protein Count	Decoy ZT15 Significant Protein Count	Kelch ZT9 Significant Protein Count	Kelch ZT15 Significant Protein Count	Both Decoy Overalp Count	Both Kelch Overlap Count	Both ZT9 Overlap Count	Both ZT15 Overlap Count	Decoy ZT9/Kelch ZT15 Overlap Count	Decoy ZT15/Kelch ZT9 Overlap Count	Decoy ZT15, Kelch ZT9, Kelch ZT15 Overlap Count	Decoy ZT9, Kelch ZT9, Kelch ZT15 Overlap Count	Decoy ZT9, Decoy ZT15, Kelch ZT15 Overlap Count	Decoy ZT9, Decoy ZT15, Kelch ZT9 Overlap Count	All 4 Overlap Count
14335_ARATH	0DC_ARATH	14331_ARATH	6PGD2_ARATH		14335_ARATH	AAT1_ARATH	AAT3_ARATH	6PGD2_ARATH	6PGD2_ARATH	AAT3_ARATH		AAT3_ARATH	AAT3_ARATH	6PGD2_ARATH	AAT3_ARATH		AAT3_ARATH		483	584	512	315	199	108	50	40	42	55	22	19	25	26	15
6PGD2_ARATH	0P1B_ARATH	2A5I_ARATH	AAT1_ARATH		6PGD2_ARATH	AAT3_ARATH	ACP3_ARATH	AAT3_ARATH	AAT3_ARATH	AB27G_ARATH		AB36G_ARATH	ADO2_ARATH	AAT3_ARATH	ADO2_ARATH		ADO2_ARATH
AAAS_ARATH	0T3_ARATH	4CLL2_ARATH	AAT3_ARATH		AAAS_ARATH	AB1D_ARATH	ADO2_ARATH	AB36G_ARATH	ACLA3_ARATH	AB36G_ARATH		ADO2_ARATH	APR2_ARATH	ADO2_ARATH	APR2_ARATH		APR2_ARATH
AAE15_ARATH	14332_ARATH	6PGL2_ARATH	AB1D_ARATH		AAE15_ARATH	AB35G_ARATH	APR2_ARATH	ADO2_ARATH	ADNT1_ARATH	ACLB1_ARATH		APR2_ARATH	ARFH_ARATH	ANXD8_ARATH	ARFH_ARATH		ARFH_ARATH
AAT3_ARATH	14335_ARATH	AAT1_ARATH	AB35G_ARATH		AAT3_ARATH	AB36G_ARATH	ARFH_ARATH	ANXD8_ARATH	ADO2_ARATH	ADO2_ARATH		ARFH_ARATH	CCR4A_ARATH	APR2_ARATH	CCR4A_ARATH		PP303_ARATH
AATPJ_ARATH	2A5B_ARATH	AAT3_ARATH	AB36G_ARATH		AB11G_ARATH	AB7I_ARATH	ATPBO_ARATH	APR2_ARATH	ANXD8_ARATH	AGD3_ARATH		AT18F_ARATH	HS901_ARATH	ARFH_ARATH	GSTT2_ARATH		PSD3B_ARATH
AB11G_ARATH	2AAG_ARATH	AB10B_ARATH	AB7I_ARATH		AB8I_ARATH	ACLA1_ARATH	ATX4_ARATH	ARFH_ARATH	APR2_ARATH	APR2_ARATH		CCR4A_ARATH	PP303_ARATH	CCR4A_ARATH	P2C22_ARATH		SYEM_ARATH
AB26G_ARATH	6PGD2_ARATH	AB14C_ARATH	ACLA1_ARATH		ABI5_ARATH	ADO1_ARATH	BAS1B_ARATH	AT18F_ARATH	ARFH_ARATH	ARFH_ARATH		COPA2_ARATH	PSD3B_ARATH	DCDA1_ARATH	PMT8_ARATH		SYIM_ARATH
AB31G_ARATH	AAAS_ARATH	AB1D_ARATH	ACLA3_ARATH		ACCC_ARATH	ADO2_ARATH	C3H33_ARATH	CCR4A_ARATH	CCR4A_ARATH	ARR16_ARATH		EIN2_ARATH	RS193_ARATH	PEX5_ARATH	PP124_ARATH		TCPA_ARATH
AB39G_ARATH	AAE15_ARATH	AB26B_ARATH	ACLB2_ARATH		ADF3_ARATH	AGD14_ARATH	C79B2_ARATH	COPA2_ARATH	DCDA1_ARATH	AT18F_ARATH		PIP21_ARATH	SYEM_ARATH	PFKA4_ARATH	PP303_ARATH		TCPE_ARATH
AB5A_ARATH	AAT2_ARATH	AB27G_ARATH	ACR10_ARATH		ADO2_ARATH	AMY3_ARATH	CCR4A_ARATH	CRR23_ARATH	HS901_ARATH	BGAL6_ARATH		PP303_ARATH	SYIM_ARATH	PP303_ARATH	PRS8A_ARATH		TCPG_ARATH
AB5F_ARATH	AAT3_ARATH	AB35G_ARATH	ADNT1_ARATH		AGD7_ARATH	APR2_ARATH	CP123_ARATH	DCDA1_ARATH	MCA1_ARATH	C97B3_ARATH		PSD3B_ARATH	TCPA_ARATH	PS6AB_ARATH	PSD3B_ARATH		TCPH_ARATH
AB6G_ARATH	AATP7_ARATH	AB36G_ARATH	ADO1_ARATH		AK1_ARATH	APS2_ARATH	CP20A_ARATH	DHFS_ARATH	OTU_ARATH	CCR4A_ARATH		STR10_ARATH	TCPB_ARATH	PSD3B_ARATH	RH38_ARATH		TCPQ_ARATH
AB8I_ARATH	AB11G_ARATH	AB3A_ARATH	ADO2_ARATH		AL3H1_ARATH	APS4_ARATH	GRS14_ARATH	EIN2_ARATH	PEX5_ARATH	COPA2_ARATH		SYEM_ARATH	TCPE_ARATH	RAA1E_ARATH	RS43_ARATH		TCPZA_ARATH
ABI5_ARATH	AB12B_ARATH	AB7I_ARATH	ADPRM_ARATH		ALA11_ARATH	ARFD_ARATH	GSTT2_ARATH	MPCP2_ARATH	PFKA4_ARATH	EIN2_ARATH		SYIM_ARATH	TCPG_ARATH	RL212_ARATH	SERA3_ARATH
ACCC_ARATH	AB12G_ARATH	ACLA1_ARATH	AGD14_ARATH		ANM16_ARATH	ARFG_ARATH	GUX7_ARATH	PEX5_ARATH	PP249_ARATH	GGPP7_ARATH		TCPA_ARATH	TCPH_ARATH	RL212_ARATH	SYEM_ARATH
ACCH3_ARATH	AB1C_ARATH	ACLB1_ARATH	AGL15_ARATH		ANTR2_ARATH	ARFH_ARATH	GYRBP_ARATH	PFKA4_ARATH	PP303_ARATH	GRS16_ARATH		TCPD_ARATH	TCPQ_ARATH	SYEM_ARATH	SYIM_ARATH
ACLA3_ARATH	AB21B_ARATH	ACP3_ARATH	AMPD_ARATH		ANXD8_ARATH	ASNS1_ARATH	HS901_ARATH	PFKA7_ARATH	PS6AB_ARATH	GRV2_ARATH		TCPE_ARATH	TCPZA_ARATH	SYIM_ARATH	TCPA_ARATH
ACP2_ARATH	AB22G_ARATH	ACP4_ARATH	AMY3_ARATH		APBLC_ARATH	ASNS2_ARATH	IDH5_ARATH	PIP21_ARATH	PSD2B_ARATH	GSTT2_ARATH		TCPG_ARATH	Y3701_ARATH	TCPA_ARATH	TCPE_ARATH
ACP3_ARATH	AB27G_ARATH	ADO1_ARATH	ANXD8_ARATH		APR2_ARATH	AT18F_ARATH	KSG8_ARATH	PMA11_ARATH	PSD3B_ARATH	KCS5_ARATH		TCPH_ARATH		TCPE_ARATH	TCPG_ARATH
ADF2_ARATH	AB36G_ARATH	ADO2_ARATH	APR2_ARATH		ARAK_ARATH	BIG_ARATH	P2C22_ARATH	PP303_ARATH	PUR_ARATH	MLO2_ARATH		TCPQ_ARATH		TCPG_ARATH	TCPH_ARATH
ADF3_ARATH	AB3B_ARATH	ADO3_ARATH	APS2_ARATH		ARF3_ARATH	C3H30_ARATH	PMT8_ARATH	PS6AB_ARATH	RAA1E_ARATH	P2C22_ARATH		TCPZA_ARATH		TCPH_ARATH	TCPQ_ARATH
ADF5_ARATH	AB4B_ARATH	AGD14_ARATH	APS4_ARATH		ARFH_ARATH	CCR4A_ARATH	PP124_ARATH	PSD2A_ARATH	RL212_ARATH	PIP21_ARATH				TCPQ_ARATH	TCPZA_ARATH
ADNT1_ARATH	AB5B_ARATH	AGD3_ARATH	APT1_ARATH		ARID4_ARATH	CDC6A_ARATH	PP303_ARATH	PSD3B_ARATH	RL212_ARATH	PMI15_ARATH				TCPZA_ARATH	TPR2_ARATH
ADO2_ARATH	AB6I_ARATH	AGL18_ARATH	APT3_ARATH		ARID6_ARATH	CNIF1_ARATH	PP349_ARATH	RAA1E_ARATH	RPKL_ARATH	PMT8_ARATH				TOC33_ARATH	TPX2_ARATH
AGD7_ARATH	AB7G_ARATH	AGO2_ARATH	ARC5_ARATH		ARR12_ARATH	COPA2_ARATH	PRS7B_ARATH	RL212_ARATH	RS193_ARATH	PP124_ARATH					YSL4_ARATH
AHL12_ARATH	AB8I_ARATH	AGO3_ARATH	ARFD_ARATH		AXL1_ARATH	CPSF1_ARATH	PRS8A_ARATH	RL212_ARATH	SC13A_ARATH	PP303_ARATH
AIL6_ARATH	AB9B_ARATH	AHL8_ARATH	ARFG_ARATH		BCHC2_ARATH	CSLAF_ARATH	PSD3B_ARATH	RTOR2_ARATH	SERA1_ARATH	PRS8A_ARATH
AK1_ARATH	ABAP1_ARATH	AK2_ARATH	ARFH_ARATH		BIG3_ARATH	CSLD1_ARATH	PSME4_ARATH	STR10_ARATH	SYEM_ARATH	PSD3B_ARATH
AL3H1_ARATH	ABI5_ARATH	AK3_ARATH	AROF_ARATH		BIODA_ARATH	CSLD4_ARATH	QWRF4_ARATH	SYEM_ARATH	SYIM_ARATH	QKIL2_ARATH
ALA11_ARATH	ACA2_ARATH	AMY3_ARATH	ARR18_ARATH		BRXL1_ARATH	DGK5_ARATH	RH38_ARATH	SYIM_ARATH	TBA6_ARATH	RH38_ARATH
ALA2_ARATH	ACA8_ARATH	AP1G1_ARATH	ASD1_ARATH		BXL7_ARATH	DNAJ2_ARATH	RS193_ARATH	TCPA_ARATH	TC159_ARATH	RPP5_ARATH
ALB3_ARATH	ACAP1_ARATH	APR2_ARATH	ASNS1_ARATH		CAAT9_ARATH	DRL21_ARATH	RS43_ARATH	TCPD_ARATH	TCPA_ARATH	RR12_ARATH
ALFC6_ARATH	ACCC_ARATH	APR3_ARATH	ASNS2_ARATH		CALS4_ARATH	DSLE_ARATH	SERA3_ARATH	TCPE_ARATH	TCPB_ARATH	RR12_ARATH
ALFL7_ARATH	ACCO5_ARATH	APS2_ARATH	AT18F_ARATH		CALSA_ARATH	E70B1_ARATH	SYEM_ARATH	TCPG_ARATH	TCPE_ARATH	RR12_ARATH
ALG3_ARATH	ACFR1_ARATH	APS4_ARATH	ATHBX_ARATH		CCR4A_ARATH	EIN2_ARATH	SYIM_ARATH	TCPH_ARATH	TCPG_ARATH	RS42_ARATH
ALMTA_ARATH	ACLB1_ARATH	ARFD_ARATH	BCA3_ARATH		CD48D_ARATH	F10AL_ARATH	TAF4B_ARATH	TCPQ_ARATH	TCPH_ARATH	RS43_ARATH
AML2_ARATH	ACOX2_ARATH	ARFG_ARATH	BH091_ARATH		CHLH_ARATH	FH20_ARATH	TCPA_ARATH	TCPZA_ARATH	TCPQ_ARATH	SCRK7_ARATH
AMPL3_ARATH	ACOX3_ARATH	ARFH_ARATH	BH128_ARATH		CHLI1_ARATH	FOLM_ARATH	TCPB_ARATH	TOC33_ARATH	TCPZA_ARATH	SERA3_ARATH
ANM16_ARATH	ADF3_ARATH	ARFS_ARATH	BIG_ARATH		CHR17_ARATH	FTSH7_ARATH	TCPE_ARATH	Y5573_ARATH	TOC33_ARATH	STR10_ARATH
ANP1_ARATH	ADO2_ARATH	ARI11_ARATH	BQMT_ARATH		CISY3_ARATH	FUM2_ARATH	TCPG_ARATH		UGDH3_ARATH	SYEM_ARATH
ANTR2_ARATH	ADR2_ARATH	ARI14_ARATH	BRCA1_ARATH		CLAH2_ARATH	GATB_ARATH	TCPH_ARATH		Y3701_ARATH	SYIM_ARATH
ANXD8_ARATH	AEE10_ARATH	ARR16_ARATH	C3H30_ARATH		COPDA_ARATH	GUFP_ARATH	TCPQ_ARATH			TCPA_ARATH
APBLC_ARATH	AFP2_ARATH	ARR17_ARATH	C3H35_ARATH		CP19C_ARATH	HDA19_ARATH	TCPZA_ARATH			TCPD_ARATH
APO1_ARATH	AGD3_ARATH	ARR22_ARATH	CADH1_ARATH		CRK35_ARATH	HS901_ARATH	TPR2_ARATH			TCPE_ARATH
APR1_ARATH	AGD7_ARATH	ASNS1_ARATH	CALS9_ARATH		CSC1_ARATH	HT1_ARATH	TPX2_ARATH			TCPG_ARATH
APR2_ARATH	AGL75_ARATH	ASNS2_ARATH	CAPZB_ARATH		DCDA1_ARATH	IDM2_ARATH	XTH15_ARATH			TCPH_ARATH
APY6_ARATH	AHL2_ARATH	AT101_ARATH	CB4C_ARATH		DCVR_ARATH	IF4A2_ARATH	Y3701_ARATH			TCPQ_ARATH
ARAK_ARATH	AIP2_ARATH	AT18F_ARATH	CBSX3_ARATH		DEF1B_ARATH	LEU12_ARATH	Y4645_ARATH			TCPZA_ARATH
ARF2A_ARATH	AK1_ARATH	ATCA8_ARATH	CCH_ARATH		DEXH7_ARATH	LOX5_ARATH	YSL4_ARATH			TPC1_ARATH
ARF3_ARATH	AL3F1_ARATH	ATG16_ARATH	CCR4A_ARATH		EDL18_ARATH	M3K1_ARATH				TPR2_ARATH
ARFC_ARATH	AL3H1_ARATH	ATH1_ARATH	CDC6A_ARATH		EIF3B_ARATH	MAG5_ARATH				TPX2_ARATH
ARFH_ARATH	ALA11_ARATH	ATL41_ARATH	CDKA1_ARATH		EIF3I_ARATH	MCC07_ARATH				VPS33_ARATH
ARID4_ARATH	ALFL3_ARATH	ATPBO_ARATH	CDPKO_ARATH		EX84B_ARATH	MCCA_ARATH				Y1501_ARATH
ARID6_ARATH	AMI1_ARATH	ATX4_ARATH	CESA7_ARATH		EXOL2_ARATH	NET3B_ARATH				YSL4_ARATH
ARR12_ARATH	AMT12_ARATH	BAS1A_ARATH	CESA9_ARATH		FB115_ARATH	OP161_ARATH
ASPL1_ARATH	AMY1_ARATH	BAS1B_ARATH	CH60A_ARATH		FB300_ARATH	PEAM3_ARATH
AT13A_ARATH	ANM16_ARATH	BCA4_ARATH	CH60B_ARATH		FOLD2_ARATH	PFKA1_ARATH
ATCA3_ARATH	ANTR2_ARATH	BGA12_ARATH	CID8_ARATH		FPP4_ARATH	PHF5A_ARATH
ATP9_ARATH	ANX2_ARATH	BGAL5_ARATH	CID9_ARATH		FTHS_ARATH	PHOT1_ARATH
ATPBO_ARATH	ANXD8_ARATH	BGAL6_ARATH	CIPK2_ARATH		FTSHC_ARATH	PIP21_ARATH
ATX4_ARATH	AP4M_ARATH	BGL15_ARATH	CLPP2_ARATH		GCAL1_ARATH	PMP22_ARATH
ATXR5_ARATH	APBLC_ARATH	BH090_ARATH	CLPR1_ARATH		GDI1_ARATH	PP218_ARATH
ATXR7_ARATH	APR2_ARATH	BIG_ARATH	CML12_ARATH		GDL15_ARATH	PP303_ARATH
AUXI1_ARATH	ARAK_ARATH	BIM2_ARATH	CML48_ARATH		GIGAN_ARATH	PPR27_ARATH
AUXI2_ARATH	ARF3_ARATH	BLH2_ARATH	CNIF1_ARATH		GLGB1_ARATH	PS10A_ARATH
AXL1_ARATH	ARFA_ARATH	BLH5_ARATH	COPA2_ARATH		GLGB2_ARATH	PSAO_ARATH
BAS1B_ARATH	ARFH_ARATH	BLH8_ARATH	COPB1_ARATH		GLR27_ARATH	PSB5A_ARATH
BBE1_ARATH	ARGE_ARATH	BPC6_ARATH	COX3_ARATH		GLUT1_ARATH	PSD3A_ARATH
BCHC2_ARATH	ARI16_ARATH	BRL3_ARATH	CPD_ARATH		GSTT2_ARATH	PSD3B_ARATH
BH081_ARATH	ARID4_ARATH	BUB32_ARATH	CPSF1_ARATH		GUN23_ARATH	PXM16_ARATH
BIG3_ARATH	ARID6_ARATH	C2GR2_ARATH	CRD1_ARATH		H2A8_ARATH	RB47A_ARATH
BIG4_ARATH	ARR12_ARATH	C3H30_ARATH	CRR23_ARATH		H2B3_ARATH	RL92_ARATH
BIODA_ARATH	ARR16_ARATH	C3H33_ARATH	CSLAF_ARATH		HINT1_ARATH	RLM3_ARATH
BLT_ARATH	ASD_ARATH	C3H56_ARATH	CSLD1_ARATH		HS903_ARATH	RM02_ARATH
BRN2_ARATH	AT18F_ARATH	C3H63_ARATH	CSLD4_ARATH		HSP7P_ARATH	RS193_ARATH
BRXL1_ARATH	ATB12_ARATH	C3H67_ARATH	CUL4_ARATH		IDE1_ARATH	RS29_ARATH
BXL7_ARATH	ATHB7_ARATH	C7351_ARATH	DCDA1_ARATH		IF2B_ARATH	SETH6_ARATH
C3H33_ARATH	AXL1_ARATH	C79B2_ARATH	DEG15_ARATH		ISPG_ARATH	SFGH_ARATH
C70B2_ARATH	B561O_ARATH	C83B1_ARATH	DEGP1_ARATH		KCS6_ARATH	SPSA1_ARATH
C71AQ_ARATH	BAGP1_ARATH	C86A2_ARATH	DEGP7_ARATH		KIME_ARATH	SPSA3_ARATH
C79B2_ARATH	BCHC2_ARATH	C97B3_ARATH	DGK5_ARATH		KSG5_ARATH	SPSA4_ARATH
C7A15_ARATH	BGAL6_ARATH	CAF1P_ARATH	DHFS_ARATH		LAC8_ARATH	SSY2_ARATH
C90C1_ARATH	BGL26_ARATH	CAND1_ARATH	DNAJ2_ARATH		LACS6_ARATH	SSY4_ARATH
CAAT9_ARATH	BIG3_ARATH	CAP8_ARATH	DPE1_ARATH		LOR15_ARATH	STR10_ARATH
CACLC_ARATH	BIODA_ARATH	CAPP1_ARATH	DRL11_ARATH		LRK41_ARATH	STT7_ARATH
CALS4_ARATH	BPG2_ARATH	CAPP3_ARATH	DRL21_ARATH		LWD2_ARATH	SYEM_ARATH
CALSA_ARATH	BRXL1_ARATH	CARB_ARATH	DRL8_ARATH		MIRO1_ARATH	SYIM_ARATH
CAP1_ARATH	BXL4_ARATH	CCD4_ARATH	DRL9_ARATH		MTEF4_ARATH	TBA1_ARATH
CCD71_ARATH	BXL7_ARATH	CCR4A_ARATH	DRP2A_ARATH		MYO11_ARATH	TCP19_ARATH
CCR4A_ARATH	C3H26_ARATH	CCR4D_ARATH	DSLE_ARATH		MYO14_ARATH	TCPA_ARATH
CCT1_ARATH	C3H32_ARATH	CCT14_ARATH	DXS_ARATH		MYO5_ARATH	TCPB_ARATH
CD48D_ARATH	C3H55_ARATH	CCT15_ARATH	E70B1_ARATH		MYO6_ARATH	TCPD_ARATH
CDI_ARATH	C71BC_ARATH	CDC6A_ARATH	EIN2_ARATH		MYO9_ARATH	TCPE_ARATH
CDPK5_ARATH	C71BL_ARATH	CDC6B_ARATH	EPN1_ARATH		NDUA6_ARATH	TCPG_ARATH
CHLH_ARATH	C71BN_ARATH	CDPK2_ARATH	F10AL_ARATH		NSF_ARATH	TCPH_ARATH
CHLI1_ARATH	C71BT_ARATH	CDPKA_ARATH	FAMA_ARATH		NU98A_ARATH	TCPQ_ARATH
CHLI2_ARATH	C71BY_ARATH	CESA1_ARATH	FB21_ARATH		OP24B_ARATH	TCPZA_ARATH
CHLM_ARATH	C77A4_ARATH	CHLD_ARATH	FB249_ARATH		OSB1_ARATH	TI110_ARATH
CHR17_ARATH	C89A9_ARATH	CHX16_ARATH	FB271_ARATH		P2C22_ARATH	TPR3_ARATH
CI111_ARATH	C97B3_ARATH	CID12_ARATH	FB28_ARATH		PAP1_ARATH	VATD_ARATH
CID11_ARATH	CAAT9_ARATH	CID13_ARATH	FB287_ARATH		PDR2_ARATH	VPS4_ARATH
CISY3_ARATH	CADH8_ARATH	CLPR3_ARATH	FBD16_ARATH		PDXL4_ARATH	Y1669_ARATH
CLAH2_ARATH	CALS1_ARATH	CML36_ARATH	FDL10_ARATH		PEX5_ARATH	Y2027_ARATH
CLL1_ARATH	CALS2_ARATH	CMTA2_ARATH	FDL41_ARATH		PFKA4_ARATH	Y3701_ARATH
CLPR2_ARATH	CALS3_ARATH	CNG20_ARATH	FH20_ARATH		PIRL4_ARATH	Y4331_ARATH
CNG11_ARATH	CALS4_ARATH	CNGC2_ARATH	FH4_ARATH		PKP1_ARATH	Y4920_ARATH
CNG18_ARATH	CALSA_ARATH	CNIF1_ARATH	FOLM_ARATH		PLI2A_ARATH	Y5374_ARATH
COG4_ARATH	CAMK5_ARATH	COPA2_ARATH	FTSH1_ARATH		PME40_ARATH
COPDA_ARATH	CAMT4_ARATH	COX6A_ARATH	FTSH7_ARATH		PMT8_ARATH
COPE2_ARATH	CAP17_ARATH	CP123_ARATH	FUM2_ARATH		PORA_ARATH
CP123_ARATH	CCB1_ARATH	CP20A_ARATH	G3PP2_ARATH		PP124_ARATH
CP19C_ARATH	CCR4A_ARATH	CPSF1_ARATH	G6PI_ARATH		PP211_ARATH
CP20A_ARATH	CD48D_ARATH	CPSF2_ARATH	GATB_ARATH		PP269_ARATH
CRK35_ARATH	CDG1_ARATH	CRK29_ARATH	GDL10_ARATH		PP303_ARATH
CRRS2_ARATH	CDPK9_ARATH	CRK42_ARATH	GH35_ARATH		PREP2_ARATH
CRWN2_ARATH	CESA3_ARATH	CRK5_ARATH	GLYT4_ARATH		PRL1_ARATH
CRWN4_ARATH	CF107_ARATH	CSK2P_ARATH	GPLPB_ARATH		PRS8A_ARATH
CSC1_ARATH	CHLH_ARATH	CSLAF_ARATH	GUFP_ARATH		PS6AB_ARATH
CUL1_ARATH	CHLI1_ARATH	CSLD1_ARATH	GXM1_ARATH		PSA3_ARATH
CUL2_ARATH	CHR17_ARATH	CSLD4_ARATH	H2B10_ARATH		PSB2B_ARATH
DCDA1_ARATH	CHR5_ARATH	CSP4_ARATH	HDA19_ARATH		PSBY_ARATH
DCVR_ARATH	CHX27_ARATH	CYP37_ARATH	HEAT1_ARATH		PSD3B_ARATH
DEF1B_ARATH	CIA1_ARATH	CYP59_ARATH	HS901_ARATH		PSMD4_ARATH
DEGP8_ARATH	CIPKP_ARATH	DAPF_ARATH	HT1_ARATH		PTR33_ARATH
DEXH7_ARATH	CISY3_ARATH	DAR7_ARATH	IDH6_ARATH		PX11E_ARATH
DIR20_ARATH	CLAH2_ARATH	DCE2_ARATH	IDM2_ARATH		R18A3_ARATH
DNJ63_ARATH	CLASP_ARATH	DCL4_ARATH	IF4A2_ARATH		R35A2_ARATH
DRP1B_ARATH	CLCC_ARATH	DGK5_ARATH	ILVH1_ARATH		R35A3_ARATH
DSE1_ARATH	CMTA4_ARATH	DHX15_ARATH	IMDH1_ARATH		RAA1E_ARATH
DXR_ARATH	COPA2_ARATH	DNAJ2_ARATH	IP5P9_ARATH		RAA2B_ARATH
E70A1_ARATH	COPDA_ARATH	DPNP4_ARATH	KCS13_ARATH		RABF1_ARATH
EBFC2_ARATH	COX2_ARATH	DRG3_ARATH	LAZ5_ARATH		RAE1A_ARATH
EDL18_ARATH	CP18B_ARATH	DRL21_ARATH	LCB1_ARATH		RAE1C_ARATH
EDM2_ARATH	CP19C_ARATH	DRL3_ARATH	LEU12_ARATH		RAH1D_ARATH
EFGM1_ARATH	CRCK1_ARATH	DRL32_ARATH	LOX5_ARATH		RBG6_ARATH
EIF3B_ARATH	CRCK2_ARATH	DRL33_ARATH	LSM6B_ARATH		REMO_ARATH
EIF3E_ARATH	CRIM1_ARATH	DRL7_ARATH	M2K4_ARATH		RH38_ARATH
EIF3I_ARATH	CRK10_ARATH	DRM1_ARATH	M3K1_ARATH		RHM3_ARATH
ELP2_ARATH	CRK12_ARATH	DRM2_ARATH	MAG5_ARATH		RL212_ARATH
ERF1Y_ARATH	CRK17_ARATH	DRP3A_ARATH	MAM1_ARATH		RL212_ARATH
EX84B_ARATH	CRK18_ARATH	DSLE_ARATH	MAM3_ARATH		RL242_ARATH
EXOL2_ARATH	CRK21_ARATH	DTX15_ARATH	MAP1A_ARATH		RP44A_ARATH
FACR1_ARATH	CRK35_ARATH	E70B1_ARATH	MCA1_ARATH		RP8L2_ARATH
FB115_ARATH	CRR23_ARATH	EIN2_ARATH	MCAC2_ARATH		RS43_ARATH
FB127_ARATH	CRRS6_ARATH	ERF1Z_ARATH	MCC07_ARATH		RTNLA_ARATH
FB300_ARATH	CRWN3_ARATH	ERG11_ARATH	MCCA_ARATH		SAD2H_ARATH
FB304_ARATH	CSC1_ARATH	ETFQO_ARATH	MORF9_ARATH		SAMC1_ARATH
FB311_ARATH	CSCL3_ARATH	ETOL1_ARATH	MPC1_ARATH		SCL5_ARATH
FBD11_ARATH	CSCL4_ARATH	F10AL_ARATH	MPCP1_ARATH		SDHB1_ARATH
FBD12_ARATH	CSCL5_ARATH	F16P2_ARATH	MPCP2_ARATH		SEBP3_ARATH
FBD25_ARATH	CSCL6_ARATH	F26_ARATH	MPCP3_ARATH		SERA3_ARATH
FBL14_ARATH	CSCL7_ARATH	FACR4_ARATH	MSL2_ARATH		SF3BA_ARATH
FDL1_ARATH	CSK21_ARATH	FB163_ARATH	MSRA4_ARATH		SNL4_ARATH
FERON_ARATH	CSLA2_ARATH	FB180_ARATH	MYB98_ARATH		SPNS2_ARATH
FK172_ARATH	CSLD5_ARATH	FB229_ARATH	NAC69_ARATH		SPSA2_ARATH
FOLD2_ARATH	CXE7_ARATH	FB250_ARATH	NDHH_ARATH		SPXM1_ARATH
FPP4_ARATH	CYB5E_ARATH	FB313_ARATH	NDUS7_ARATH		SR54C_ARATH
FRI1_ARATH	CYSD2_ARATH	FBK43_ARATH	NET3B_ARATH		STA1_ARATH
FRO6_ARATH	DCDA1_ARATH	FBL21_ARATH	NFD6_ARATH		STP4_ARATH
FT_ARATH	DCE5_ARATH	FBL56_ARATH	NIA1_ARATH		SUF4_ARATH
FTHS_ARATH	DCL3_ARATH	FBL75_ARATH	NPC4_ARATH		SWI3A_ARATH
FTSHB_ARATH	DCVR_ARATH	FBL83_ARATH	NRPE7_ARATH		SYEM_ARATH
FTSHC_ARATH	DDB1A_ARATH	FBL84_ARATH	OP161_ARATH		SYIM_ARATH
G3OX1_ARATH	DEAHD_ARATH	FBLK3_ARATH	ORP4C_ARATH		SYRM_ARATH
GC1_ARATH	DEF1B_ARATH	FBRL3_ARATH	OTU_ARATH		SYT1_ARATH
GCAL1_ARATH	DEGP2_ARATH	FCA_ARATH	P2C04_ARATH		TCPA_ARATH
GDI1_ARATH	DEXH7_ARATH	FDM5_ARATH	PEAM3_ARATH		TCPE_ARATH
GDL15_ARATH	DGK3_ARATH	FH20_ARATH	PEX14_ARATH		TCPG_ARATH
GDL46_ARATH	DGK7_ARATH	FH7_ARATH	PEX5_ARATH		TCPH_ARATH
GGP3_ARATH	DGS1_ARATH	FH9_ARATH	PFKA1_ARATH		TCPQ_ARATH
GID1A_ARATH	DHFS_ARATH	FOLC_ARATH	PFKA4_ARATH		TCPZA_ARATH
GIGAN_ARATH	DJ1D_ARATH	FOLM_ARATH	PFKA7_ARATH		TCPZB_ARATH
GLGB1_ARATH	DNJ10_ARATH	FPP2_ARATH	PGL1A_ARATH		TCTP2_ARATH
GLGB2_ARATH	DNMT3_ARATH	FRL1A_ARATH	PHF5A_ARATH		THO7B_ARATH
GLIP3_ARATH	DPNP1_ARATH	FRS12_ARATH	PHOT1_ARATH		THOC1_ARATH
GLR14_ARATH	DRL15_ARATH	FRS7_ARATH	PIP21_ARATH		THRC1_ARATH
GLR27_ARATH	DRL16_ARATH	FTSH7_ARATH	PIP27_ARATH		TMN12_ARATH
GLUT1_ARATH	DRL18_ARATH	FUM2_ARATH	PLPD1_ARATH		TMN8_ARATH
GMPP2_ARATH	EDL18_ARATH	FY_ARATH	PLPD2_ARATH		TOC33_ARATH
GOGC5_ARATH	EIF3B_ARATH	G3PP1_ARATH	PMA1_ARATH		TPR2_ARATH
GPX5_ARATH	EIF3I_ARATH	GAE5_ARATH	PMA10_ARATH		TPS1_ARATH
GRP3_ARATH	EIN2_ARATH	GATB_ARATH	PMA11_ARATH		TPS6_ARATH
GRS14_ARATH	ELOF1_ARATH	GAUT4_ARATH	PMA2_ARATH		TPX2_ARATH
GRS15_ARATH	ENO3_ARATH	GAUT6_ARATH	PMA3_ARATH		UBP12_ARATH
GSOX1_ARATH	ERD10_ARATH	GCA2_ARATH	PMA5_ARATH		UBP13_ARATH
GSTT2_ARATH	ERDL4_ARATH	GCAL2_ARATH	PMA9_ARATH		UBQ8_ARATH
GSTT3_ARATH	ERF1X_ARATH	GDL85_ARATH	PMP22_ARATH		UGPA1_ARATH
GSTUF_ARATH	ERL2_ARATH	GGPP7_ARATH	PMTK_ARATH		UPL1_ARATH
GSTUN_ARATH	ETO1_ARATH	GLDH_ARATH	POK1_ARATH		UPL2_ARATH
GUN23_ARATH	EX84B_ARATH	GLO4_ARATH	POLL2_ARATH		VA721_ARATH
GUX7_ARATH	EXEC1_ARATH	GOGC6_ARATH	PP173_ARATH		VA722_ARATH
GYRBM_ARATH	EXOL2_ARATH	GPAT2_ARATH	PP174_ARATH		VA726_ARATH
GYRBP_ARATH	FB106_ARATH	GRIP_ARATH	PP218_ARATH		WAK3_ARATH
H2A8_ARATH	FB115_ARATH	GRP3S_ARATH	PP249_ARATH		XTH5_ARATH
H2B3_ARATH	FB121_ARATH	GRS14_ARATH	PP303_ARATH		Y1534_ARATH
HACD_ARATH	FB230_ARATH	GRS16_ARATH	PP341_ARATH		Y1745_ARATH
HBI1_ARATH	FB300_ARATH	GRV2_ARATH	PP356_ARATH		Y5185_ARATH
HBPL1_ARATH	FB348_ARATH	GSTT2_ARATH	PP357_ARATH		YSL4_ARATH
HFA1B_ARATH	FBD9_ARATH	GUFP_ARATH	PPR27_ARATH
HINT1_ARATH	FBK77_ARATH	GUN9_ARATH	PPR93_ARATH
HS901_ARATH	FBX14_ARATH	GUX7_ARATH	PRK2_ARATH
HS903_ARATH	FDL14_ARATH	GYRBP_ARATH	PRS4A_ARATH
HS905_ARATH	FDL19_ARATH	H2A1_ARATH	PS10A_ARATH
HS906_ARATH	FDL48_ARATH	H2A5_ARATH	PS6AB_ARATH
HSP7P_ARATH	FOLD2_ARATH	HDA18_ARATH	PSAO_ARATH
HXKL1_ARATH	FOX1_ARATH	HDA19_ARATH	PSB5A_ARATH
ICDHX_ARATH	FPP4_ARATH	HF101_ARATH	PSD2A_ARATH
IDE1_ARATH	FTHS_ARATH	HMT2_ARATH	PSD2B_ARATH
IDH5_ARATH	FTSHC_ARATH	HS901_ARATH	PSD3A_ARATH
IDI1_ARATH	FTSI4_ARATH	HSL2_ARATH	PSD3B_ARATH
IF2B_ARATH	FTSI5_ARATH	HSP7C_ARATH	PUB32_ARATH
IF4E3_ARATH	GCAL1_ARATH	HT1_ARATH	PUB4_ARATH
IF4G1_ARATH	GDI_ARATH	IBR3_ARATH	PUR_ARATH
IMPA7_ARATH	GDI1_ARATH	IDH4_ARATH	PXM16_ARATH
IPT4_ARATH	GDL15_ARATH	IDH5_ARATH	R10A1_ARATH
IQD31_ARATH	GGPP7_ARATH	IDM2_ARATH	R27AB_ARATH
ISPG_ARATH	GIGAN_ARATH	IDM3_ARATH	RA51C_ARATH
KCS6_ARATH	GLGB1_ARATH	IF4A2_ARATH	RAA1B_ARATH
KEA2_ARATH	GLGB2_ARATH	IF4A3_ARATH	RAA1D_ARATH
KIME_ARATH	GLO2N_ARATH	IMPA2_ARATH	RAA1E_ARATH
KN12B_ARATH	GLR27_ARATH	IP5P1_ARATH	RAA2A_ARATH
KN12D_ARATH	GLUT1_ARATH	IQM1_ARATH	RAA5B_ARATH
KSG5_ARATH	GRS16_ARATH	JAL24_ARATH	RAA5C_ARATH
KSG8_ARATH	GRV2_ARATH	KCS21_ARATH	RABA3_ARATH
LAC8_ARATH	GSTT2_ARATH	KCS5_ARATH	RB47A_ARATH
LACS6_ARATH	GT644_ARATH	KNAT5_ARATH	RER4_ARATH
LGUL_ARATH	GUN16_ARATH	KSG8_ARATH	RH16_ARATH
LKHA4_ARATH	GUN2_ARATH	LDL3_ARATH	RH2_ARATH
LOR15_ARATH	GUN23_ARATH	LEU12_ARATH	RHM1_ARATH
LOR16_ARATH	GWD2_ARATH	LOX5_ARATH	RL212_ARATH
LRK41_ARATH	H2A3_ARATH	LPR2_ARATH	RL52_ARATH
LRK54_ARATH	H2A8_ARATH	LSG11_ARATH	RL92_ARATH
LUT5_ARATH	H2AXA_ARATH	LSG12_ARATH	RLM3_ARATH
LWD2_ARATH	H2B3_ARATH	LSM1A_ARATH	RM02_ARATH
M3KE2_ARATH	HINT1_ARATH	M2K2_ARATH	RPKL_ARATH
MA02_ARATH	HIP25_ARATH	M3K1_ARATH	RPS6C_ARATH
MCA1_ARATH	HS903_ARATH	MACP2_ARATH	RS193_ARATH
MCCB_ARATH	HS904_ARATH	MAG5_ARATH	RS29_ARATH
ME0_ARATH	HSP7P_ARATH	MAOP1_ARATH	RS33_ARATH
MEB1_ARATH	IDE1_ARATH	MCC07_ARATH	RTOR2_ARATH
MIRO1_ARATH	IF2B_ARATH	MCCA_ARATH	RVE7_ARATH
MMGT_ARATH	IMPA1_ARATH	MCM2_ARATH	RX24L_ARATH
MPK11_ARATH	IRX14_ARATH	MCM5_ARATH	SC13A_ARATH
MSL6_ARATH	ISPG_ARATH	MD36B_ARATH	SC16B_ARATH
MTEF4_ARATH	JAL34_ARATH	MD37A_ARATH	SERA1_ARATH
MTK_ARATH	KASC2_ARATH	MD37D_ARATH	SERB2_ARATH
MYO11_ARATH	KCO2_ARATH	MED12_ARATH	SETH6_ARATH
MYO14_ARATH	KCO6_ARATH	MED28_ARATH	SFGH_ARATH
MYO5_ARATH	KCS5_ARATH	METE3_ARATH	SFR2_ARATH
MYO6_ARATH	KCS6_ARATH	MLO2_ARATH	SNF4_ARATH
MYO9_ARATH	KEA4_ARATH	MLP43_ARATH	SPSA1_ARATH
MYOB7_ARATH	KEULE_ARATH	MPK15_ARATH	SPSA3_ARATH
NDHJ_ARATH	KIME_ARATH	MPK8_ARATH	SPSA4_ARATH
NDHS_ARATH	KIN1_ARATH	MSH2_ARATH	SRS7_ARATH
NDUA6_ARATH	KSG1_ARATH	MSH3_ARATH	SSY2_ARATH
NET1C_ARATH	KSG10_ARATH	MY113_ARATH	SSY4_ARATH
NET2A_ARATH	KSG4_ARATH	MYO13_ARATH	STN8_ARATH
NPR3_ARATH	KSG5_ARATH	NAC5_ARATH	STR10_ARATH
NSF_ARATH	LAC8_ARATH	NAC62_ARATH	STR11_ARATH
NU98A_ARATH	LACS6_ARATH	NDBAA_ARATH	STR2_ARATH
NUD20_ARATH	LEA14_ARATH	NDUAC_ARATH	STT7_ARATH
NUDT8_ARATH	LHTL2_ARATH	NET3B_ARATH	SUS4_ARATH
ODPA3_ARATH	LOR15_ARATH	NFXL1_ARATH	SUSY1_ARATH
ODPB3_ARATH	LPAT2_ARATH	NFYBA_ARATH	SUV3M_ARATH
OP163_ARATH	LPPG_ARATH	NFYC1_ARATH	SYEM_ARATH
OP24B_ARATH	LRK41_ARATH	NFYC3_ARATH	SYFA_ARATH
OPR2_ARATH	LWD2_ARATH	NLP2_ARATH	SYHM_ARATH
ORC3_ARATH	LYK3_ARATH	NOL9_ARATH	SYIC_ARATH
OSB1_ARATH	M3KE1_ARATH	NPR2_ARATH	SYIM_ARATH
OTU_ARATH	MAO1_ARATH	NRPB2_ARATH	SYVM1_ARATH
P2C02_ARATH	MD37B_ARATH	NTH2_ARATH	TBA1_ARATH
P2C03_ARATH	MES10_ARATH	NU205_ARATH	TBA6_ARATH
P2C22_ARATH	MFP2_ARATH	OP161_ARATH	TBB1_ARATH
P2C26_ARATH	MIRO1_ARATH	P2C22_ARATH	TBCB_ARATH
P5CR1_ARATH	MKP1_ARATH	P5CS2_ARATH	TC159_ARATH
PAP1_ARATH	MLO2_ARATH	PAI3_ARATH	TCP19_ARATH
PAP8_ARATH	MORC2_ARATH	PATL2_ARATH	TCPA_ARATH
PDR2_ARATH	MPCP2_ARATH	PEAM1_ARATH	TCPB_ARATH
PDXL4_ARATH	MPK12_ARATH	PEAM3_ARATH	TCPD_ARATH
PEPR2_ARATH	MPK4_ARATH	PER73_ARATH	TCPE_ARATH
PEX5_ARATH	MPPA2_ARATH	PER8_ARATH	TCPG_ARATH
PFKA4_ARATH	MS1_ARATH	PFKA1_ARATH	TCPH_ARATH
PFPA2_ARATH	MSH7_ARATH	PGTB1_ARATH	TCPQ_ARATH
PHS1_ARATH	MSI1_ARATH	PHF5A_ARATH	TCPZA_ARATH
PIN3_ARATH	MTEF4_ARATH	PHOT1_ARATH	THF1_ARATH
PIP24_ARATH	MYB48_ARATH	PID_ARATH	TI110_ARATH
PIRL4_ARATH	MYO11_ARATH	PIP21_ARATH	TIC55_ARATH
PKP1_ARATH	MYO14_ARATH	PKP4_ARATH	TIP11_ARATH
PLI2A_ARATH	MYO5_ARATH	PLDB1_ARATH	TOC33_ARATH
PME17_ARATH	MYO6_ARATH	PLDG3_ARATH	TPLAT_ARATH
PME40_ARATH	MYO9_ARATH	PLP7_ARATH	TPR3_ARATH
PMT8_ARATH	NCPR2_ARATH	PLY1_ARATH	U202A_ARATH
PNSB2_ARATH	NDK3_ARATH	PLY18_ARATH	U496G_ARATH
PORA_ARATH	NDUA6_ARATH	PLY20_ARATH	U73C4_ARATH
PP109_ARATH	NDUB2_ARATH	PLY8_ARATH	U90A2_ARATH
PP123_ARATH	NLP1_ARATH	PME32_ARATH	UGDH3_ARATH
PP124_ARATH	NOG1_ARATH	PME45_ARATH	UMPS_ARATH
PP211_ARATH	NSF_ARATH	PMI15_ARATH	UPL7_ARATH
PP249_ARATH	NU107_ARATH	PMI2_ARATH	UXS1_ARATH
PP269_ARATH	NU4LC_ARATH	PMP22_ARATH	UXS6_ARATH
PP279_ARATH	NU98A_ARATH	PMT8_ARATH	VAL1_ARATH
PP2A3_ARATH	NUP35_ARATH	PMTC_ARATH	VATD_ARATH
PP303_ARATH	OEP80_ARATH	POT9_ARATH	VPS4_ARATH
PP319_ARATH	OMT1_ARATH	PP103_ARATH	WNK6_ARATH
PP349_ARATH	OP21B_ARATH	PP124_ARATH	XLG2_ARATH
PP420_ARATH	OP24B_ARATH	PP153_ARATH	Y1669_ARATH
PP425_ARATH	OPLA_ARATH	PP218_ARATH	Y2027_ARATH
PP434_ARATH	OSB1_ARATH	PP303_ARATH	Y3701_ARATH
PPR5_ARATH	P2C22_ARATH	PP312_ARATH	Y4331_ARATH
PPR92_ARATH	P2C75_ARATH	PP321_ARATH	Y4920_ARATH
PREP2_ARATH	PABN1_ARATH	PP349_ARATH	Y5374_ARATH
PRL1_ARATH	PAP1_ARATH	PP381_ARATH	Y5573_ARATH
PRS7B_ARATH	PAT_ARATH	PP406_ARATH	ZEP_ARATH
PRS8A_ARATH	PBS1_ARATH	PP429_ARATH
PRT6_ARATH	PCR1_ARATH	PP443_ARATH
PS6AB_ARATH	PDR2_ARATH	PPCS1_ARATH
PSA3_ARATH	PDXL4_ARATH	PPR27_ARATH
PSB2A_ARATH	PEPR1_ARATH	PPR3_ARATH
PSB2B_ARATH	PER17_ARATH	PPR44_ARATH
PSBL_ARATH	PER5_ARATH	PPR50_ARATH
PSBY_ARATH	PER58_ARATH	PPR58_ARATH
PSD2B_ARATH	PETD_ARATH	PRH_ARATH
PSD3B_ARATH	PEX5_ARATH	PRL2_ARATH
PSK2_ARATH	PFKA4_ARATH	PRS6B_ARATH
PSMD4_ARATH	PFKA7_ARATH	PRS7B_ARATH
PSME4_ARATH	PGL1B_ARATH	PRS8A_ARATH
PSY_ARATH	PHB3_ARATH	PS10A_ARATH
PTR2_ARATH	PHB5_ARATH	PS6AA_ARATH
PTR33_ARATH	PHB6_ARATH	PSA6B_ARATH
PUM16_ARATH	PHT21_ARATH	PSAE2_ARATH
PUR_ARATH	PIAL2_ARATH	PSAO_ARATH
PX11E_ARATH	PIP13_ARATH	PSB5A_ARATH
QWRF4_ARATH	PIP21_ARATH	PSD3A_ARATH
R18A3_ARATH	PIRL4_ARATH	PSD3B_ARATH
R35A2_ARATH	PKP1_ARATH	PSME4_ARATH
R35A3_ARATH	PLCD2_ARATH	PTBP3_ARATH
R37A2_ARATH	PLCD7_ARATH	PTI13_ARATH
RAA1E_ARATH	PLI2A_ARATH	PUB37_ARATH
RAA2B_ARATH	PLY15_ARATH	PUB9_ARATH
RABF1_ARATH	PMA11_ARATH	PUM13_ARATH
RAE1A_ARATH	PME40_ARATH	PUM6_ARATH
RAE1C_ARATH	PME54_ARATH	PXM16_ARATH
RAF2_ARATH	PMI15_ARATH	QCR72_ARATH
RAG3D_ARATH	PMT8_ARATH	QKIL1_ARATH
RAG3E_ARATH	PORA_ARATH	QKIL2_ARATH
RAH1C_ARATH	PP124_ARATH	QKIL3_ARATH
RAH1D_ARATH	PP129_ARATH	QWRF4_ARATH
RAP27_ARATH	PP136_ARATH	R10A3_ARATH
RBG6_ARATH	PP169_ARATH	RAD50_ARATH
RBK2_ARATH	PP211_ARATH	RB47A_ARATH
RD19A_ARATH	PP222_ARATH	RBOHC_ARATH
REMO_ARATH	PP269_ARATH	REML1_ARATH
RH22_ARATH	PP302_ARATH	RFA1C_ARATH
RH38_ARATH	PP303_ARATH	RFS6_ARATH
RHM3_ARATH	PP310_ARATH	RGAP6_ARATH
RL122_ARATH	PP342_ARATH	RGAP7_ARATH
RL192_ARATH	PP362_ARATH	RH20_ARATH
RL212_ARATH	PP365_ARATH	RH25_ARATH
RL212_ARATH	PP374_ARATH	RH26_ARATH
RL242_ARATH	PP391_ARATH	RH31_ARATH
RL63_ARATH	PP424_ARATH	RH38_ARATH
RNG1L_ARATH	PPA10_ARATH	RH39_ARATH
ROS1_ARATH	PPR13_ARATH	RH45_ARATH
RP44A_ARATH	PPR19_ARATH	RH53_ARATH
RP8L2_ARATH	PPR62_ARATH	RH9_ARATH
RPKL_ARATH	PPR91_ARATH	RHF2A_ARATH
RS193_ARATH	PPR94_ARATH	RK192_ARATH
RS43_ARATH	PREP2_ARATH	RK36_ARATH
RTNLA_ARATH	PRL1_ARATH	RL241_ARATH
SAD2_ARATH	PRP4_ARATH	RL361_ARATH
SAD2H_ARATH	PRS8A_ARATH	RL92_ARATH
SAMC1_ARATH	PS6AB_ARATH	RLM3_ARATH
SAP3_ARATH	PSA3_ARATH	RM02_ARATH
SC13A_ARATH	PSA4B_ARATH	RNE_ARATH
SC13B_ARATH	PSB2B_ARATH	RPOB_ARATH
SCL5_ARATH	PSBP2_ARATH	RPP5_ARATH
SCL9_ARATH	PSBY_ARATH	RPT3_ARATH
SCO3_ARATH	PSD2A_ARATH	RQL3_ARATH
SCP20_ARATH	PSD3B_ARATH	RR12_ARATH
SDH6_ARATH	PSL5_ARATH	RR15_ARATH
SDHB1_ARATH	PSMD4_ARATH	RR4_ARATH
SEBP3_ARATH	PTR1_ARATH	RS193_ARATH
SEC3B_ARATH	PTR27_ARATH	RS262_ARATH
SERA1_ARATH	PTR33_ARATH	RS271_ARATH
SERA3_ARATH	PTR6_ARATH	RS29_ARATH
SF3BA_ARATH	PUB44_ARATH	RS42_ARATH
SFH13_ARATH	PX11E_ARATH	RS43_ARATH
SLP1_ARATH	PXC1_ARATH	RS71_ARATH
SMXL8_ARATH	PYRD_ARATH	RSSA2_ARATH
SNL4_ARATH	QCR71_ARATH	RSZ21_ARATH
SNX2B_ARATH	QKIL2_ARATH	RTNLF_ARATH
SPNS2_ARATH	QSOX1_ARATH	S17P_ARATH
SPP_ARATH	R18A3_ARATH	SAB_ARATH
SPSA2_ARATH	R35A2_ARATH	SAC4_ARATH
SPXM1_ARATH	R35A3_ARATH	SC5D1_ARATH
SR54C_ARATH	RAA1E_ARATH	SCRK7_ARATH
SRK2D_ARATH	RAA2B_ARATH	SERA3_ARATH
STA1_ARATH	RAB1B_ARATH	SETH6_ARATH
STAD7_ARATH	RABC1_ARATH	SF3B6_ARATH
STIP2_ARATH	RABD1_ARATH	SFGH_ARATH
STP4_ARATH	RABF1_ARATH	SIEL_ARATH
SUF4_ARATH	RAE1A_ARATH	SMU2_ARATH
SUFE1_ARATH	RAE1C_ARATH	SNC1_ARATH
SUS3_ARATH	RAG3F_ARATH	SNF12_ARATH
SWI3A_ARATH	RAH1B_ARATH	SPSA1_ARATH
SYEM_ARATH	RAH1D_ARATH	SPSA3_ARATH
SYIM_ARATH	RBCX2_ARATH	SPSA4_ARATH
SYKC_ARATH	RBG6_ARATH	SPT42_ARATH
SYRM_ARATH	RBOHD_ARATH	SPZ1_ARATH
SYT1_ARATH	RDM3_ARATH	SRK2H_ARATH
TAF1_ARATH	REMO_ARATH	SSY2_ARATH
TAF1B_ARATH	RFC1_ARATH	SSY4_ARATH
TAF4B_ARATH	RFS1_ARATH	STR10_ARATH
TBA6_ARATH	RGF3_ARATH	STR8_ARATH
TC159_ARATH	RH27_ARATH	STT7_ARATH
TCPA_ARATH	RH38_ARATH	SUOX_ARATH
TCPB_ARATH	RH48_ARATH	SWI3D_ARATH
TCPE_ARATH	RH57_ARATH	SY112_ARATH
TCPG_ARATH	RHD31_ARATH	SYAP_ARATH
TCPH_ARATH	RHM3_ARATH	SYD_ARATH
TCPQ_ARATH	RIC6_ARATH	SYEM_ARATH
TCPZA_ARATH	RL212_ARATH	SYGM1_ARATH
TCPZB_ARATH	RL212_ARATH	SYIM_ARATH
TCTP2_ARATH	RL242_ARATH	TAF15_ARATH
TCX4_ARATH	RL312_ARATH	TAF4_ARATH
THO7B_ARATH	RL40A_ARATH	TAF4B_ARATH
THOC1_ARATH	RLK1_ARATH	TBA1_ARATH
THRC1_ARATH	RLK90_ARATH	TBL40_ARATH
TIF8_ARATH	RNR1_ARATH	TCLOT_ARATH
TMN12_ARATH	RP44A_ARATH	TCP15_ARATH
TMN3_ARATH	RP6L3_ARATH	TCP19_ARATH
TMN8_ARATH	RP8L2_ARATH	TCP8_ARATH
TOC33_ARATH	RPP13_ARATH	TCPA_ARATH
TON1A_ARATH	RPP4_ARATH	TCPB_ARATH
TPL_ARATH	RPP5_ARATH	TCPD_ARATH
TPR2_ARATH	RPT2_ARATH	TCPE_ARATH
TPS1_ARATH	RR12_ARATH	TCPG_ARATH
TPS6_ARATH	RR12_ARATH	TCPH_ARATH
TPS7_ARATH	RR12_ARATH	TCPQ_ARATH
TPX2_ARATH	RRP32_ARATH	TCPZA_ARATH
U84B1_ARATH	RS42_ARATH	TCTP1_ARATH
UBC33_ARATH	RS43_ARATH	TEB_ARATH
UBP12_ARATH	RTNLA_ARATH	THO4C_ARATH
UBP13_ARATH	RTOR2_ARATH	THO4D_ARATH
UBP15_ARATH	SAD2H_ARATH	TI110_ARATH
UBQ8_ARATH	SAMC1_ARATH	TIP12_ARATH
UGDH3_ARATH	SAT3_ARATH	TIR_ARATH
UGGG_ARATH	SAU66_ARATH	TO401_ARATH
UGPA1_ARATH	SCL1_ARATH	TOP3B_ARATH
UPL1_ARATH	SCL14_ARATH	TPC1_ARATH
UPL2_ARATH	SCL5_ARATH	TPPII_ARATH
VA721_ARATH	SCRK7_ARATH	TPR2_ARATH
VA722_ARATH	SD11_ARATH	TPR3_ARATH
VA725_ARATH	SD25_ARATH	TPS06_ARATH
VA726_ARATH	SDHB1_ARATH	TPS18_ARATH
VPEG_ARATH	SEBP3_ARATH	TPS22_ARATH
WAK3_ARATH	SEC5A_ARATH	TPS25_ARATH
WHY1_ARATH	SEOB_ARATH	TPS29_ARATH
WRK70_ARATH	SERA3_ARATH	TPS5_ARATH
WTR27_ARATH	SF3BA_ARATH	TPX2_ARATH
XTH11_ARATH	SFH14_ARATH	TRXH2_ARATH
XTH15_ARATH	SIP_ARATH	TTL3_ARATH
XTH16_ARATH	SMZ_ARATH	U202B_ARATH
XTH5_ARATH	SNL4_ARATH	U2AFB_ARATH
Y1461_ARATH	SOT17_ARATH	U496D_ARATH
Y1534_ARATH	SPA3_ARATH	U83A1_ARATH
Y1745_ARATH	SPNS2_ARATH	UBL5_ARATH
Y1790_ARATH	SPNS3_ARATH	UBP25_ARATH
Y2181_ARATH	SPSA2_ARATH	ULP1A_ARATH
Y3272_ARATH	SPXM1_ARATH	ULP1B_ARATH
Y3440_ARATH	SR54C_ARATH	UNE12_ARATH
Y3701_ARATH	SRP14_ARATH	UXS4_ARATH
Y3IP1_ARATH	STA1_ARATH	VAP41_ARATH
Y4645_ARATH	STP4_ARATH	VATD_ARATH
Y4759_ARATH	STR10_ARATH	VATE3_ARATH
Y5185_ARATH	SUC1_ARATH	VILI4_ARATH
Y5698_ARATH	SUF4_ARATH	VP35B_ARATH
Y5813_ARATH	SUN1_ARATH	VPS2C_ARATH
Y5830_ARATH	SWI3A_ARATH	VPS33_ARATH
Y5880_ARATH	SYA_ARATH	VPS4_ARATH
YSL4_ARATH	SYDC1_ARATH	VRN1_ARATH
ZDS_ARATH	SYEM_ARATH	WNK8_ARATH
	SYIM_ARATH	WRK19_ARATH
	SYRM_ARATH	WRK20_ARATH
	SYT1_ARATH	XRN2_ARATH
	SYT5_ARATH	XTH15_ARATH
	TAT_ARATH	XTH32_ARATH
	TAT4_ARATH	Y1105_ARATH
	TBG1_ARATH	Y1501_ARATH
	TCP21_ARATH	Y1661_ARATH
	TCP3_ARATH	Y1669_ARATH
	TCPA_ARATH	Y1710_ARATH
	TCPD_ARATH	Y1960_ARATH
	TCPE_ARATH	Y2027_ARATH
	TCPG_ARATH	Y2104_ARATH
	TCPH_ARATH	Y2416_ARATH
	TCPQ_ARATH	Y3649_ARATH
	TCPZA_ARATH	Y3701_ARATH
	TCPZB_ARATH	Y3804_ARATH
	TCTP2_ARATH	Y3857_ARATH
	THO7B_ARATH	Y4318_ARATH
	THOC1_ARATH	Y4331_ARATH
	THRC1_ARATH	Y4554_ARATH
	TI100_ARATH	Y4645_ARATH
	TI232_ARATH	Y4920_ARATH
	TMN12_ARATH	Y5102_ARATH
	TMN8_ARATH	Y5279_ARATH
	TOC33_ARATH	Y5360_ARATH
	TON2_ARATH	Y5374_ARATH
	TOR_ARATH	Y5586_ARATH
	TPC1_ARATH	YSL4_ARATH
	TPR2_ARATH
	TPS1_ARATH
	TPS2_ARATH
	TPS6_ARATH
	TPX2_ARATH
	TRNH9_ARATH
	TRXH5_ARATH
	U71B2_ARATH
	U71C2_ARATH
	U76C4_ARATH
	U79B3_ARATH
	U84A3_ARATH
	U85A2_ARATH
	UBP12_ARATH
	UBP13_ARATH
	UBQ8_ARATH
	UGDH4_ARATH
	UGPA1_ARATH
	ULP1C_ARATH
	UN931_ARATH
	UPL1_ARATH
	UPL2_ARATH
	UVR8_ARATH
	UXS2_ARATH
	UXS3_ARATH
	UXS5_ARATH
	VA0D2_ARATH
	VA713_ARATH
	VA721_ARATH
	VA722_ARATH
	VA726_ARATH
	VILI2_ARATH
	VILI3_ARATH
	VIP2_ARATH
	VIPP1_ARATH
	VP52A_ARATH
	VP52B_ARATH
	VP53A_ARATH
	VPS33_ARATH
	VSP1_ARATH
	WAK3_ARATH
	WAK5_ARATH
	WAKLR_ARATH
	XTH5_ARATH
	XTH6_ARATH
	Y1181_ARATH
	Y1457_ARATH
	Y1501_ARATH
	Y1534_ARATH
	Y1634_ARATH
	Y1745_ARATH
	Y2197_ARATH
	Y2296_ARATH
	Y3148_ARATH
	Y3288_ARATH
	Y3477_ARATH
	Y3721_ARATH
	Y3972_ARATH
	Y4370_ARATH
	Y4423_ARATH
	Y4563_ARATH
	Y4729_ARATH
	Y5185_ARATH
	Y5343_ARATH
	Y5390_ARATH
	Y5573_ARATH
	Y5838_ARATH
	YCF3_ARATH
	YCF4_ARATH
	YSL4_ARATH
	ZDH22_ARATH
	ZDHC9_ARATH
