# Supplementary material for: Functional domain studies uncover novel roles for the ZTL Kelch repeat domain in clock function
Source: PLoS One. 2021 Mar 17;16(3):e0235938. doi: 10.1371/journal.pone.0235938 (PMC7968664; doi:10.1371/journal.pone.0235938)
Supplement: S5 Table — (XLSX) [file pone.0235938.s005.xlsx]

## Sheet: Sheet1
Name	Sequence	Reference
ZTL LOV F	CACCATGGAGTGGGACAGTGGTTCCG	Lee and Feke et al 2018
ZTL LOV R	TTACCCACACATTCCTCGGGAAACATT	This manuscript
ZTL Fbox-del F	CGAGGAATGTGTGGGTGGGGAAGTGAAACAACACGGG	Lee and Feke et al 2018
ZTL Fbox-del R	TGTTTCACTTCCCCACCCACACATTCCTCGGGAAACATT	Lee and Feke et al 2018
ZTL Kelch F	TGGGGAAGTGAAACAACACGGG	This manuscript
ZTL Kelch R	TTACGTGAGATAGCTCGCTAGT	Lee and Feke et al 2018
LKP2 LOV F	CACCATGCAAAATCAAATGGAGTGGGAT	Lee and Feke et al 2018
LKP2 LOV R	TTACCCACAGAGTCCACGAGAAACA	This manuscript
LKP2 Fbox-del F	CGTGGACTCTGTGGGTGGGGTACCGAGGCAACACG	Lee and Feke et al 2018
LKP2 Fbox-del R	TGCCTCGGTACCCCACCCACAGAGTCCACGAGAAACA	Lee and Feke et al 2018
LKP2 Kelch F	TGGGGTACCGAGGCAACACG	This manuscript
LKP2 Kelch R	TCAAGTACTTGCAGTGGTAGAAGT	Lee and Feke et al 2018
FKF1 LOV F	CACCATGGCGAGAGAACATGCGATCGGA	Lee and Feke et al 2018
FKF1 LOV R	TTACCCACAGAAATCTTCATGATGCTC	This manuscript
FKF1 Fbox-del F	GAAGATTTCTGTGGGTGGGGAAAAGAGATAACTGGAACA	Lee and Feke et al 2018
FKF1 Fbox-del R	TATCTCTTTTCCCCACCCACAGAAATCTTCATGATGCTC	Lee and Feke et al 2018
FKF1 Kelch F	TGGGGAAAAGAGATAACTGGAACA	This manuscript
FKF1 Kelch R	TTACAGATCCGAGTCTTGCCG	Lee and Feke et al 2018
