# Supplementary material for: Functional domain studies uncover novel roles for the ZTL Kelch repeat domain in clock function
Source: PLoS One. 2021 Mar 17;16(3):e0235938. doi: 10.1371/journal.pone.0235938 (PMC7968664; doi:10.1371/journal.pone.0235938)
Supplement: S6 Table — Raw period and flowering time data for each individual plant presented in Figs 1 and 2 are included. (XLSX) [file pone.0235938.s006.xlsx]

## Sheet: Sheet1
CCA1		ZTL Fdel		ZTL LOV		ZTL Kelch		FKF1 Fdel		FKF1 LOV		FKF1 Kelch		LKP2 Fdel		LKP2 LOV		LKP2 Kelch
Period	Age at 1 cm Inflorescnece	Period	Age at 1 cm Inflorescnece	Period	Age at 1 cm Inflorescnece	Period	Age at 1 cm Inflorescnece	Period	Age at 1 cm Inflorescnece	Period	Age at 1 cm Inflorescnece	Period	Age at 1 cm Inflorescnece	Period	Age at 1 cm Inflorescnece	Period	Age at 1 cm Inflorescnece	Period	Age at 1 cm Inflorescnece
24.19	32	27.79	32	28.85	37	27.94	33	24.68	36	24.67	37	24.68	35	26.54	32	23.88	45	23.68	35
24.3	29	27.83	32	24.48	46	27.39	29	24.65	46	24	28	24.65	36	25.97	29	24.25	36	23.71	31
24.55	29	28.88	32	22.85	32	29.38	28	23.71	32	24.57	38	23.71	32	26.17	31	25.39	40	23.89	32
24.31	29	27.74	30	23.38	42	27.96	31	24.11	41	24.63	33	24.11	30	25.13	30	26.29	35	23.92	30
23.61	31	23.23	45	25.54	36	27.99	31	24.01	35	24.67	33	24.01	28	26.34	30	26.65	35	24.18	31
23.62	28	27.9	28	27.26	31	28.18	29	24.25	42	24.37	35	24.25	33	25.67	34	25.52	31	24.21	32
24.31	28	28.28	31	24.05	36	27.37	30	22.81	32	23.87	36	22.81	30	25.42	34	24.15	36	24.35	33
24.44	32	27.98	38	28.04	34	24.1	32	23.5	36	24.61	31	25.12	30	22.75	45	26.01	31	24.41	32
24.05	27	28.31	32	27.99	31	27.06	30	23.89	38	24.39	27	23.5	33	25.16	37	23.58	39	24.44	32
23	29	28.65	32	27.11	34	27.67	34	24.48	42	25.17	36	23.89	33	26.12	34	25.01	32	24.52	31
23.9	31	28.34	33	24.43	48	27.91	38	23.88	35	23.84	34	24.48	33	23.15	45	23.75	37	24.54	32
23.7	29	24.36	49	27.94	30	27.71	32	24.27	35	24.15	30	23.88	31	24.29	36	23.81	34	24.92	37
23.72	31	23.44	56	26.02	37	23.81	30	24.02	38	24.49	36	24.27	31	25.53	33	23.94	45	24.96	33
23.92	30	28.37	32	27.83	30	28.44	37	24.04	37	23.92	34	24.02	29	25.66	38	24.19	38	24.97	35
24.04	31	23.41	50	24.04	44	28.59	33	23.84	36	24.21	32	24.04	32	25.15	35	24.23	53	25.11	36
23.82	30	24.4	53	27.98	33	28.95	33	24.15	34	23.96	36	23.84	33	25.19	33	24.45	37	25.16	32
23.72	28	28.41	30	27.45	30	28.18	32	23.62	32	23.63	34	24.15	36	25.51	34	24.88	33	25.21	32
23.21	30	27.57	30	23.06	44	27.75	29	23.67	34	24.01	38	23.92	37	25.13	31	25.09	44	25.63	32
23.31	29	27.43	31	27.64	29	26.89	33	23.68	35	24.22	33	24.26	34	25.06	32	25.27	31	25.7	33
23.74	30	24.1	33	22.8	44	27.8	30	23.71	32	24.59	35	24.39	32	25.53	30	25.3	30	26.34	33
22.43	29	24.16	48	23.89	55	23.98	37	23.83	31	23.91	35	24.46	37	22.76	57	25.42	35
22.76	29	24.47	49	25.94	32	25.88	36	23.91	35	23.97	35	24.52	41	22.9	67	25.46	27
22.8	29	26.56	37	25.96	35	26.18	32	24.05	35	24.09	31	24.58	35	23.1	53	25.47	32
22.95	29	27.37	35	26.66	29	27.67	34	24.25	31	24.5	32	24.59	33	23.91	57	25.73	35
22.98	31	27.63	30	26.99	34	27.68	40	24.34	34	24.52	41	24.59	34	24.22	32	25.92	31
23.08	34	28.19	38	28.1	31	27.68	28	24.58	32	24.59	32	24.79	35	24.23	63	26.01	32
23.12	26	28.52	31	28.27	29	27.68	37	24.63	32	24.62	31	24.82	35	24.52	31	26.32	34
23.12	31	28.71	32	28.3	31	27.79	32	24.64	48	24.76	33	25.09	29	24.6	32
23.24	29	29.02	37	28.4	34	28.14	41	24.65	37	24.77	35	25.2	35	24.7	35
23.25	31	29.09	35	28.48	37	28.15	31	24.67	38	24.84	36	25.25	33	25.21	35
23.27	30	29.43	42	28.62	30	28.28	33	24.77	31	24.92	32	25.36	34	25.51	35
23.3	29	31.77	37	28.72	32	28.38	31	24.85	35	25	36	25.41	27	25.59	35
23.3	31			28.73	34	28.44	38	25.13	30	25.33	32	25.56	34	25.79	31
23.34	33			28.75	32	28.62	33	25.45	40	25.45	33	25.6	27	25.81	32
23.47	30			28.76	31	29.05	32	25.92	40	25.78	37			26.03	32
23.5	29					29.16	37	26.26	37	25.82	37			26.23	33
23.53	25					29.24	35			26.01	35			26.88	37
23.57	27					29.77	37							26.93	34
23.64	30					30.35	34							27.01	32
23.65	27													27.48	58
23.72	33
23.73	32
23.74	32
23.81	32
23.83	31
23.85	31
23.85	29
23.86	28
23.87	32
23.87	29
24.18	27
24.22	40
24.26	32
